# Supplementary material for: Aberrant alteration of peripheral B lymphocyte subsets in hepatocellular carcinoma patients
Source: Int J Med Sci. 2023 Jan 22;20(2):267–77. doi: 10.7150/ijms.79305 (PMC9925981; doi:10.7150/ijms.79305)
Supplement: Supplementary file 2 — Supplementary table 1. [file ijmsv20p0267s2.xlsx]

## Sheet: 10X (Health)
Table S1. Marker Genes By Cell in 10X(Health)
p_val	avg_log2FC	pct.1	pct.2	p_val_adj	cluster	gene
0	2.64124	0.934	0.057	0	T_cells	IL7R
0	1.97773	0.962	0.123	0	T_cells	IL32
0	1.95711	0.959	0.066	0	T_cells	CD3E
0	1.95557	0.937	0.087	0	T_cells	TRAC
0	1.78306	0.929	0.056	0	T_cells	CD3D
0	1.68114	0.949	0.48	0	T_cells	LDHB
0	1.65952	0.909	0.05	0	T_cells	CD3G
0	1.54404	0.635	0.105	0	T_cells	TRBC1
0	1.51627	0.857	0.086	0	T_cells	TCF7
0	1.51313	0.851	0.305	0	T_cells	TRBC2
0	1.36053	0.962	0.497	0	T_cells	GIMAP7
0	1.23493	0.841	0.328	0	T_cells	NOSIP
0	1.20903	0.987	0.99	0	T_cells	RPS12
0	1.15094	0.705	0.033	0	T_cells	LEF1
0	1.10853	0.986	0.981	0	T_cells	RPS3
0	1.10595	0.783	0.211	0	T_cells	CCR7
0	1.10474	0.961	0.732	0	T_cells	SARAF
0	1.07173	0.744	0.077	0	T_cells	CD27
0	1.05715	0.784	0.208	0	T_cells	PIK3IP1
0	1.05323	0.985	0.973	0	T_cells	RPS25
0	1.0483	0.987	0.979	0	T_cells	RPS29
0	1.03926	0.985	0.974	0	T_cells	RPL14
0	1.03633	0.986	0.986	0	T_cells	RPS15A
0	1.01945	0.691	0.057	0	T_cells	BCL11B
0	1.01179	0.76	0.106	0	T_cells	CD2
0	1.0109	0.987	0.988	0	T_cells	RPS27A
0	1.00896	0.991	0.989	0	T_cells	RPS27
0	1.00066	0.987	0.987	0	T_cells	RPS14
0	0.999672	0.988	0.988	0	T_cells	RPL32
0	0.989126	0.965	0.805	0	T_cells	NPM1
0	0.974914	0.988	0.988	0	T_cells	RPS3A
0	0.967179	0.985	0.969	0	T_cells	RPL3
0	0.962656	0.802	0.14	0	T_cells	LCK
0	0.949156	0.881	0.453	0	T_cells	C12orf57
0	0.94879	1	0.993	0	T_cells	MALAT1
0	0.948533	0.985	0.977	0	T_cells	RPS6
0	0.942832	0.99	0.981	0	T_cells	RPS18
0	0.938175	0.988	0.987	0	T_cells	RPL30
0	0.929498	0.978	0.93	0	T_cells	EEF1B2
0	0.92292	0.682	0.1	0	T_cells	LINC00861
0	0.902311	0.983	0.978	0	T_cells	RPS4X
0	0.900307	0.987	0.988	0	T_cells	RPL34
0	0.898419	0.986	0.987	0	T_cells	RPL21
0	0.893762	0.702	0.178	0	T_cells	RCAN3
0	0.872477	0.594	0.049	0	T_cells	TRABD2A
0	0.871772	0.984	0.974	0	T_cells	RPL5
0	0.871256	0.988	0.968	0	T_cells	RPS21
0	0.860913	0.276	0.02	0	T_cells	CD8B
0	0.858815	0.993	0.99	0	T_cells	RPL13
0	0.858574	0.984	0.929	0	T_cells	RPSA
0	0.857169	0.818	0.354	0	T_cells	AAK1
0	0.85507	0.807	0.309	0	T_cells	ETS1
0	0.853447	0.987	0.985	0	T_cells	RPL19
0	0.850172	0.982	0.978	0	T_cells	RPL36
0	0.843963	0.991	0.991	0	T_cells	RPL10
0	0.830129	0.985	0.973	0	T_cells	RPS16
0	0.821305	0.99	0.995	0	T_cells	TPT1
0	0.815752	0.994	0.989	0	T_cells	EEF1A1
0	0.81541	0.963	0.493	0	T_cells	LTB
0	0.808021	0.984	0.957	0	T_cells	RPL10A
0	0.807188	0.737	0.275	0	T_cells	LEPROTL1
0	0.79765	0.979	0.936	0	T_cells	RPS5
0	0.796861	0.983	0.987	0	T_cells	RPL35A
0	0.790372	0.554	0.025	0	T_cells	CAMK4
0	0.789412	0.522	0.022	0	T_cells	MAL
0	0.778432	0.985	0.981	0	T_cells	RPL9
0	0.778386	0.663	0.186	0	T_cells	SLFN5
0	0.775957	0.776	0.147	0	T_cells	CD7
0	0.774316	0.973	0.938	0	T_cells	RPS10
0	0.773104	0.653	0.132	0	T_cells	SPOCK2
0	0.77302	0.983	0.976	0	T_cells	RPS26
0	0.772644	0.988	0.988	0	T_cells	RPL11
0	0.769746	0.987	0.987	0	T_cells	RPS28
0	0.764113	0.901	0.489	0	T_cells	EVL
0	0.761806	0.676	0.122	0	T_cells	LAT
0	0.75145	0.979	0.954	0	T_cells	RPL38
0	0.732252	0.536	0.053	0	T_cells	OXNAD1
0	0.723544	0.987	0.985	0	T_cells	RPL37
0	0.719701	0.983	0.981	0	T_cells	RPS13
0	0.719391	0.959	0.875	0	T_cells	RPS4Y1
0	0.718498	0.985	0.973	0	T_cells	RPL23A
0	0.718012	0.465	0.021	0	T_cells	AQP3
0	0.717523	0.826	0.538	0	T_cells	SNHG8
0	0.716564	0.986	0.984	0	T_cells	RPS8
0	0.712165	0.982	0.974	0	T_cells	RPL22
0	0.69527	0.774	0.382	0	T_cells	GYPC
0	0.689074	0.986	0.984	0	T_cells	RPLP2
0	0.686566	0.985	0.982	0	T_cells	RPL18
0	0.677497	0.967	0.91	0	T_cells	TOMM7
0	0.676252	0.988	0.983	0	T_cells	RPS2
0	0.674686	0.985	0.985	0	T_cells	RPS15
0	0.669582	0.787	0.41	0	T_cells	GIMAP1
0	0.662351	0.987	0.983	0	T_cells	RPS23
0	0.661958	0.725	0.398	0	T_cells	NDFIP1
0	0.654501	0.989	0.978	0	T_cells	RPS19
0	0.652534	0.969	0.913	0	T_cells	RPL31
0	0.650024	0.989	0.988	0	T_cells	RPL28
0	0.646555	0.494	0.042	0	T_cells	RGCC
0	0.641154	0.984	0.984	0	T_cells	RPL29
0	0.64041	0.98	0.971	0	T_cells	RPL24
0	0.638048	0.951	0.757	0	T_cells	AES
0	0.6363	0.791	0.312	0	T_cells	ARL4C
0	0.634128	0.985	0.985	0	T_cells	RPL39
0	0.633785	0.916	0.714	0	T_cells	HSPA8
0	0.624822	0.446	0.02	0	T_cells	TRAT1
0	0.624274	0.976	0.938	0	T_cells	RPS20
0	0.619903	0.939	0.756	0	T_cells	NOP53
0	0.606347	0.821	0.486	0	T_cells	ACAP1
0	0.60579	0.578	0.206	0	T_cells	NUCB2
0	0.595364	0.524	0.12	0	T_cells	PRKCA
0	0.592591	0.991	0.994	0	T_cells	RPL41
0	0.586459	0.918	0.712	0	T_cells	TRAF3IP3
0	0.582014	0.575	0.224	0	T_cells	SATB1
0	0.581441	0.986	0.984	0	T_cells	RPL6
0	0.576534	0.979	0.951	0	T_cells	RPL4
0	0.57441	0.635	0.13	0	T_cells	IFITM1
0	0.564418	0.631	0.254	0	T_cells	PRDX2
0	0.5636	0.987	0.984	0	T_cells	RPS7
0	0.562842	0.536	0.18	0	T_cells	DGKA
0	0.561639	0.92	0.754	0	T_cells	RPL36A
0	0.560169	0.986	0.978	0	T_cells	RPL13A
0	0.558808	0.494	0.103	0	T_cells	RORA
0	0.555682	0.501	0.098	0	T_cells	LDLRAP1
0	0.554777	0.461	0.059	0	T_cells	FAM102A
0	0.548613	0.778	0.515	0	T_cells	PRMT2
0	0.543897	0.449	0.052	0	T_cells	FLT3LG
0	0.541211	0.977	0.959	0	T_cells	EEF1D
0	0.534781	0.447	0.057	0	T_cells	TC2N
0	0.533137	0.984	0.976	0	T_cells	RPL12
0	0.527449	0.984	0.981	0	T_cells	RPL7A
0	0.526806	0.98	0.939	0	T_cells	RPLP0
0	0.526567	0.985	0.98	0	T_cells	RPL37A
0	0.525109	0.837	0.53	0	T_cells	GIMAP4
0	0.524209	0.464	0.096	0	T_cells	THEM4
0	0.523037	0.944	0.844	0	T_cells	HINT1
0	0.522709	0.423	0.044	0	T_cells	ITK
0	0.52139	0.846	0.625	0	T_cells	MZT2B
0	0.519207	0.757	0.398	0	T_cells	CLEC2D
0	0.512211	0.421	0.089	0	T_cells	PDE3B
0	0.507549	0.422	0.048	0	T_cells	CD6
0	0.507298	0.753	0.36	0	T_cells	RGS10
0	0.503652	0.987	0.982	0	T_cells	RPL18A
0	0.503079	0.46	0.095	0	T_cells	RASGRP1
0	0.494709	0.98	0.963	0	T_cells	RPL35
0	0.494152	0.495	0.175	0	T_cells	PBXIP1
0	0.493511	0.987	0.93	0	T_cells	BTG1
0	0.493277	0.681	0.426	0	T_cells	PPP1R2
0	0.492162	0.459	0.091	0	T_cells	ITM2A
0	0.489245	0.982	0.98	0	T_cells	NACA
0	0.48828	0.357	0.021	0	T_cells	INPP4B
0	0.48732	0.385	0.033	0	T_cells	TNFRSF25
0	0.486201	0.497	0.095	0	T_cells	TXK
0	0.478871	0.977	0.963	0	T_cells	RPL27
0	0.477379	0.327	0.013	0	T_cells	CD40LG
0	0.473416	0.288	0.028	0	T_cells	TSHZ2
0	0.473088	0.653	0.353	0	T_cells	CYTIP
0	0.469826	0.797	0.557	0	T_cells	SOD1
0	0.469646	0.506	0.19	0	T_cells	HSPB1
0	0.466946	0.99	0.992	0	T_cells	RPLP1
0	0.464912	0.982	0.982	0	T_cells	RPL26
0	0.4621	0.452	0.109	0	T_cells	ABLIM1
0	0.455564	0.381	0.053	0	T_cells	TESPA1
0	0.451951	0.485	0.166	0	T_cells	MGAT4A
0	0.451562	0.652	0.283	0	T_cells	LBH
0	0.450005	0.336	0.054	0	T_cells	FHIT
0	0.4432	0.283	0.012	0	T_cells	LRRN3
0	0.442712	0.436	0.126	0	T_cells	SH3YL1
0	0.432675	0.308	0.014	0	T_cells	NELL2
0	0.43252	0.321	0.015	0	T_cells	LINC01550
0	0.430707	0.725	0.142	0	T_cells	CD247
0	0.430275	0.521	0.178	0	T_cells	OCIAD2
0	0.426509	0.685	0.321	0	T_cells	RARRES3
0	0.425253	0.984	0.981	0	T_cells	RPL8
0	0.42488	0.314	0.013	0	T_cells	CD28
0	0.423355	0.389	0.054	0	T_cells	TMEM204
0	0.421436	0.962	0.919	0	T_cells	COX7C
0	0.42009	0.965	0.929	0	T_cells	BTF3
0	0.417665	0.443	0.122	0	T_cells	SUSD3
0	0.416547	0.453	0.151	0	T_cells	STMN3
0	0.40562	0.983	0.98	0	T_cells	RPS9
0	0.404755	0.384	0.065	0	T_cells	CD96
0	0.397512	0.54	0.17	0	T_cells	SKAP1
0	0.390945	0.319	0.029	0	T_cells	ITGA6
0	0.390514	0.445	0.108	0	T_cells	PRKCH
0	0.390011	0.317	0.017	0	T_cells	THEMIS
0	0.387263	0.999	0.999	0	T_cells	B2M
0	0.377659	0.292	0.015	0	T_cells	CHRM3-AS2
0	0.377102	0.984	0.975	0	T_cells	RACK1
0	0.37162	0.328	0.043	0	T_cells	APBA2
0	0.37157	0.289	0.012	0	T_cells	EPHX2
0	0.365911	0.974	0.963	0	T_cells	RPL7
0	0.356921	0.262	0.012	0	T_cells	C20orf204
0	0.355586	0.326	0.056	0	T_cells	SCML4
0	0.34978	0.324	0.06	0	T_cells	RETREG1
0	0.333765	0.269	0.014	0	T_cells	LINC02273
0	0.301014	0.98	0.986	0	T_cells	UBA52
0	0.284579	0.589	0.129	0	T_cells	GZMM
3.96945e-306	0.440477	0.946	0.88	1.33127e-301	T_cells	UQCRB
3.22728e-304	0.466415	0.92	0.801	1.08236e-299	T_cells	EIF3E
8.18952e-304	0.300429	0.25	0.019	2.7466e-299	T_cells	CD5
1.37358e-301	0.282606	0.981	0.989	4.6067e-297	T_cells	FAU
2.89556e-299	0.458348	0.67	0.383	9.71112e-295	T_cells	PSIP1
1.50726e-291	0.316874	0.984	0.98	5.05506e-287	T_cells	RPL15
1.37296e-287	0.435429	0.631	0.355	4.60463e-283	T_cells	MZT2A
4.71115e-287	0.49933	0.664	0.388	1.58002e-282	T_cells	GCC2
9.3147e-285	0.261488	0.379	0.099	3.12396e-280	T_cells	GRAP2
7.33701e-283	0.465886	0.737	0.511	2.46069e-278	T_cells	TMEM123
2.15379e-277	0.453294	0.972	0.947	7.22339e-273	T_cells	RPL27A
2.67251e-277	0.459708	0.628	0.373	8.96306e-273	T_cells	RBL2
7.90037e-273	0.422231	0.598	0.331	2.64963e-268	T_cells	PPA1
4.00223e-272	0.43275	0.851	0.695	1.34227e-267	T_cells	SNRPD2
5.90877e-271	0.377322	0.539	0.221	1.98168e-266	T_cells	RHOH
2.53406e-269	0.50699	0.798	0.584	8.49873e-265	T_cells	FOXP1
3.19079e-269	0.41101	0.94	0.844	1.07013e-264	T_cells	HNRNPA1
2.12117e-266	0.412448	0.971	0.86	7.11398e-262	T_cells	KLF2
4.26561e-263	0.323744	0.96	0.889	1.4306e-258	T_cells	CALM1
7.79233e-262	0.479905	0.924	0.618	2.61339e-257	T_cells	FYB1
2.74303e-261	0.412352	0.724	0.463	9.19956e-257	T_cells	PEBP1
3.48124e-261	0.289043	0.299	0.061	1.16754e-256	T_cells	SELENOM
4.71799e-259	0.346788	0.331	0.084	1.58232e-254	T_cells	PCED1B
5.27825e-258	0.415033	0.92	0.817	1.77022e-253	T_cells	CD48
2.45617e-253	0.253377	0.25	0.034	8.23749e-249	T_cells	RGL4
1.20569e-252	0.417361	0.765	0.508	4.04363e-248	T_cells	2022-09-06
2.58812e-247	0.294551	0.255	0.041	8.68002e-243	T_cells	ATP8B2
1.86256e-245	0.294072	0.269	0.049	6.24664e-241	T_cells	MLLT3
2.14795e-245	0.339526	0.523	0.244	7.20379e-241	T_cells	SNRPN
1.1925e-238	0.442911	0.812	0.628	3.99939e-234	T_cells	ATM
6.61274e-234	0.302781	0.333	0.096	2.21778e-229	T_cells	LY9
8.94727e-234	0.327248	0.419	0.159	3.00073e-229	T_cells	SVIP
3.29549e-232	0.396979	0.455	0.215	1.10524e-227	T_cells	SERINC5
9.40603e-231	0.317452	0.498	0.226	3.15459e-226	T_cells	DENND2D
5.59875e-230	0.313647	0.341	0.106	1.87771e-225	T_cells	SFXN1
1.07936e-227	0.296882	0.345	0.107	3.61994e-223	T_cells	ANXA2R
7.7557e-227	0.302097	0.342	0.103	2.60111e-222	T_cells	SIT1
1.03799e-222	0.40047	0.84	0.678	3.4812e-218	T_cells	ANP32B
1.09889e-221	0.347959	0.539	0.271	3.68547e-217	T_cells	2022-09-01
2.23e-221	0.402625	0.809	0.644	7.47897e-217	T_cells	UXT
7.30426e-220	0.282475	0.309	0.092	2.4497e-215	T_cells	ATP6V0E2
6.58004e-219	0.330804	0.333	0.111	2.20681e-214	T_cells	HELB
1.50909e-216	0.321689	0.351	0.124	5.06117e-212	T_cells	THOC3
4.52047e-215	0.419622	0.641	0.424	1.51608e-210	T_cells	FAM118A
7.42422e-213	0.368358	0.578	0.351	2.48994e-208	T_cells	MCUB
1.46592e-208	0.356398	0.883	0.776	4.91641e-204	T_cells	SKP1
6.55463e-206	0.303361	0.334	0.111	2.19829e-201	T_cells	TNRC6C
4.27152e-201	0.368828	0.586	0.369	1.43258e-196	T_cells	NAP1L4
8.91221e-201	0.269488	0.304	0.095	2.98898e-196	T_cells	TMEM238
2.14474e-199	0.28862	0.293	0.085	7.19302e-195	T_cells	PIM2
9.64818e-198	0.298748	0.5	0.247	3.23581e-193	T_cells	NCK2
5.73495e-196	0.297189	0.32	0.11	1.92339e-191	T_cells	NIPAL3
1.26921e-191	0.32308	0.367	0.153	4.25669e-187	T_cells	IPCEF1
1.3733e-189	0.291099	0.366	0.149	4.60577e-185	T_cells	BCL9L
1.00288e-188	0.273833	0.353	0.139	3.36345e-184	T_cells	PITPNC1
1.84182e-182	0.284088	0.395	0.16	6.17711e-178	T_cells	AC243960.1
4.03555e-179	0.350756	0.872	0.747	1.35344e-174	T_cells	STK4
1.11255e-178	0.277251	0.61	0.344	3.73128e-174	T_cells	TSTD1
7.96457e-178	0.381315	0.59	0.394	2.67116e-173	T_cells	CYLD
6.46552e-177	0.334259	0.838	0.699	2.1684e-172	T_cells	SSR2
9.28939e-177	0.261899	0.287	0.093	3.11548e-172	T_cells	CDC25B
2.05069e-174	0.327369	0.411	0.202	6.87759e-170	T_cells	MAML2
1.24069e-173	0.352858	0.415	0.209	4.16104e-169	T_cells	MYC
8.27827e-173	0.285134	0.517	0.272	2.77637e-168	T_cells	BIN1
3.994e-169	0.2571	0.296	0.106	1.33951e-164	T_cells	LINS1
1.87097e-168	0.316968	0.509	0.299	6.27486e-164	T_cells	TECR
2.48291e-168	0.334699	0.776	0.626	8.32718e-164	T_cells	RPL17
3.91866e-168	0.286446	0.308	0.116	1.31424e-163	T_cells	ZBTB25
1.44562e-166	0.286936	0.363	0.141	4.8483e-162	T_cells	SYNE2
2.42237e-166	0.288674	0.384	0.177	8.12415e-162	T_cells	CCND2
1.199e-165	0.285636	0.657	0.419	4.0212e-161	T_cells	TBC1D10C
1.24745e-163	0.273005	0.645	0.402	4.18371e-159	T_cells	IL2RG
1.56194e-158	0.323465	0.539	0.327	5.23843e-154	T_cells	PDE7A
3.72747e-158	0.27879	0.402	0.205	1.25012e-153	T_cells	GIMAP2
2.71257e-155	0.327815	0.423	0.226	9.09741e-151	T_cells	IL6ST
1.06359e-154	0.269445	0.364	0.165	3.56706e-150	T_cells	PIM1
5.66826e-153	0.304555	0.798	0.649	1.90102e-148	T_cells	EIF4A2
6.91146e-153	0.326169	0.716	0.552	2.31797e-148	T_cells	ST13
7.43615e-153	0.312176	0.698	0.501	2.49394e-148	T_cells	FAM107B
1.43823e-151	0.264193	0.536	0.289	4.82353e-147	T_cells	SLC38A1
6.75097e-150	0.347944	0.562	0.375	2.26414e-145	T_cells	EPB41
7.53596e-148	0.26991	0.287	0.111	2.52741e-143	T_cells	ZNF101
1.16372e-147	0.295199	0.499	0.308	3.90289e-143	T_cells	UBALD2
4.2511e-147	0.303126	0.416	0.224	1.42573e-142	T_cells	PAG1
6.08036e-146	0.327702	0.867	0.747	2.03923e-141	T_cells	IKZF1
3.86485e-145	0.274234	0.327	0.147	1.29619e-140	T_cells	TTC39C
4.43114e-145	0.300919	0.901	0.799	1.48612e-140	T_cells	HSP90AB1
1.12313e-143	0.286443	0.925	0.865	3.76676e-139	T_cells	RPL36AL
7.85211e-143	0.267465	0.373	0.184	2.63344e-138	T_cells	DYRK2
1.28426e-141	0.269232	0.373	0.187	4.30715e-137	T_cells	CCDC66
1.46825e-141	0.262596	0.391	0.193	4.92423e-137	T_cells	SLC25A45
9.80262e-139	0.28785	0.756	0.597	3.2876e-134	T_cells	VAMP2
4.84684e-138	0.262202	0.28	0.115	1.62553e-133	T_cells	CDC14A
1.87454e-137	0.279336	0.869	0.752	6.28684e-133	T_cells	COX6C
1.1018e-135	0.37523	0.744	0.602	3.69521e-131	T_cells	GSTK1
7.29111e-135	0.28843	0.906	0.841	2.44529e-130	T_cells	COMMD6
1.90407e-133	0.291305	0.497	0.311	6.38586e-129	T_cells	ARHGAP15
2.51316e-133	0.273953	0.393	0.206	8.42863e-129	T_cells	MT2A
3.407e-130	0.310496	0.887	0.787	1.14264e-125	T_cells	FUS
4.00684e-128	0.266303	0.532	0.345	1.34382e-123	T_cells	BTN3A2
4.3183e-126	0.253444	0.8	0.611	1.44827e-121	T_cells	HMGN1
1.19137e-123	0.269445	0.363	0.191	3.99562e-119	T_cells	TMEM63A
1.6597e-123	0.295543	0.312	0.147	5.5663e-119	T_cells	GPR183
3.37719e-123	0.282803	0.537	0.372	1.13264e-118	T_cells	C6orf48
2.46533e-120	0.279491	0.656	0.492	8.26821e-116	T_cells	ABRACL
1.25618e-119	0.275645	0.657	0.501	4.21296e-115	T_cells	CDC42SE2
1.6388e-117	0.276591	0.692	0.529	5.49621e-113	T_cells	HIST1H4C
3.64955e-113	0.262378	0.644	0.485	1.22399e-108	T_cells	MIF
4.7156e-109	0.268775	0.721	0.583	1.58152e-104	T_cells	DDX24
2.13211e-105	0.288423	0.762	0.64	7.15067e-101	T_cells	NSA2
5.25693e-104	0.298571	0.472	0.316	1.76307e-99	T_cells	MT-ND6
3.97981e-103	0.25305	0.894	0.796	1.33475e-98	T_cells	SF1
1.96024e-101	0.253726	0.912	0.808	6.57424e-97	T_cells	PNISR
2.19501e-96	0.283028	0.867	0.767	7.36164e-92	T_cells	N4BP2L2
1.17432e-93	0.258262	0.685	0.553	3.93844e-89	T_cells	MPHOSPH8
5.55471e-87	0.251891	0.37	0.216	1.86294e-82	T_cells	BCL2
8.11798e-73	0.252206	0.779	0.678	2.72261e-68	T_cells	ANKRD12
6.22185e-69	0.250764	0.663	0.54	2.08668e-64	T_cells	PCSK7
1.0064e-68	0.250918	0.453	0.318	3.37526e-64	T_cells	HIST1H1D
0	6.15453	0.97	0.167	0	Monocyte	S100A9
0	6.07294	0.946	0.123	0	Monocyte	S100A8
0	5.72662	0.978	0.136	0	Monocyte	LYZ
0	3.75605	0.929	0.03	0	Monocyte	VCAN
0	3.74454	0.996	0.045	0	Monocyte	CST3
0	3.62682	0.964	0.226	0	Monocyte	FOS
0	3.6093	0.999	0.421	0	Monocyte	CTSS
0	3.44804	0.954	0.032	0	Monocyte	FCN1
0	3.21163	0.97	0.026	0	Monocyte	MNDA
0	2.99364	0.866	0.012	0	Monocyte	S100A12
0	2.90473	0.999	0.974	0	Monocyte	FTL
0	2.8144	0.991	0.075	0	Monocyte	TYROBP
0	2.702	0.992	0.309	0	Monocyte	PSAP
0	2.63509	0.999	0.838	0	Monocyte	S100A6
0	2.56673	0.978	0.194	0	Monocyte	LGALS1
0	2.55509	0.985	0.315	0	Monocyte	AIF1
0	2.50375	0.993	0.677	0	Monocyte	S100A4
0	2.42791	0.99	0.777	0	Monocyte	NEAT1
0	2.37411	0.964	0.106	0	Monocyte	LST1
0	2.36701	0.939	0.17	0	Monocyte	DUSP1
0	2.34559	0.964	0.101	0	Monocyte	CYBB
0	2.34447	0.97	0.15	0	Monocyte	TYMP
0	2.31703	0.988	0.095	0	Monocyte	FCER1G
0	2.30258	0.992	0.48	0	Monocyte	S100A11
0	2.30165	0.977	0.548	0	Monocyte	COTL1
0	2.16494	0.964	0.088	0	Monocyte	GRN
0	2.15065	0.908	0.018	0	Monocyte	AC020656.1
0	2.10661	0.911	0.007	0	Monocyte	SERPINA1
0	2.0917	0.849	0.014	0	Monocyte	CD14
0	2.07078	0.929	0.059	0	Monocyte	FGL2
0	2.06868	0.999	0.976	0	Monocyte	FTH1
0	1.99973	0.891	0.011	0	Monocyte	CD36
0	1.97516	0.946	0.043	0	Monocyte	MPEG1
0	1.96173	0.87	0.011	0	Monocyte	MS4A6A
0	1.94801	0.913	0.074	0	Monocyte	CEBPD
0	1.90867	0.888	0.019	0	Monocyte	CSF3R
0	1.87183	0.938	0.206	0	Monocyte	APLP2
0	1.86135	0.808	0.02	0	Monocyte	DUSP6
0	1.85511	0.966	0.336	0	Monocyte	BRI3
0	1.84919	0.928	0.131	0	Monocyte	ZEB2
0	1.8283	0.956	0.447	0	Monocyte	GSTP1
0	1.78541	0.897	0.07	0	Monocyte	SPI1
0	1.76299	0.883	0.004	0	Monocyte	CSTA
0	1.75201	0.89	0.021	0	Monocyte	NCF2
0	1.73629	0.97	0.593	0	Monocyte	TSPO
0	1.7317	0.988	0.498	0	Monocyte	SRGN
0	1.70719	0.958	0.481	0	Monocyte	TKT
0	1.6808	0.871	0.019	0	Monocyte	KCTD12
0	1.671	0.957	0.484	0	Monocyte	SAT1
0	1.65489	0.918	0.191	0	Monocyte	ANXA2
0	1.64973	0.757	0.027	0	Monocyte	RGS2
0	1.64621	0.941	0.348	0	Monocyte	AHNAK
0	1.64535	0.849	0.032	0	Monocyte	CFD
0	1.60529	0.919	0.243	0	Monocyte	AP1S2
0	1.59648	0.97	0.73	0	Monocyte	S100A10
0	1.58033	0.903	0.282	0	Monocyte	CTSD
0	1.56976	0.879	0.016	0	Monocyte	CD68
0	1.53955	0.987	0.837	0	Monocyte	GAPDH
0	1.49571	0.943	0.398	0	Monocyte	TALDO1
0	1.48341	0.843	0.056	0	Monocyte	LGALS3
0	1.47819	0.88	0.169	0	Monocyte	STXBP2
0	1.47748	0.995	0.896	0	Monocyte	VIM
0	1.47601	0.815	0.01	0	Monocyte	CD93
0	1.47424	0.974	0.615	0	Monocyte	LCP1
0	1.45875	0.892	0.099	0	Monocyte	RNF130
0	1.45377	0.9	0.189	0	Monocyte	CTSZ
0	1.44251	0.935	0.441	0	Monocyte	KLF6
0	1.44204	0.869	0.075	0	Monocyte	FGR
0	1.44042	0.998	0.932	0	Monocyte	SH3BGRL3
0	1.41578	0.89	0.187	0	Monocyte	JAML
0	1.40451	0.997	0.915	0	Monocyte	OAZ1
0	1.39106	0.853	0.164	0	Monocyte	TNFRSF1B
0	1.38969	0.866	0.26	0	Monocyte	CEBPB
0	1.38279	0.698	0.003	0	Monocyte	LGALS2
0	1.37912	0.795	0.008	0	Monocyte	TNFAIP2
0	1.3791	0.787	0.004	0	Monocyte	FPR1
0	1.3703	0.592	0.004	0	Monocyte	CYP1B1
0	1.36031	0.884	0.166	0	Monocyte	CTSB
0	1.3562	0.808	0.01	0	Monocyte	CLEC7A
0	1.34699	0.831	0.069	0	Monocyte	CFP
0	1.33426	0.956	0.577	0	Monocyte	ITGB2
0	1.33104	0.746	0.005	0	Monocyte	PLBD1
0	1.3237	0.753	0.014	0	Monocyte	SLC11A1
0	1.3199	0.95	0.505	0	Monocyte	RAC1
0	1.31832	0.898	0.268	0	Monocyte	PYCARD
0	1.31469	0.819	0.081	0	Monocyte	BLVRB
0	1.31077	0.851	0.246	0	Monocyte	VMP1
0	1.29483	0.847	0.153	0	Monocyte	ANXA5
0	1.28963	1	0.991	0	Monocyte	ACTB
0	1.28794	0.907	0.208	0	Monocyte	MYO1F
0	1.28337	0.903	0.169	0	Monocyte	EFHD2
0	1.27393	0.848	0.183	0	Monocyte	LYST
0	1.26796	0.902	0.275	0	Monocyte	GLIPR1
0	1.26751	0.859	0.193	0	Monocyte	FCGRT
0	1.24973	0.887	0.299	0	Monocyte	SDCBP
0	1.24781	0.783	0.081	0	Monocyte	CCDC88A
0	1.24713	0.827	0.115	0	Monocyte	PTPRE
0	1.23328	0.798	0.027	0	Monocyte	TNFSF13B
0	1.23131	0.971	0.737	0	Monocyte	GNAI2
0	1.22644	0.668	0.251	0	Monocyte	SLC2A3
0	1.22198	0.715	0.004	0	Monocyte	CPVL
0	1.21208	0.826	0.347	0	Monocyte	NCF1
0	1.1973	0.824	0.121	0	Monocyte	CTSH
0	1.19127	0.784	0.017	0	Monocyte	HCK
0	1.18436	0.857	0.257	0	Monocyte	ASAH1
0	1.18362	0.932	0.543	0	Monocyte	SAMHD1
0	1.17936	0.634	0.001	0	Monocyte	RBP7
0	1.17918	0.808	0.119	0	Monocyte	GCA
0	1.1788	0.89	0.361	0	Monocyte	H2AFY
0	1.17382	0.903	0.456	0	Monocyte	MCL1
0	1.17056	0.758	0.013	0	Monocyte	CD302
0	1.16834	0.852	0.26	0	Monocyte	NPC2
0	1.15701	0.735	0.008	0	Monocyte	CLEC12A
0	1.15261	0.961	0.647	0	Monocyte	ACTR2
0	1.14711	0.727	0.02	0	Monocyte	IGSF6
0	1.14641	0.899	0.376	0	Monocyte	IQGAP1
0	1.14323	0.891	0.307	0	Monocyte	ATP6V0B
0	1.1388	0.72	0.05	0	Monocyte	MEGF9
0	1.13665	0.993	0.885	0	Monocyte	CYBA
0	1.11963	1	0.999	0	Monocyte	MT-ND1
0	1.11293	0.834	0.205	0	Monocyte	IL17RA
0	1.10945	0.768	0.027	0	Monocyte	TIMP2
0	1.10864	0.901	0.427	0	Monocyte	VSIR
0	1.09803	0.927	0.502	0	Monocyte	EVI2B
0	1.09723	0.817	0.266	0	Monocyte	LTA4H
0	1.09678	0.809	0.114	0	Monocyte	LYN
0	1.09186	0.745	0.005	0	Monocyte	TGFBI
0	1.08848	0.752	0.189	0	Monocyte	CDC42EP3
0	1.0831	0.876	0.406	0	Monocyte	SERPINB1
0	1.08009	0.781	0.137	0	Monocyte	RAB11FIP1
0	1.07945	0.941	0.204	0	Monocyte	HLA-DRA
0	1.06887	0.897	0.464	0	Monocyte	ANXA1
0	1.06067	0.758	0.099	0	Monocyte	CAPG
0	1.05853	0.7	0.012	0	Monocyte	LILRB2
0	1.05743	0.941	0.706	0	Monocyte	CALM2
0	1.05025	0.844	0.14	0	Monocyte	2022-03-01
0	1.03715	0.774	0.124	0	Monocyte	ADA2
0	1.03481	0.891	0.428	0	Monocyte	C1orf162
0	1.02891	0.734	0.023	0	Monocyte	RXRA
0	1.02745	0.694	0.009	0	Monocyte	SLC7A7
0	1.02602	0.886	0.371	0	Monocyte	AP2S1
0	1.02358	0.716	0.017	0	Monocyte	RAB31
0	1.01701	0.726	0.058	0	Monocyte	OGFRL1
0	1.01258	0.873	0.356	0	Monocyte	FLNA
0	1.00979	0.719	0.059	0	Monocyte	PGD
0	1.00176	0.663	0.012	0	Monocyte	DMXL2
0	0.997135	0.817	0.185	0	Monocyte	ATP6V0D1
0	0.989538	0.583	0.066	0	Monocyte	MARCKS
0	0.988268	0.898	0.497	0	Monocyte	CAST
0	0.985414	0.957	0.694	0	Monocyte	RHOA
0	0.983324	0.692	0.026	0	Monocyte	CPPED1
0	0.981179	0.859	0.35	0	Monocyte	VASP
0	0.978906	0.654	0.024	0	Monocyte	LRRK2
0	0.972819	0.626	0.006	0	Monocyte	CD300E
0	0.971904	0.789	0.198	0	Monocyte	PPT1
0	0.9697	0.859	0.288	0	Monocyte	CNPY3
0	0.969055	0.706	0.019	0	Monocyte	LMO2
0	0.965063	0.755	0.162	0	Monocyte	FBXL5
0	0.960121	0.756	0.085	0	Monocyte	SYK
0	0.959879	0.965	0.745	0	Monocyte	ARPC1B
0	0.958982	0.891	0.501	0	Monocyte	PKM
0	0.957423	0.886	0.402	0	Monocyte	LAMTOR1
0	0.951417	0.952	0.673	0	Monocyte	CAP1
0	0.941659	0.657	0.012	0	Monocyte	IRAK3
0	0.940992	0.844	0.358	0	Monocyte	POU2F2
0	0.934084	0.672	0.013	0	Monocyte	ALDH2
0	0.932424	0.999	0.998	0	Monocyte	MT-ND2
0	0.931682	0.997	0.968	0	Monocyte	H3F3A
0	0.931582	0.961	0.732	0	Monocyte	ARPC5
0	0.930621	0.679	0.021	0	Monocyte	LILRB3
0	0.929742	0.644	0.037	0	Monocyte	ITGAM
0	0.926861	0.673	0.01	0	Monocyte	PRAM1
0	0.924479	0.715	0.105	0	Monocyte	AGTRAP
0	0.918096	0.766	0.197	0	Monocyte	ZFAND5
0	0.91775	0.922	0.653	0	Monocyte	JUNB
0	0.914481	0.805	0.349	0	Monocyte	METTL9
0	0.914231	0.563	0.002	0	Monocyte	C5AR1
0	0.911217	0.849	0.379	0	Monocyte	RHOG
0	0.911068	0.76	0.139	0	Monocyte	TPP1
0	0.91046	0.533	0.002	0	Monocyte	MAFB
0	0.908614	0.823	0.198	0	Monocyte	HLA-DRB1
0	0.907025	0.891	0.457	0	Monocyte	FKBP1A
0	0.903859	0.687	0.007	0	Monocyte	RAB32
0	0.901026	0.656	0.01	0	Monocyte	LRP1
0	0.899255	0.726	0.091	0	Monocyte	ATP6V1B2
0	0.897356	0.738	0.1	0	Monocyte	SKAP2
0	0.891215	0.772	0.167	0	Monocyte	C4orf48
0	0.887474	0.739	0.172	0	Monocyte	CASP1
0	0.887387	0.676	0.05	0	Monocyte	DPYSL2
0	0.886901	0.723	0.127	0	Monocyte	NUP214
0	0.886254	0.73	0.285	0	Monocyte	HLA-DPA1
0	0.886027	0.764	0.193	0	Monocyte	QKI
0	0.885351	0.926	0.673	0	Monocyte	LSP1
0	0.884898	0.639	0.009	0	Monocyte	PLXDC2
0	0.876414	0.641	0.007	0	Monocyte	TLR2
0	0.87592	0.627	0.005	0	Monocyte	KLF4
0	0.875862	0.931	0.677	0	Monocyte	ENO1
0	0.874629	0.929	0.666	0	Monocyte	LRRFIP1
0	0.871046	0.724	0.149	0	Monocyte	PECAM1
0	0.870805	0.506	0.019	0	Monocyte	MS4A7
0	0.869722	0.638	0.004	0	Monocyte	SHTN1
0	0.869036	0.724	0.151	0	Monocyte	RTN3
0	0.868098	0.637	0.015	0	Monocyte	GAS7
0	0.863384	0.809	0.308	0	Monocyte	ARRB2
0	0.86319	0.835	0.423	0	Monocyte	ZFP36
0	0.862674	0.594	0.003	0	Monocyte	FAM198B
0	0.859722	0.956	0.743	0	Monocyte	ELOB
0	0.85875	0.977	0.873	0	Monocyte	ARPC3
0	0.857242	0.745	0.167	0	Monocyte	NAGK
0	0.852306	0.597	0.002	0	Monocyte	LILRA5
0	0.851935	0.84	0.454	0	Monocyte	CSTB
0	0.851744	0.788	0.285	0	Monocyte	CARD16
0	0.848181	0.612	0.004	0	Monocyte	ASGR1
0	0.846975	0.828	0.346	0	Monocyte	CAPNS1
0	0.843303	0.694	0.12	0	Monocyte	NAIP
0	0.838863	0.945	0.755	0	Monocyte	TPM3
0	0.838543	0.749	0.227	0	Monocyte	CD4
0	0.838017	0.75	0.227	0	Monocyte	ZNF106
0	0.837272	0.834	0.349	0	Monocyte	GNB2
0	0.832622	0.891	0.527	0	Monocyte	SH3BGRL
0	0.831956	0.835	0.402	0	Monocyte	PGAM1
0	0.827296	0.63	0.006	0	Monocyte	CD33
0	0.818404	0.99	0.922	0	Monocyte	MYL6
0	0.818235	0.69	0.116	0	Monocyte	CRTAP
0	0.817977	0.561	0.001	0	Monocyte	CDA
0	0.817618	0.906	0.568	0	Monocyte	DAZAP2
0	0.811704	0.686	0.058	0	Monocyte	KIAA0930
0	0.810432	0.896	0.611	0	Monocyte	VAMP8
0	0.808088	0.646	0.221	0	Monocyte	FOSB
0	0.807764	0.634	0.008	0	Monocyte	LRRC25
0	0.807104	0.695	0.117	0	Monocyte	RASSF2
0	0.806734	0.839	0.397	0	Monocyte	RTN4
0	0.80671	0.635	0.047	0	Monocyte	GNS
0	0.806569	0.769	0.16	0	Monocyte	PLEK
0	0.801294	0.868	0.496	0	Monocyte	TPI1
0	0.797295	0.815	0.46	0	Monocyte	PRELID1
0	0.796466	0.906	0.608	0	Monocyte	MSN
0	0.795224	0.568	0.004	0	Monocyte	BST1
0	0.794102	0.902	0.583	0	Monocyte	LAMTOR4
0	0.790778	0.617	0.03	0	Monocyte	EMILIN2
0	0.786831	0.755	0.218	0	Monocyte	ZYX
0	0.782602	0.579	0.003	0	Monocyte	ANPEP
0	0.780892	0.704	0.134	0	Monocyte	GLIPR2
0	0.780502	0.709	0.142	0	Monocyte	EHBP1L1
0	0.776887	0.599	0.086	0	Monocyte	GLUL
0	0.774899	0.618	0.011	0	Monocyte	LILRA2
0	0.770833	0.497	0.001	0	Monocyte	SMIM25
0	0.770601	0.865	0.514	0	Monocyte	GNG5
0	0.768466	0.672	0.095	0	Monocyte	LY86
0	0.767429	0.573	0.009	0	Monocyte	FCGR2A
0	0.762137	0.854	0.476	0	Monocyte	GLRX
0	0.76211	0.573	0.007	0	Monocyte	RBM47
0	0.760473	0.807	0.373	0	Monocyte	WSB1
0	0.760444	0.996	0.967	0	Monocyte	ATP5F1E
0	0.754884	0.658	0.107	0	Monocyte	SH3BP2
0	0.753995	0.815	0.405	0	Monocyte	PGLS
0	0.753427	0.979	0.904	0	Monocyte	ARPC2
0	0.752559	0.925	0.541	0	Monocyte	CLIC1
0	0.751189	0.851	0.474	0	Monocyte	DYNLL1
0	0.750589	0.784	0.208	0	Monocyte	NCOA4
0	0.748396	0.865	0.482	0	Monocyte	GRB2
0	0.746841	0.661	0.159	0	Monocyte	DPYD
0	0.744813	0.916	0.678	0	Monocyte	CD44
0	0.742474	0.755	0.274	0	Monocyte	PLEKHO1
0	0.740019	0.552	0.002	0	Monocyte	P2RY13
0	0.739008	0.578	0.007	0	Monocyte	PILRA
0	0.738059	0.651	0.099	0	Monocyte	GRINA
0	0.735651	0.616	0.029	0	Monocyte	TBXAS1
0	0.730551	0.991	0.967	0	Monocyte	SERF2
0	0.73026	0.484	0.038	0	Monocyte	RHOB
0	0.730155	0.662	0.131	0	Monocyte	SCPEP1
0	0.729305	0.685	0.166	0	Monocyte	RILPL2
0	0.726426	0.615	0.074	0	Monocyte	RNASE6
0	0.725881	0.647	0.084	0	Monocyte	THEMIS2
0	0.72261	0.54	0.044	0	Monocyte	CKAP4
0	0.720126	0.508	0.089	0	Monocyte	NAMPT
0	0.718336	0.662	0.11	0	Monocyte	SNX10
0	0.716451	0.606	0.054	0	Monocyte	SLC16A3
0	0.716295	0.661	0.15	0	Monocyte	IFNGR2
0	0.714967	0.547	0.016	0	Monocyte	CCR2
0	0.714844	0.635	0.164	0	Monocyte	MYADM
0	0.70961	0.608	0.096	0	Monocyte	BACH1
0	0.708153	0.58	0.009	0	Monocyte	ZNF385A
0	0.708031	0.516	0.001	0	Monocyte	CREB5
0	0.707832	0.562	0.014	0	Monocyte	CLEC4A
0	0.707706	0.795	0.318	0	Monocyte	FERMT3
0	0.705888	0.693	0.239	0	Monocyte	RNF149
0	0.701215	0.901	0.641	0	Monocyte	ATP5MPL
0	0.698993	0.599	0.041	0	Monocyte	PAK1
0	0.697727	0.572	0.019	0	Monocyte	RASSF4
0	0.696762	0.611	0.079	0	Monocyte	TET2
0	0.696755	0.502	0.006	0	Monocyte	NFE2
0	0.693951	0.543	0.003	0	Monocyte	NFAM1
0	0.692746	0.547	0.002	0	Monocyte	HNMT
0	0.688382	0.519	0.004	0	Monocyte	STAB1
0	0.688042	0.535	0.006	0	Monocyte	PYGL
0	0.687411	0.846	0.451	0	Monocyte	TLN1
0	0.687003	0.532	0.009	0	Monocyte	PTAFR
0	0.686884	0.787	0.369	0	Monocyte	ACAP2
0	0.685447	0.645	0.104	0	Monocyte	TCIRG1
0	0.681596	0.609	0.051	0	Monocyte	PRKCD
0	0.681311	0.544	0.003	0	Monocyte	SIRPA
0	0.681299	0.717	0.29	0	Monocyte	IRF2BP2
0	0.678066	0.768	0.319	0	Monocyte	NCKAP1L
0	0.67568	0.53	0.003	0	Monocyte	OSCAR
0	0.674277	0.555	0.019	0	Monocyte	ITGAX
0	0.672848	0.581	0.046	0	Monocyte	AOAH
0	0.671384	0.549	0.013	0	Monocyte	C19orf38
0	0.669541	0.563	0.028	0	Monocyte	SULF2
0	0.668796	0.68	0.206	0	Monocyte	TMEM167A
0	0.664514	0.513	0.002	0	Monocyte	TLR4
0	0.662669	0.53	0.035	0	Monocyte	PLXNC1
0	0.661968	0.565	0.057	0	Monocyte	MBOAT7
0	0.661105	0.677	0.178	0	Monocyte	CLTC
0	0.660339	0.644	0.126	0	Monocyte	TNFRSF1A
0	0.657724	0.712	0.212	0	Monocyte	HSBP1
0	0.657659	0.542	0.037	0	Monocyte	MSRB1
0	0.655862	0.397	0.007	0	Monocyte	CES1
0	0.655508	0.683	0.202	0	Monocyte	COMT
0	0.655326	0.8	0.408	0	Monocyte	MOB1A
0	0.655167	0.825	0.496	0	Monocyte	EIF3A
0	0.65512	0.534	0.003	0	Monocyte	CEBPA
0	0.654166	0.608	0.147	0	Monocyte	RAB27A
0	0.653269	0.534	0.041	0	Monocyte	LILRB1
0	0.652441	0.681	0.214	0	Monocyte	MTRNR2L8
0	0.651389	0.479	0.009	0	Monocyte	F13A1
0	0.65125	0.647	0.16	0	Monocyte	YBX3
0	0.650738	0.597	0.061	0	Monocyte	SCIMP
0	0.650517	0.737	0.275	0	Monocyte	CMTM6
0	0.650248	0.565	0.019	0	Monocyte	FES
0	0.648695	0.676	0.167	0	Monocyte	CTSA
0	0.646699	0.639	0.16	0	Monocyte	NUMB
0	0.646458	0.687	0.233	0	Monocyte	ATG3
0	0.646456	0.766	0.338	0	Monocyte	GSTO1
0	0.643062	0.795	0.423	0	Monocyte	CAPZA1
0	0.642387	0.67	0.207	0	Monocyte	RAB10
0	0.63766	0.606	0.119	0	Monocyte	UBE2D1
0	0.637367	0.827	0.459	0	Monocyte	ARPC4
0	0.635735	0.608	0.127	0	Monocyte	GNAQ
0	0.634827	0.479	0.002	0	Monocyte	CSF1R
0	0.634358	0.944	0.805	0	Monocyte	EMP3
0	0.632971	0.683	0.321	0	Monocyte	HMGB2
0	0.632323	0.956	0.837	0	Monocyte	LAPTM5
0	0.631301	0.638	0.221	0	Monocyte	TNFSF10
0	0.631115	0.621	0.143	0	Monocyte	IFNGR1
0	0.630507	0.713	0.287	0	Monocyte	TIMP1
0	0.627558	0.546	0.062	0	Monocyte	APAF1
0	0.62684	0.59	0.081	0	Monocyte	NOTCH2
0	0.626175	0.575	0.086	0	Monocyte	ARHGAP26
0	0.62571	0.578	0.079	0	Monocyte	ATP6V1A
0	0.624456	0.867	0.606	0	Monocyte	PGK1
0	0.622954	0.663	0.219	0	Monocyte	DICER1
0	0.617764	0.941	0.774	0	Monocyte	SERP1
0	0.616518	0.999	1	0	Monocyte	MT-CO1
0	0.616001	0.874	0.6	0	Monocyte	COX8A
0	0.615769	0.606	0.099	0	Monocyte	MFSD1
0	0.615448	0.964	0.556	0	Monocyte	CD74
0	0.614615	0.747	0.352	0	Monocyte	CANX
0	0.61439	0.789	0.455	0	Monocyte	SEC11A
0	0.613988	0.557	0.058	0	Monocyte	ALOX5
0	0.613095	0.586	0.012	0	Monocyte	RGS18
0	0.612389	0.611	0.123	0	Monocyte	PICALM
0	0.612233	0.558	0.047	0	Monocyte	CX3CR1
0	0.612004	0.533	0.008	0	Monocyte	PLXNB2
0	0.61112	0.665	0.208	0	Monocyte	CAT
0	0.609829	0.991	0.957	0	Monocyte	PABPC1
0	0.609104	0.516	0.043	0	Monocyte	ENTPD1
0	0.608795	0.521	0.003	0	Monocyte	CSF2RA
0	0.607772	0.575	0.085	0	Monocyte	LGALS9
0	0.607665	0.677	0.238	0	Monocyte	DOCK2
0	0.606721	0.559	0.082	0	Monocyte	HRH2
0	0.602239	0.807	0.487	0	Monocyte	GDI2
0	0.602156	0.672	0.21	0	Monocyte	FAM120A
0	0.601307	0.49	0.002	0	Monocyte	KCNE3
0	0.600785	0.554	0.091	0	Monocyte	KCNK6
0	0.60019	0.473	0.002	0	Monocyte	SLC24A4
0	0.598484	0.521	0.029	0	Monocyte	SLC43A2
0	0.597825	0.554	0.065	0	Monocyte	GRK3
0	0.597414	0.793	0.463	0	Monocyte	ATP6V1F
0	0.594875	0.588	0.13	0	Monocyte	BAZ2B
0	0.594129	0.862	0.579	0	Monocyte	HCLS1
0	0.591355	0.603	0.147	0	Monocyte	HSPA1A
0	0.589968	0.883	0.645	0	Monocyte	PTP4A2
0	0.587892	0.61	0.154	0	Monocyte	CUX1
0	0.586786	0.479	0.01	0	Monocyte	RAB3D
0	0.58616	0.531	0.053	0	Monocyte	PIK3AP1
0	0.586066	0.723	0.308	0	Monocyte	MYO1G
0	0.585308	0.676	0.229	0	Monocyte	PRKAR1A
0	0.583894	0.702	0.307	0	Monocyte	HEBP2
0	0.583124	0.653	0.207	0	Monocyte	RAB5IF
0	0.582721	0.607	0.138	0	Monocyte	LAMP2
0	0.5822	0.596	0.096	0	Monocyte	LAT2
0	0.581126	0.457	0.001	0	Monocyte	CD163
0	0.580781	0.521	0.024	0	Monocyte	SMCO4
0	0.579748	0.509	0.036	0	Monocyte	GSN
0	0.57765	0.495	0.015	0	Monocyte	CD1D
0	0.576691	0.453	0.088	0	Monocyte	IFITM3
0	0.575421	0.57	0.107	0	Monocyte	RHOQ
0	0.572797	0.83	0.465	0	Monocyte	PTPN6
0	0.572762	0.45	0.003	0	Monocyte	MGST1
0	0.570488	0.461	0.003	0	Monocyte	ADGRE2
0	0.569895	0.536	0.059	0	Monocyte	CHP1
0	0.569634	0.63	0.215	0	Monocyte	CCNY
0	0.569422	0.451	0.008	0	Monocyte	CCR1
0	0.568237	0.7	0.293	0	Monocyte	CAPZA2
0	0.567731	0.474	0.01	0	Monocyte	TFEC
0	0.567226	0.472	0.003	0	Monocyte	CD300LF
0	0.56696	0.774	0.413	0	Monocyte	ARHGDIA
0	0.566731	0.534	0.107	0	Monocyte	FRAT2
0	0.566249	0.619	0.214	0	Monocyte	EVI2A
0	0.565074	0.788	0.469	0	Monocyte	PAK2
0	0.564272	0.479	0.036	0	Monocyte	WARS
0	0.563321	0.566	0.112	0	Monocyte	CMIP
0	0.562566	0.496	0.069	0	Monocyte	SULT1A1
0	0.560768	0.693	0.31	0	Monocyte	ADGRE5
0	0.559251	0.557	0.088	0	Monocyte	FAR1
0	0.557894	0.576	0.109	0	Monocyte	PTPN12
0	0.55729	0.776	0.452	0	Monocyte	DOCK8
0	0.55566	0.588	0.148	0	Monocyte	MAP2K3
0	0.555427	0.722	0.334	0	Monocyte	RGS19
0	0.55478	0.736	0.324	0	Monocyte	CD63
0	0.554287	0.703	0.14	0	Monocyte	MEF2C
0	0.553595	0.532	0.066	0	Monocyte	ARAP1
0	0.552746	0.675	0.295	0	Monocyte	BNIP3L
0	0.551594	0.546	0.083	0	Monocyte	MYD88
0	0.550159	0.475	0.026	0	Monocyte	NACC2
0	0.549174	0.663	0.262	0	Monocyte	CKLF
0	0.549027	0.539	0.108	0	Monocyte	PDXK
0	0.548152	0.53	0.061	0	Monocyte	METTL7A
0	0.547473	0.46	0.009	0	Monocyte	ADAP2
0	0.547151	0.522	0.076	0	Monocyte	NADK
0	0.546042	0.554	0.09	0	Monocyte	FKBP15
0	0.54431	0.762	0.414	0	Monocyte	GRK2
0	0.54345	0.448	0.002	0	Monocyte	FGD4
0	0.543372	0.654	0.299	0	Monocyte	TXN
0	0.543309	0.554	0.104	0	Monocyte	HEXB
0	0.538907	0.743	0.398	0	Monocyte	BLOC1S1
0	0.538743	0.503	0.05	0	Monocyte	APOBR
0	0.538098	0.443	0.025	0	Monocyte	FOSL2
0	0.534741	0.788	0.459	0	Monocyte	PSMB3
0	0.531124	0.389	0.046	0	Monocyte	PADI4
0	0.530586	0.493	0.027	0	Monocyte	CTNNA1
0	0.529486	0.553	0.127	0	Monocyte	HIPK3
0	0.528486	0.601	0.194	0	Monocyte	PLEC
0	0.525257	0.445	0.013	0	Monocyte	DOK3
0	0.525151	0.613	0.195	0	Monocyte	HOOK3
0	0.524983	0.617	0.192	0	Monocyte	TM9SF2
0	0.524949	0.513	0.156	0	Monocyte	SOD2
0	0.52393	0.5	0.053	0	Monocyte	EIF4EBP1
0	0.523801	0.461	0.006	0	Monocyte	ALDH3B1
0	0.522982	0.363	0.002	0	Monocyte	TMEM176B
0	0.522189	0.469	0.089	0	Monocyte	BASP1
0	0.521715	0.593	0.155	0	Monocyte	SPG21
0	0.521254	0.504	0.041	0	Monocyte	SH2B3
0	0.520816	0.473	0.024	0	Monocyte	FAM49A
0	0.520191	0.53	0.087	0	Monocyte	IMPDH1
0	0.519904	0.628	0.231	0	Monocyte	MAP3K1
0	0.519808	0.485	0.038	0	Monocyte	PPM1F
0	0.518631	0.745	0.401	0	Monocyte	CLTA
0	0.51789	0.731	0.358	0	Monocyte	GNB1
0	0.517183	0.596	0.172	0	Monocyte	HLA-DRB5
0	0.514225	0.48	0.029	0	Monocyte	CTBP2
0	0.513472	0.557	0.139	0	Monocyte	BID
0	0.513447	0.621	0.216	0	Monocyte	CAPN2
0	0.51084	0.553	0.14	0	Monocyte	SNX27
0	0.509913	0.533	0.133	0	Monocyte	GPCPD1
0	0.509811	0.419	0.008	0	Monocyte	PLAUR
0	0.50871	0.445	0.02	0	Monocyte	IL13RA1
0	0.50848	0.505	0.077	0	Monocyte	PRKACA
0	0.508325	0.512	0.091	0	Monocyte	SPTLC2
0	0.506734	0.732	0.374	0	Monocyte	WAS
0	0.506309	0.457	0.012	0	Monocyte	CD86
0	0.503881	0.547	0.133	0	Monocyte	MAP3K3
0	0.503642	0.814	0.473	0	Monocyte	MTPN
0	0.503569	0.514	0.095	0	Monocyte	GAPT
0	0.500035	0.564	0.14	0	Monocyte	MIDN
0	0.499993	0.457	0.015	0	Monocyte	SLC15A3
0	0.499297	0.689	0.319	0	Monocyte	RAB5C
0	0.499175	0.416	0.022	0	Monocyte	TESC
0	0.498278	0.411	0.007	0	Monocyte	CHST15
0	0.498034	0.632	0.242	0	Monocyte	RBPJ
0	0.497346	0.611	0.194	0	Monocyte	SHKBP1
0	0.496225	0.44	0.117	0	Monocyte	IRF8
0	0.49513	0.6	0.156	0	Monocyte	ACTN4
0	0.493489	0.427	0.024	0	Monocyte	AL034397.3
0	0.492816	0.39	0.02	0	Monocyte	BCL6
0	0.492697	0.542	0.14	0	Monocyte	WDFY2
0	0.49178	0.528	0.126	0	Monocyte	SLCO3A1
0	0.489912	0.481	0.057	0	Monocyte	NCF4
0	0.489734	0.473	0.044	0	Monocyte	CREG1
0	0.488855	0.451	0.029	0	Monocyte	ZNF467
0	0.488395	0.692	0.336	0	Monocyte	RAB7A
0	0.487763	0.343	0.017	0	Monocyte	SGK1
0	0.486539	0.45	0.071	0	Monocyte	RCBTB2
0	0.486394	0.695	0.31	0	Monocyte	REEP5
0	0.486321	0.538	0.175	0	Monocyte	AGFG1
0	0.486132	0.614	0.247	0	Monocyte	POLE4
0	0.485933	0.458	0.057	0	Monocyte	AGO4
0	0.484451	0.648	0.285	0	Monocyte	USP3
0	0.483739	0.643	0.271	0	Monocyte	BNIP2
0	0.481076	0.46	0.044	0	Monocyte	JAK2
0	0.480919	0.41	0.03	0	Monocyte	AHR
0	0.480845	0.603	0.219	0	Monocyte	IL6R
0	0.480827	0.642	0.253	0	Monocyte	HM13
0	0.480757	0.464	0.085	0	Monocyte	TRPS1
0	0.479901	0.569	0.172	0	Monocyte	PTTG1IP
0	0.478869	0.443	0.04	0	Monocyte	ZSWIM6
0	0.477187	0.441	0.032	0	Monocyte	SPECC1
0	0.476883	0.508	0.099	0	Monocyte	YWHAG
0	0.476802	0.417	0.006	0	Monocyte	JDP2
0	0.476801	0.297	0.004	0	Monocyte	STEAP4
0	0.47627	0.403	0.031	0	Monocyte	KLF10
0	0.475529	0.603	0.227	0	Monocyte	MIS18BP1
0	0.473992	0.396	0.001	0	Monocyte	TLR8
0	0.473202	0.437	0.007	0	Monocyte	CYFIP1
0	0.471788	0.467	0.041	0	Monocyte	GAA
0	0.470375	0.387	0.051	0	Monocyte	SOX4
0	0.47037	0.383	0.007	0	Monocyte	HMOX1
0	0.469313	0.484	0.062	0	Monocyte	NAPRT
0	0.468185	0.381	0.003	0	Monocyte	NLRP12
0	0.467431	0.492	0.088	0	Monocyte	PLIN3
0	0.465745	0.59	0.173	0	Monocyte	PREX1
0	0.465467	0.499	0.121	0	Monocyte	FAM45A
0	0.465229	0.584	0.184	0	Monocyte	UQCRC1
0	0.463927	0.512	0.135	0	Monocyte	UBE2J1
0	0.463768	0.43	0.011	0	Monocyte	IMPA2
0	0.463655	0.325	0.002	0	Monocyte	MCEMP1
0	0.463513	0.491	0.093	0	Monocyte	LACTB
0	0.463168	0.597	0.23	0	Monocyte	TMEM154
0	0.462416	0.396	0.019	0	Monocyte	ZFHX3
0	0.461474	0.451	0.058	0	Monocyte	ACSL4
0	0.46109	0.566	0.182	0	Monocyte	COL4A3BP
0	0.460101	0.505	0.125	0	Monocyte	SQOR
0	0.459428	0.468	0.054	0	Monocyte	NUDT16
0	0.458925	0.413	0.01	0	Monocyte	SEMA4A
0	0.456924	0.471	0.079	0	Monocyte	BLVRA
0	0.456848	0.452	0.049	0	Monocyte	CAMKK2
0	0.456389	0.389	0.002	0	Monocyte	LPCAT2
0	0.455903	0.442	0.047	0	Monocyte	ARID3A
0	0.454945	0.459	0.115	0	Monocyte	APP
0	0.454456	0.462	0.075	0	Monocyte	C9orf72
0	0.453632	0.424	0.041	0	Monocyte	ACER3
0	0.453201	0.528	0.145	0	Monocyte	LMO4
0	0.45273	0.57	0.183	0	Monocyte	RPS6KA1
0	0.452604	0.473	0.072	0	Monocyte	FAM129A
0	0.451523	0.397	0.001	0	Monocyte	MEFV
0	0.450117	0.494	0.098	0	Monocyte	OTULINL
0	0.449978	0.578	0.172	0	Monocyte	PTPN18
0	0.449615	0.505	0.089	0	Monocyte	MAP3K11
0	0.449504	0.273	0.003	0	Monocyte	RETN
0	0.447982	0.399	0.021	0	Monocyte	NHSL2
0	0.447826	0.605	0.227	0	Monocyte	PARVG
0	0.44768	0.622	0.176	0	Monocyte	HLA-DMB
0	0.44722	0.415	0.007	0	Monocyte	DOCK5
0	0.446499	0.589	0.219	0	Monocyte	TRIM8
0	0.446131	0.384	0.008	0	Monocyte	TMEM170B
0	0.446016	0.999	0.993	0	Monocyte	TMSB4X
0	0.445683	0.634	0.247	0	Monocyte	DOK2
0	0.443583	0.513	0.125	0	Monocyte	ASAP1
0	0.443339	0.432	0.038	0	Monocyte	C15orf39
0	0.442986	0.386	0.002	0	Monocyte	LILRA1
0	0.44253	0.488	0.073	0	Monocyte	RNPEP
0	0.442073	0.488	0.085	0	Monocyte	PPP1R9B
0	0.441974	0.531	0.143	0	Monocyte	RPN1
0	0.441666	0.625	0.263	0	Monocyte	EP300
0	0.441655	0.385	0.008	0	Monocyte	SIRPB1
0	0.44134	0.463	0.08	0	Monocyte	UBXN11
0	0.440962	0.655	0.27	0	Monocyte	TPM4
0	0.440929	0.571	0.192	0	Monocyte	ADPGK
0	0.440442	0.525	0.143	0	Monocyte	ATOX1
0	0.438835	0.385	0.001	0	Monocyte	SLC8A1
0	0.438037	0.336	0.012	0	Monocyte	ACSL1
0	0.436819	0.456	0.044	0	Monocyte	CORO1C
0	0.435311	0.436	0.061	0	Monocyte	NBEAL2
0	0.432512	0.468	0.065	0	Monocyte	PLCB2
0	0.432507	0.598	0.217	0	Monocyte	MAPK1
0	0.432023	0.515	0.168	0	Monocyte	CCPG1
0	0.431366	0.334	0.001	0	Monocyte	CLEC4E
0	0.430443	0.579	0.208	0	Monocyte	MYO9B
0	0.429672	0.512	0.147	0	Monocyte	MAPK14
0	0.429668	0.583	0.22	0	Monocyte	TACC1
0	0.429563	0.61	0.242	0	Monocyte	LAMTOR2
0	0.427777	0.421	0.022	0	Monocyte	NAGA
0	0.425845	0.348	0.001	0	Monocyte	GPBAR1
0	0.425575	0.497	0.13	0	Monocyte	OAZ2
0	0.424805	0.573	0.2	0	Monocyte	OS9
0	0.424785	0.478	0.081	0	Monocyte	UNC93B1
0	0.424748	0.441	0.05	0	Monocyte	TNRC18
0	0.424145	0.526	0.149	0	Monocyte	ATP6AP1
0	0.423284	0.489	0.134	0	Monocyte	PRNP
0	0.423096	0.623	0.254	0	Monocyte	SERPINB6
0	0.421963	0.568	0.206	0	Monocyte	WASHC4
0	0.420645	0.396	0.027	0	Monocyte	EVI5
0	0.420645	0.399	0.004	0	Monocyte	LTBR
0	0.419745	0.577	0.175	0	Monocyte	DAPP1
0	0.419474	0.485	0.083	0	Monocyte	HHEX
0	0.419426	0.429	0.043	0	Monocyte	RPS6KA4
0	0.418274	0.516	0.146	0	Monocyte	LPGAT1
0	0.417842	0.464	0.08	0	Monocyte	MAPKAPK3
0	0.417575	0.474	0.142	0	Monocyte	NINJ1
0	0.416508	0.446	0.096	0	Monocyte	TMEM205
0	0.416206	0.455	0.075	0	Monocyte	ATP11A
0	0.415753	0.336	0.061	0	Monocyte	VNN2
0	0.415087	0.42	0.05	0	Monocyte	LY96
0	0.414425	0.552	0.167	0	Monocyte	LEPROT
0	0.414364	0.459	0.067	0	Monocyte	FGD2
0	0.413304	0.548	0.196	0	Monocyte	PTK2B
0	0.412492	0.321	0.001	0	Monocyte	QPCT
0	0.411996	0.385	0.024	0	Monocyte	ADAM15
0	0.411481	0.375	0.016	0	Monocyte	IFI30
0	0.411159	0.559	0.195	0	Monocyte	TXNDC17
0	0.410794	0.485	0.126	0	Monocyte	C20orf27
0	0.410096	0.329	0.001	0	Monocyte	PID1
0	0.40925	0.519	0.126	0	Monocyte	VCL
0	0.406857	0.454	0.087	0	Monocyte	ARHGAP27
0	0.40605	0.533	0.18	0	Monocyte	MED13L
0	0.406021	0.467	0.101	0	Monocyte	BICD2
0	0.405184	0.273	0.001	0	Monocyte	CYP27A1
0	0.404628	0.424	0.067	0	Monocyte	ZDHHC7
0	0.404225	0.436	0.079	0	Monocyte	TRIOBP
0	0.402996	0.475	0.123	0	Monocyte	AGTPBP1
0	0.402847	0.466	0.105	0	Monocyte	ATG16L2
0	0.401298	0.419	0.032	0	Monocyte	METRNL
0	0.401221	0.57	0.183	0	Monocyte	YWHAH
0	0.39816	0.426	0.078	0	Monocyte	RCOR1
0	0.397435	0.528	0.174	0	Monocyte	EIF4G1
0	0.396657	0.408	0.056	0	Monocyte	PLSCR1
0	0.396415	0.347	0.005	0	Monocyte	KIF13A
0	0.396365	0.429	0.068	0	Monocyte	OSBPL11
0	0.395931	0.359	0.016	0	Monocyte	MAP3K20
0	0.395253	0.534	0.183	0	Monocyte	RIN3
0	0.39521	0.356	0.015	0	Monocyte	CLMN
0	0.394069	0.418	0.065	0	Monocyte	SLC6A6
0	0.393492	0.307	0.001	0	Monocyte	TREM1
0	0.390238	0.39	0.04	0	Monocyte	DENND3
0	0.39014	0.359	0.006	0	Monocyte	CSF2RB
0	0.389418	0.407	0.068	0	Monocyte	RARA
0	0.389216	0.386	0.054	0	Monocyte	ATP6V0A1
0	0.388185	0.426	0.08	0	Monocyte	FBP1
0	0.387778	0.351	0.003	0	Monocyte	HK3
0	0.387709	0.373	0.016	0	Monocyte	PLXND1
0	0.387679	0.368	0.062	0	Monocyte	MOSPD2
0	0.386212	0.469	0.12	0	Monocyte	ETV6
0	0.38505	0.51	0.154	0	Monocyte	HDLBP
0	0.383934	0.333	0.003	0	Monocyte	SECTM1
0	0.383378	0.353	0.016	0	Monocyte	SLC31A2
0	0.383229	0.432	0.098	0	Monocyte	SCARB2
0	0.382542	0.569	0.212	0	Monocyte	COPA
0	0.381699	0.381	0.044	0	Monocyte	QSOX1
0	0.378728	0.428	0.076	0	Monocyte	ABHD2
0	0.378264	0.366	0.044	0	Monocyte	LTB4R
0	0.378228	0.458	0.126	0	Monocyte	RRBP1
0	0.37752	0.482	0.152	0	Monocyte	UBR4
0	0.377285	0.34	0.003	0	Monocyte	SORT1
0	0.375948	0.43	0.047	0	Monocyte	MPP1
0	0.374405	0.341	0.006	0	Monocyte	NLRP3
0	0.374086	0.315	0.002	0	Monocyte	LILRA6
0	0.373777	0.497	0.154	0	Monocyte	CCDC88B
0	0.372448	0.504	0.166	0	Monocyte	PLEKHB2
0	0.371721	0.381	0.05	0	Monocyte	DSE
0	0.371107	0.492	0.111	0	Monocyte	LYL1
0	0.36948	0.418	0.094	0	Monocyte	SLC25A24
0	0.368818	0.33	0.014	0	Monocyte	ODF3B
0	0.3688	0.374	0.03	0	Monocyte	RP2
0	0.368089	0.39	0.065	0	Monocyte	DIAPH2
0	0.367927	0.369	0.057	0	Monocyte	FNDC3B
0	0.367446	0.47	0.137	0	Monocyte	SEC14L1
0	0.366665	0.294	0.001	0	Monocyte	RNASE2
0	0.366521	0.422	0.065	0	Monocyte	PTPRJ
0	0.365002	0.604	0.233	0	Monocyte	LIMS1
0	0.364463	0.297	0.007	0	Monocyte	HOMER3
0	0.36132	0.483	0.135	0	Monocyte	ADCY7
0	0.361143	0.461	0.133	0	Monocyte	STAT2
0	0.361023	0.398	0.058	0	Monocyte	RALB
0	0.360964	0.337	0.002	0	Monocyte	RASGRP4
0	0.36011	0.352	0.023	0	Monocyte	MICAL2
0	0.359145	0.432	0.122	0	Monocyte	EDEM3
0	0.359081	0.317	0.002	0	Monocyte	AC096667.1
0	0.358496	0.309	0.005	0	Monocyte	S100Z
0	0.358331	0.505	0.165	0	Monocyte	HK1
0	0.356317	0.359	0.018	0	Monocyte	DUSP3
0	0.356044	0.362	0.014	0	Monocyte	TTYH3
0	0.355986	0.336	0.005	0	Monocyte	ITPRIPL2
0	0.354691	0.402	0.085	0	Monocyte	ZFYVE16
0	0.353591	0.378	0.063	0	Monocyte	SPTSSA
0	0.353482	0.401	0.07	0	Monocyte	TMEM127
0	0.352835	0.455	0.13	0	Monocyte	TMEM33
0	0.351914	0.312	0.002	0	Monocyte	WDFY3
0	0.351428	0.42	0.115	0	Monocyte	ZDHHC20
0	0.348263	0.389	0.053	0	Monocyte	BCKDK
0	0.347924	0.43	0.108	0	Monocyte	SP1
0	0.347504	0.348	0.037	0	Monocyte	PEA15
0	0.347384	0.376	0.049	0	Monocyte	HDAC9
0	0.34566	0.344	0.028	0	Monocyte	PLEKHO2
0	0.344114	0.302	0.011	0	Monocyte	NPL
0	0.340637	0.39	0.056	0	Monocyte	AGPAT2
0	0.339807	0.359	0.033	0	Monocyte	GNB4
0	0.338891	0.353	0.033	0	Monocyte	ARRB1
0	0.338111	0.415	0.108	0	Monocyte	MANBA
0	0.336967	0.408	0.103	0	Monocyte	SGK3
0	0.336067	0.339	0.035	0	Monocyte	FRY
0	0.334935	0.322	0.008	0	Monocyte	MCTP1
0	0.334876	0.381	0.06	0	Monocyte	GLB1
0	0.333517	0.283	0.001	0	Monocyte	ASGR2
0	0.332739	0.345	0.027	0	Monocyte	SERPINB8
0	0.332358	0.251	0.001	0	Monocyte	FPR2
0	0.330467	0.337	0.017	0	Monocyte	IRF5
0	0.329966	0.258	0.001	0	Monocyte	TMEM176A
0	0.329602	0.308	0.011	0	Monocyte	GPAT3
0	0.32931	0.369	0.064	0	Monocyte	COLGALT1
0	0.328615	0.44	0.122	0	Monocyte	KIAA0100
0	0.328542	0.42	0.098	0	Monocyte	TOLLIP
0	0.328374	0.433	0.08	0	Monocyte	BTK
0	0.327809	0.39	0.081	0	Monocyte	GABARAP
0	0.326129	0.334	0.054	0	Monocyte	CPD
0	0.326038	0.353	0.049	0	Monocyte	SLC2A6
0	0.325506	0.367	0.04	0	Monocyte	RELT
0	0.32438	0.4	0.096	0	Monocyte	VAMP3
0	0.324256	0.344	0.058	0	Monocyte	TENT5A
0	0.324071	0.366	0.062	0	Monocyte	ATG7
0	0.321117	0.349	0.039	0	Monocyte	SRGAP2
0	0.320271	0.37	0.058	0	Monocyte	TTC7A
0	0.319186	0.375	0.093	0	Monocyte	CPEB4
0	0.319063	0.321	0.019	0	Monocyte	STX11
0	0.317444	0.292	0.042	0	Monocyte	CR1
0	0.317161	0.399	0.106	0	Monocyte	SLC38A10
0	0.316777	0.374	0.074	0	Monocyte	MYO5A
0	0.316599	0.313	0.003	0	Monocyte	DAPK1
0	0.316307	0.284	0.001	0	Monocyte	SIRPB2
0	0.314542	0.384	0.098	0	Monocyte	SNX18
0	0.314099	0.313	0.022	0	Monocyte	SAP30
0	0.312776	0.354	0.063	0	Monocyte	ACOX1
0	0.311729	0.336	0.042	0	Monocyte	SPOPL
0	0.310113	0.383	0.077	0	Monocyte	MFSD14B
0	0.309116	0.293	0.01	0	Monocyte	CAMK1
0	0.309052	0.269	0.001	0	Monocyte	GLT1D1
0	0.308399	0.342	0.043	0	Monocyte	INPPL1
0	0.307394	0.32	0.026	0	Monocyte	ZMIZ1
0	0.306862	0.266	0	0	Monocyte	IL1RN
0	0.305696	0.292	0.028	0	Monocyte	RRP12
0	0.305336	0.339	0.04	0	Monocyte	SSFA2
0	0.30502	0.35	0.063	0	Monocyte	BMP2K
0	0.303323	0.271	0.001	0	Monocyte	MARCO
0	0.303256	0.28	0.003	0	Monocyte	ARHGEF40
0	0.303018	0.306	0.02	0	Monocyte	KIAA0513
0	0.302595	0.347	0.066	0	Monocyte	MTF1
0	0.301498	0.266	0.001	0	Monocyte	FCGR1A
0	0.301336	0.318	0.032	0	Monocyte	KDM1B
0	0.30095	0.291	0.001	0	Monocyte	MTMR11
0	0.300636	0.288	0.025	0	Monocyte	SMARCD3
0	0.300494	0.391	0.097	0	Monocyte	CIITA
0	0.298235	0.338	0.051	0	Monocyte	TET3
0	0.298121	0.259	0.011	0	Monocyte	HPSE
0	0.297269	0.291	0.024	0	Monocyte	P2RX7
0	0.296727	0.311	0.035	0	Monocyte	ETS2
0	0.296711	0.292	0.001	0	Monocyte	LILRB4
0	0.296572	0.281	0.019	0	Monocyte	FAM214B
0	0.296505	0.416	0.112	0	Monocyte	ARF3
0	0.294066	0.368	0.077	0	Monocyte	AP1B1
0	0.293713	0.359	0.076	0	Monocyte	TYK2
0	0.292952	0.313	0.056	0	Monocyte	MXD1
0	0.291771	0.302	0.059	0	Monocyte	ABHD5
0	0.291418	0.315	0.031	0	Monocyte	TBC1D9
0	0.291253	0.392	0.074	0	Monocyte	CYTOR
0	0.290304	0.28	0.001	0	Monocyte	LRMDA
0	0.288863	0.321	0.039	0	Monocyte	RNF135
0	0.288142	0.263	0.011	0	Monocyte	P2RX1
0	0.28736	0.264	0.015	0	Monocyte	RNF144B
0	0.287332	0.374	0.085	0	Monocyte	CEBPG
0	0.286291	0.305	0.01	0	Monocyte	MGST2
0	0.284562	0.306	0.03	0	Monocyte	GM2A
0	0.284543	0.31	0.032	0	Monocyte	SLC27A3
0	0.283918	0.274	0.006	0	Monocyte	OAF
0	0.283761	0.325	0.063	0	Monocyte	GGA3
0	0.283533	0.252	0.028	0	Monocyte	IER3
0	0.282687	0.343	0.07	0	Monocyte	DNAJC5
0	0.282149	0.25	0.001	0	Monocyte	SGMS2
0	0.279689	0.315	0.034	0	Monocyte	KYNU
0	0.279668	0.309	0.048	0	Monocyte	ROGDI
0	0.278097	0.3	0.045	0	Monocyte	FUCA1
0	0.277924	0.297	0.045	0	Monocyte	JAZF1
0	0.277871	0.287	0.025	0	Monocyte	STX3
0	0.277822	0.354	0.084	0	Monocyte	PHC2
0	0.277249	0.258	0.001	0	Monocyte	RIN2
0	0.276683	0.33	0.056	0	Monocyte	HOTAIRM1
0	0.276231	0.38	0.082	0	Monocyte	TFEB
0	0.275906	0.347	0.08	0	Monocyte	NQO2
0	0.275365	0.274	0.015	0	Monocyte	SIGLEC7
0	0.27378	0.365	0.082	0	Monocyte	NCSTN
0	0.271958	0.285	0.038	0	Monocyte	OAS1
0	0.267846	0.29	0.027	0	Monocyte	DENND1A
0	0.267371	0.277	0.007	0	Monocyte	GNA15
0	0.267329	0.33	0.063	0	Monocyte	PDLIM5
0	0.266781	0.251	0.008	0	Monocyte	TLR5
0	0.264185	0.257	0.001	0	Monocyte	RTN1
0	0.263889	0.286	0.028	0	Monocyte	SNX30
0	0.263691	0.281	0.034	0	Monocyte	ZNF516
0	0.263523	0.281	0.029	0	Monocyte	TK2
0	0.262583	0.255	0.009	0	Monocyte	TNS3
0	0.26185	0.337	0.072	0	Monocyte	PNPLA6
0	0.26176	0.269	0.022	0	Monocyte	TLR6
0	0.261695	0.31	0.054	0	Monocyte	MTMR3
0	0.260351	0.266	0.006	0	Monocyte	NOD2
0	0.259738	0.283	0.018	0	Monocyte	SLC43A3
0	0.259028	0.299	0.047	0	Monocyte	ITPK1
0	0.257692	0.29	0.053	0	Monocyte	TMEM91
0	0.257485	0.302	0.042	0	Monocyte	NBPF14
0	0.257066	0.282	0.021	0	Monocyte	CTNND1
0	0.256203	0.316	0.041	0	Monocyte	MPST
0	0.255645	0.373	0.078	0	Monocyte	CD300A
0	0.25561	0.263	0.025	0	Monocyte	CBFA2T3
0	0.255451	0.278	0.034	0	Monocyte	FRMD4B
0	0.253327	0.309	0.062	0	Monocyte	NBPF9
0	0.252929	0.294	0.049	0	Monocyte	DCAF12
0	0.251506	0.266	0.021	0	Monocyte	ARL11
0	0.251496	0.274	0.028	0	Monocyte	SLFN11
0	0.250932	0.351	0.078	0	Monocyte	ANXA4
0	0.25034	0.287	0.027	0	Monocyte	ADAP1
5.00765e-308	0.335973	0.386	0.101	1.67947e-303	Monocyte	TRMT1
2.25893e-307	0.253066	0.315	0.065	7.57599e-303	Monocyte	KLHL8
2.27185e-307	0.565163	0.854	0.583	7.61934e-303	Monocyte	AKAP13
1.35415e-306	0.350277	0.488	0.16	4.54155e-302	Monocyte	FLII
9.11268e-305	0.547673	0.823	0.528	3.05621e-300	Monocyte	EIF4G2
1.34341e-301	0.274088	0.352	0.084	4.50552e-297	Monocyte	SBF2
2.11904e-301	0.364718	0.505	0.174	7.10684e-297	Monocyte	NUDT3
3.10027e-301	0.273277	0.332	0.075	1.03977e-296	Monocyte	BRI3BP
1.30923e-300	0.391882	0.495	0.169	4.39088e-296	Monocyte	GLTP
6.0213e-300	0.476921	0.586	0.244	2.01942e-295	Monocyte	NAAA
2.05936e-299	0.30319	0.403	0.111	6.90668e-295	Monocyte	CEP170
2.50228e-299	0.277836	0.373	0.095	8.39215e-295	Monocyte	NCOR2
6.35301e-299	0.325245	0.448	0.138	2.13067e-294	Monocyte	NPTN
6.6901e-299	0.312226	0.415	0.117	2.24373e-294	Monocyte	G6PD
8.09697e-296	0.284506	0.396	0.108	2.71556e-291	Monocyte	FEZ2
8.91009e-296	0.518419	0.937	0.819	2.98827e-291	Monocyte	YWHAB
1.15297e-295	0.537975	0.64	0.285	3.86682e-291	Monocyte	HERPUD1
1.15639e-295	0.344012	0.43	0.13	3.87831e-291	Monocyte	GIMAP8
3.87159e-294	0.278043	0.411	0.116	1.29845e-289	Monocyte	SLC12A9
8.26033e-294	0.455924	0.569	0.227	2.77035e-289	Monocyte	AC007952.4
1.7845e-293	0.262946	0.369	0.094	5.98485e-289	Monocyte	AGPAT3
7.75191e-292	0.353997	0.549	0.202	2.59984e-287	Monocyte	LASP1
1.45564e-291	0.266643	0.304	0.065	4.88191e-287	Monocyte	TOM1
5.72689e-291	0.344494	0.297	0.063	1.92068e-286	Monocyte	IRS2
7.13042e-291	0.445237	0.646	0.291	2.3914e-286	Monocyte	ADAM10
3.50384e-290	0.2873	0.4	0.112	1.17512e-285	Monocyte	PRCP
5.962e-290	0.54078	0.845	0.591	1.99953e-285	Monocyte	MTDH
1.21716e-289	0.446861	0.674	0.319	4.08212e-285	Monocyte	PTBP3
1.96687e-289	0.393494	0.545	0.208	6.5965e-285	Monocyte	TAOK1
8.62501e-289	0.317805	0.413	0.122	2.89266e-284	Monocyte	CSGALNACT2
1.77453e-288	0.266006	0.337	0.08	5.95141e-284	Monocyte	GYG1
3.42431e-288	0.727133	0.803	0.53	1.14845e-283	Monocyte	TUBA1A
3.68759e-285	0.374499	0.544	0.209	1.23675e-280	Monocyte	TRIP12
1.40047e-284	0.325667	0.433	0.136	4.69689e-280	Monocyte	PLD3
4.12261e-284	0.455492	0.7	0.346	1.38264e-279	Monocyte	STMP1
7.77902e-283	0.283091	0.371	0.1	2.60893e-278	Monocyte	MICU1
1.32519e-282	0.394816	0.586	0.241	4.44442e-278	Monocyte	SAT2
6.08843e-282	0.439318	0.774	0.412	2.04194e-277	Monocyte	PRKCB
6.5077e-282	0.434557	0.631	0.285	2.18255e-277	Monocyte	MGAT1
1.96692e-281	0.524846	0.906	0.726	6.59667e-277	Monocyte	PCBP1
3.82545e-281	0.452896	0.678	0.322	1.28298e-276	Monocyte	ARID1A
3.09593e-279	0.379027	0.997	0.989	1.03831e-274	Monocyte	HLA-B
3.96139e-279	0.361852	0.541	0.189	1.32857e-274	Monocyte	HLA-DMA
4.26065e-279	0.377478	0.988	0.961	1.42894e-274	Monocyte	PFN1
6.36072e-279	0.264773	0.652	0.257	2.13326e-274	Monocyte	STX7
1.3547e-278	0.531833	0.75	0.434	4.5434e-274	Monocyte	PLP2
3.44029e-278	0.336269	0.466	0.155	1.1538e-273	Monocyte	JARID2
4.08752e-278	0.257904	0.333	0.081	1.37087e-273	Monocyte	ITGA5
1.33153e-277	0.331515	0.441	0.142	4.46567e-273	Monocyte	PXN
1.71433e-276	0.47493	0.688	0.344	5.7495e-272	Monocyte	CELF1
5.60979e-276	0.44015	0.674	0.342	1.88141e-271	Monocyte	YWHAE
6.28083e-276	0.262119	0.346	0.088	2.10646e-271	Monocyte	PITPNA
1.28272e-275	0.513201	0.899	0.731	4.30197e-271	Monocyte	PCBP2
3.03016e-275	0.454824	0.668	0.322	1.01626e-270	Monocyte	UBE2R2
7.82703e-275	0.307587	0.424	0.131	2.62503e-270	Monocyte	CYB5R4
9.63797e-275	0.49131	0.718	0.401	3.23238e-270	Monocyte	ATP6AP2
2.01375e-274	0.303735	0.424	0.132	6.75372e-270	Monocyte	PSEN1
2.45943e-274	0.362431	0.528	0.2	8.24844e-270	Monocyte	RNF13
3.92978e-274	0.326655	0.399	0.12	1.31797e-269	Monocyte	LAP3
9.23205e-274	0.340687	0.481	0.169	3.09624e-269	Monocyte	EIF4EBP2
1.33584e-273	0.264239	0.368	0.1	4.48014e-269	Monocyte	CPT1A
3.93809e-273	0.277969	0.369	0.101	1.32076e-268	Monocyte	ATXN1
5.13967e-273	0.46012	0.588	0.258	1.72374e-268	Monocyte	FAM200B
3.18475e-271	0.37853	0.516	0.197	1.0681e-266	Monocyte	RASSF3
1.46677e-270	0.250145	0.35	0.091	4.91926e-266	Monocyte	ATP2A2
1.7192e-270	0.291866	0.364	0.101	5.76584e-266	Monocyte	AGO1
2.19498e-270	0.300401	0.452	0.149	7.36152e-266	Monocyte	RAB1A
3.16288e-270	0.398968	0.568	0.235	1.06077e-265	Monocyte	HELZ
1.55021e-269	0.519709	0.759	0.429	5.19909e-265	Monocyte	NDUFB1
7.69238e-269	0.294267	0.391	0.115	2.57987e-264	Monocyte	MCMBP
8.51253e-269	0.467017	0.701	0.37	2.85493e-264	Monocyte	PTEN
3.35852e-268	0.263797	0.312	0.074	1.12638e-263	Monocyte	FRAT1
3.93031e-268	0.45876	0.716	0.388	1.31815e-263	Monocyte	POMP
1.7108e-267	0.387203	0.576	0.24	5.73767e-263	Monocyte	SH3GLB1
2.18662e-267	0.389227	0.498	0.187	7.33348e-263	Monocyte	LFNG
2.30323e-267	0.277329	0.376	0.107	7.72458e-263	Monocyte	FAM91A1
2.45823e-267	0.356768	0.536	0.207	8.24442e-263	Monocyte	SYNGR2
3.48427e-267	0.415853	0.62	0.277	1.16855e-262	Monocyte	CCDC69
2.57559e-266	0.377916	0.683	0.312	8.63801e-262	Monocyte	REL
1.00979e-264	0.355163	0.533	0.207	3.38664e-260	Monocyte	STX10
2.91592e-264	0.347058	0.551	0.22	9.77941e-260	Monocyte	STAT6
6.79687e-264	0.427353	0.658	0.32	2.27953e-259	Monocyte	PSMA4
2.24373e-263	0.32701	0.48	0.17	7.52503e-259	Monocyte	IQSEC1
3.12168e-263	0.448375	0.693	0.355	1.04695e-258	Monocyte	TMEM219
2.97784e-260	0.285247	0.449	0.149	9.98708e-256	Monocyte	GAK
3.01452e-259	0.270347	0.367	0.105	1.01101e-254	Monocyte	SOAT1
9.42459e-259	0.345442	0.407	0.131	3.16082e-254	Monocyte	AZI2
9.55754e-259	0.326305	0.481	0.174	3.20541e-254	Monocyte	EIF4E2
1.19085e-257	0.475878	0.746	0.436	3.99389e-253	Monocyte	CDV3
2.48114e-257	0.338998	0.504	0.192	8.32126e-253	Monocyte	HACD4
1.23521e-256	0.296737	0.417	0.134	4.14266e-252	Monocyte	SMARCD2
1.35046e-256	0.276088	0.363	0.103	4.52916e-252	Monocyte	KDM7A
2.8454e-256	0.495987	0.784	0.516	9.54292e-252	Monocyte	ATP5F1B
1.24166e-253	0.428953	0.64	0.306	4.1643e-249	Monocyte	NIN
8.44342e-253	0.324315	0.489	0.182	2.83175e-248	Monocyte	H2AFJ
1.00843e-252	0.459262	0.697	0.393	3.38207e-248	Monocyte	RNH1
3.48491e-252	0.397643	0.567	0.245	1.16877e-247	Monocyte	MAP3K2
3.77965e-252	0.533406	0.818	0.55	1.26762e-247	Monocyte	SEC61B
3.79101e-252	0.253017	0.339	0.092	1.27143e-247	Monocyte	RIT1
1.33003e-251	0.454045	0.703	0.378	4.46065e-247	Monocyte	ENY2
1.51302e-251	0.339798	0.501	0.19	5.07436e-247	Monocyte	MEF2A
2.30326e-250	0.318483	0.384	0.12	7.72466e-246	Monocyte	KIAA0319L
7.71287e-250	0.338248	0.503	0.194	2.58674e-245	Monocyte	PRDX3
1.71172e-249	0.401646	0.593	0.265	5.74078e-245	Monocyte	DYNLT1
2.12206e-249	0.470159	0.711	0.386	7.11695e-245	Monocyte	GTF2I
2.21954e-249	0.258966	0.333	0.088	7.4439e-245	Monocyte	ADAM8
1.70037e-248	0.405215	0.621	0.287	5.70271e-244	Monocyte	SETX
4.73078e-248	0.516763	0.797	0.517	1.58661e-243	Monocyte	USP15
1.81024e-247	0.307743	0.41	0.134	6.07118e-243	Monocyte	KDM6B
2.0018e-246	0.337624	0.527	0.21	6.71363e-242	Monocyte	MOB3A
2.7054e-246	0.302495	0.427	0.145	9.07336e-242	Monocyte	AFTPH
1.12098e-245	0.259304	0.41	0.131	3.75956e-241	Monocyte	AP2A1
1.76503e-245	0.379029	0.534	0.22	5.91954e-241	Monocyte	ABTB1
2.10457e-245	0.271128	0.419	0.138	7.05832e-241	Monocyte	COMMD9
8.90114e-245	0.258499	0.404	0.129	2.98526e-240	Monocyte	UBA1
1.9143e-244	0.380714	0.497	0.192	6.42018e-240	Monocyte	SLC25A37
8.28697e-244	0.373142	0.979	0.962	2.77929e-239	Monocyte	CFL1
5.90164e-243	0.33497	0.446	0.158	1.97929e-238	Monocyte	TBL1X
1.4214e-242	0.408342	0.624	0.301	4.7671e-238	Monocyte	KMT2C
9.04022e-242	0.298588	0.446	0.155	3.03191e-237	Monocyte	WDR11
1.30291e-241	0.255825	0.361	0.107	4.3697e-237	Monocyte	RHOT1
1.33615e-241	0.412257	0.665	0.337	4.48119e-237	Monocyte	P4HB
3.87607e-241	0.382462	0.624	0.289	1.29996e-236	Monocyte	CTSC
5.32427e-240	0.322561	0.498	0.194	1.78565e-235	Monocyte	VMA21
5.62118e-240	0.41814	0.65	0.331	1.88523e-235	Monocyte	SSR1
7.18684e-240	0.272116	0.367	0.11	2.41032e-235	Monocyte	ADAM17
1.91956e-239	0.394472	0.616	0.293	6.43783e-235	Monocyte	LAPTM4A
2.84496e-239	0.349341	0.499	0.199	9.54141e-235	Monocyte	ZNF217
5.93278e-239	0.597668	0.659	0.3	1.98974e-234	Monocyte	HLA-DPB1
9.40855e-239	0.273577	0.38	0.118	3.15544e-234	Monocyte	GMIP
4.7241e-236	0.285302	0.462	0.169	1.58437e-231	Monocyte	KCNAB2
8.946e-236	0.320568	0.452	0.165	3.00031e-231	Monocyte	CMTM3
5.97729e-235	0.255815	0.352	0.104	2.00466e-230	Monocyte	DHRS4L2
7.67144e-235	0.359512	0.99	0.984	2.57285e-230	Monocyte	EIF1
6.84984e-234	0.290548	0.455	0.167	2.2973e-229	Monocyte	ACADVL
3.52247e-232	0.253355	0.38	0.119	1.18137e-227	Monocyte	HSD17B4
1.73612e-231	0.284335	0.427	0.148	5.82258e-227	Monocyte	ARRDC1
6.64602e-231	0.27477	0.408	0.138	2.22894e-226	Monocyte	ARL8B
2.57897e-230	0.354273	0.564	0.251	8.64933e-226	Monocyte	RAP2B
3.79738e-230	0.266859	0.429	0.149	1.27357e-225	Monocyte	ATP1B3
1.61607e-229	0.438794	0.704	0.391	5.41999e-225	Monocyte	XRN2
7.75107e-229	0.376283	0.588	0.271	2.59955e-224	Monocyte	PIAS1
9.24797e-229	0.472412	0.765	0.476	3.10159e-224	Monocyte	ROCK1
1.56139e-228	0.264811	0.423	0.148	5.23658e-224	Monocyte	SND1
5.34808e-227	0.289224	0.453	0.168	1.79364e-222	Monocyte	GALNT1
7.07663e-227	0.280442	0.435	0.155	2.37336e-222	Monocyte	STARD7
1.07228e-226	0.253822	0.293	0.077	3.5962e-222	Monocyte	MSRB2
6.65914e-226	0.27245	0.419	0.145	2.23334e-221	Monocyte	NCOA1
2.32243e-224	0.463376	0.87	0.721	7.78897e-220	Monocyte	COX5B
2.95073e-224	0.25976	0.338	0.1	9.89615e-220	Monocyte	FOXO3
8.88779e-223	0.317853	0.537	0.227	2.98079e-218	Monocyte	ARHGEF2
2.15696e-222	0.264995	0.447	0.162	7.234e-218	Monocyte	EPN1
2.95489e-222	0.434676	0.784	0.517	9.91012e-218	Monocyte	WASF2
2.80933e-221	0.255811	0.396	0.134	9.42193e-217	Monocyte	SEL1L
1.34881e-220	0.339699	0.785	0.494	4.52363e-216	Monocyte	TGFB1
3.06264e-220	0.318123	0.482	0.192	1.02715e-215	Monocyte	PSTPIP1
2.3392e-219	0.27915	0.447	0.167	7.8452e-215	Monocyte	WDR26
4.65409e-218	0.289535	0.394	0.136	1.56089e-213	Monocyte	NABP1
3.3839e-217	0.269018	0.464	0.176	1.13489e-212	Monocyte	IFI27L2
8.84169e-217	0.362926	0.557	0.25	2.96533e-212	Monocyte	IQGAP2
2.5505e-215	0.254433	0.39	0.132	8.55386e-211	Monocyte	RREB1
5.1258e-215	0.343021	0.591	0.28	1.71909e-210	Monocyte	PDCD6IP
6.04866e-213	0.386386	0.641	0.331	2.0286e-208	Monocyte	CHMP2A
3.61596e-212	0.320873	0.486	0.201	1.21272e-207	Monocyte	RAB8B
9.68708e-212	0.376342	0.623	0.315	3.24885e-207	Monocyte	TMEM165
3.91138e-210	0.452732	0.886	0.729	1.3118e-205	Monocyte	GPX4
5.5934e-210	0.289144	0.439	0.166	1.87591e-205	Monocyte	CHMP1B
3.2036e-209	0.280165	0.436	0.164	1.07442e-204	Monocyte	NFIC
1.16692e-208	0.416981	0.749	0.469	3.9136e-204	Monocyte	ANP32A
1.37866e-208	0.44416	0.777	0.498	4.62375e-204	Monocyte	UQCRQ
9.81393e-207	0.402661	0.622	0.328	3.2914e-202	Monocyte	MRPL33
1.04299e-205	0.408683	0.783	0.529	3.49798e-201	Monocyte	SRSF9
1.6282e-205	0.318257	0.561	0.256	5.46065e-201	Monocyte	SUPT4H1
2.46781e-205	0.27371	0.392	0.138	8.27654e-201	Monocyte	GOLPH3
6.14972e-205	0.278091	0.379	0.131	2.06249e-200	Monocyte	IER5
1.5726e-204	0.426789	0.897	0.741	5.2742e-200	Monocyte	TMBIM6
2.53169e-204	0.445371	0.834	0.598	8.49079e-200	Monocyte	PRR13
3.86595e-204	0.388077	0.632	0.331	1.29656e-199	Monocyte	MBD2
8.40649e-204	0.310183	0.448	0.177	2.81937e-199	Monocyte	NBPF19
9.92814e-204	0.267301	0.403	0.147	3.3297e-199	Monocyte	TMEM30A
6.15466e-203	0.348738	0.551	0.257	2.06415e-198	Monocyte	NARS
1.15697e-202	0.304743	0.475	0.195	3.88023e-198	Monocyte	CLIP1
3.07116e-202	0.391915	0.693	0.393	1.03001e-197	Monocyte	VPS13C
4.46723e-202	0.451474	0.693	0.406	1.49822e-197	Monocyte	OSBPL8
4.60893e-202	0.267801	0.41	0.151	1.54574e-197	Monocyte	CTBS
7.30733e-202	0.39854	0.67	0.37	2.45073e-197	Monocyte	WNK1
1.59099e-201	0.296126	0.518	0.223	5.33587e-197	Monocyte	GIT2
3.41112e-201	0.339327	0.584	0.285	1.14402e-196	Monocyte	SSR3
4.57641e-201	0.413465	0.826	0.573	1.53484e-196	Monocyte	MYH9
1.26271e-200	0.304117	0.532	0.237	4.23489e-196	Monocyte	HDGF
5.84956e-200	0.261543	0.389	0.138	1.96182e-195	Monocyte	USP4
2.746e-199	0.375415	0.632	0.338	9.20952e-195	Monocyte	ARF5
2.71672e-198	0.378285	0.474	0.202	9.11132e-194	Monocyte	ATP2B1-AS1
3.91285e-198	0.303682	0.563	0.258	1.31229e-193	Monocyte	RNF166
1.00666e-197	0.402773	0.723	0.457	3.37614e-193	Monocyte	COX5A
1.21699e-197	0.429515	0.745	0.479	4.08155e-193	Monocyte	PRDX1
1.99175e-197	0.25105	0.365	0.125	6.67993e-193	Monocyte	TSEN34
4.08523e-196	0.460104	0.765	0.495	1.3701e-191	Monocyte	DDX3X
6.7866e-196	0.257792	0.425	0.163	2.27609e-191	Monocyte	LGALS8
1.08844e-195	0.262148	0.42	0.16	3.65042e-191	Monocyte	TMED5
1.28807e-195	0.299591	0.435	0.173	4.31993e-191	Monocyte	TUT7
2.00937e-195	0.301245	0.502	0.219	6.73903e-191	Monocyte	KIDINS220
7.15265e-194	0.413235	0.785	0.516	2.39886e-189	Monocyte	TGOLN2
3.42593e-193	0.372774	0.597	0.304	1.14899e-188	Monocyte	CYTH4
4.27941e-193	0.268481	0.459	0.186	1.43523e-188	Monocyte	AHCYL1
9.39521e-193	0.362154	0.612	0.324	3.15097e-188	Monocyte	KIF5B
2.20872e-191	0.369911	0.784	0.534	7.40762e-187	Monocyte	ARF1
1.16617e-190	0.28349	0.473	0.197	3.9111e-186	Monocyte	HNRNPH2
1.67882e-190	0.649194	0.813	0.612	5.63042e-186	Monocyte	ZFP36L1
8.29826e-190	0.272169	0.999	1	2.78307e-185	Monocyte	MT-CO2
1.66793e-189	0.408266	0.715	0.451	5.59389e-185	Monocyte	HADHA
2.61043e-189	0.279936	0.495	0.215	8.75487e-185	Monocyte	ACAA1
1.79052e-188	0.303978	0.504	0.221	6.00505e-184	Monocyte	ME2
1.83767e-188	0.353781	0.643	0.352	6.16316e-184	Monocyte	2022-09-02
2.93166e-188	0.367767	0.697	0.391	9.83221e-184	Monocyte	TRIM38
3.18456e-188	0.270059	0.396	0.147	1.06804e-183	Monocyte	LPAR6
9.70342e-188	0.278046	0.47	0.2	3.25433e-183	Monocyte	CHMP4B
2.09489e-187	0.405365	0.713	0.429	7.02584e-183	Monocyte	SQSTM1
2.60815e-187	0.33606	0.442	0.185	8.74722e-183	Monocyte	NFKBIZ
2.83841e-187	0.286849	0.495	0.216	9.51947e-183	Monocyte	ATP6V1E1
7.674e-185	0.394447	0.909	0.788	2.57371e-180	Monocyte	COX6B1
8.16276e-184	0.406618	0.781	0.535	2.73763e-179	Monocyte	EID1
1.1686e-183	0.268542	0.482	0.206	3.91926e-179	Monocyte	SASH3
1.37643e-183	0.438527	0.77	0.518	4.61627e-179	Monocyte	NOP10
4.8754e-182	0.47951	0.951	0.897	1.63511e-177	Monocyte	ZFP36L2
6.12253e-182	0.305946	0.546	0.26	2.05338e-177	Monocyte	RNF181
2.36195e-180	0.291062	0.508	0.23	7.92152e-176	Monocyte	TIMM8B
2.51926e-179	0.275646	0.501	0.225	8.44909e-175	Monocyte	HADHB
4.51317e-179	0.262764	0.45	0.186	1.51363e-174	Monocyte	FLOT1
2.20047e-178	0.391002	0.787	0.517	7.37993e-174	Monocyte	CFLAR
1.20192e-177	0.328167	0.593	0.306	4.03099e-173	Monocyte	SPCS3
4.86217e-177	0.36693	0.714	0.424	1.63068e-172	Monocyte	IFI16
1.70659e-176	0.369865	0.766	0.497	5.72357e-172	Monocyte	FMNL1
3.0073e-176	0.324174	0.619	0.333	1.00859e-171	Monocyte	DIAPH1
5.12649e-176	0.484718	0.761	0.53	1.71932e-171	Monocyte	HSP90B1
4.19972e-175	0.330104	0.623	0.336	1.4085e-170	Monocyte	DYNC1H1
7.63853e-175	0.320255	0.527	0.25	2.56181e-170	Monocyte	PPP1R15A
1.85213e-174	0.274196	0.505	0.228	6.21167e-170	Monocyte	SPEN
5.3759e-174	0.279229	0.478	0.211	1.80297e-169	Monocyte	RAF1
3.57943e-173	0.334206	0.619	0.334	1.20047e-168	Monocyte	PPP4C
1.18114e-172	0.338823	0.619	0.334	3.96132e-168	Monocyte	EIF4A1
6.32483e-172	0.357586	0.707	0.445	2.12122e-167	Monocyte	NDUFS6
7.17049e-172	0.255835	0.456	0.196	2.40484e-167	Monocyte	VTI1B
8.0896e-170	0.319721	0.613	0.329	2.71309e-165	Monocyte	SNX17
2.46375e-169	0.281886	0.546	0.263	8.26293e-165	Monocyte	FLI1
3.16853e-169	0.349017	0.573	0.295	1.06266e-164	Monocyte	HSD17B11
1.09667e-168	0.349489	0.604	0.331	3.67802e-164	Monocyte	LAMP1
5.87986e-168	0.2526	0.441	0.186	1.97199e-163	Monocyte	DYNC1LI2
4.75488e-167	0.258207	0.616	0.312	1.59469e-162	Monocyte	SNX2
4.38631e-166	0.338951	0.688	0.404	1.47108e-161	Monocyte	DBNL
2.9614e-165	0.384823	0.795	0.561	9.93193e-161	Monocyte	POLR2L
3.12838e-165	0.266909	0.508	0.237	1.0492e-160	Monocyte	DCAF7
3.16849e-165	0.275908	0.492	0.225	1.06265e-160	Monocyte	TANK
6.94775e-163	0.340988	0.63	0.352	2.33014e-158	Monocyte	NAA38
9.5007e-163	0.261112	0.468	0.21	3.18635e-158	Monocyte	SHOC2
3.14774e-162	0.330381	0.641	0.365	1.05569e-157	Monocyte	PPP1CB
1.6779e-161	0.376276	0.734	0.477	5.62735e-157	Monocyte	CD164
5.75007e-161	0.317111	0.618	0.341	1.92846e-156	Monocyte	VPS35
2.05139e-160	0.347687	0.758	0.52	6.87997e-156	Monocyte	FAM49B
2.20807e-160	0.357664	0.698	0.422	7.40543e-156	Monocyte	WAC
6.13138e-160	0.278121	0.5	0.238	2.05634e-155	Monocyte	TM9SF3
3.32417e-159	0.306489	0.533	0.263	1.11486e-154	Monocyte	ATP2B1
2.90168e-158	0.279044	0.56	0.285	9.73166e-154	Monocyte	NORAD
5.81616e-158	0.321866	0.794	0.558	1.95062e-153	Monocyte	CD99
1.19401e-157	0.334475	0.631	0.357	4.00447e-153	Monocyte	PJA2
1.9705e-157	0.284882	0.524	0.256	6.60866e-153	Monocyte	KDELR1
2.7542e-157	0.395067	0.912	0.754	9.23703e-153	Monocyte	UQCR11
1.19987e-156	0.277353	0.489	0.232	4.02413e-152	Monocyte	PBRM1
2.36768e-156	0.353511	0.699	0.424	7.94073e-152	Monocyte	SH3KBP1
2.2881e-155	0.273802	0.518	0.252	7.67383e-151	Monocyte	ATF4
2.58094e-155	0.270859	0.49	0.232	8.65594e-151	Monocyte	RIOK3
1.5006e-154	0.324812	0.615	0.345	5.0327e-150	Monocyte	C6orf62
8.08896e-154	0.387125	0.63	0.383	2.71287e-149	Monocyte	TMPO
4.00417e-153	0.268745	0.434	0.193	1.34292e-148	Monocyte	CARS2
3.89772e-152	0.258658	0.528	0.261	1.30722e-147	Monocyte	KDM2A
9.21051e-151	0.315953	0.598	0.325	3.08902e-146	Monocyte	SLA
1.6227e-150	0.288653	0.564	0.296	5.44223e-146	Monocyte	GNAI3
3.22578e-150	0.352628	0.659	0.387	1.08186e-145	Monocyte	RBMS1
7.24429e-150	0.253997	0.487	0.233	2.42959e-145	Monocyte	MLEC
1.05476e-149	0.288225	0.529	0.267	3.53745e-145	Monocyte	PUM1
1.46671e-149	0.273545	0.594	0.318	4.91904e-145	Monocyte	IL10RA
2.4462e-149	0.368189	0.815	0.631	8.20406e-145	Monocyte	HIGD2A
5.94456e-149	0.351424	0.673	0.407	1.99368e-144	Monocyte	ZBTB7A
1.45239e-148	0.254991	0.999	0.987	4.87103e-144	Monocyte	TMSB10
2.23051e-148	0.370099	0.824	0.624	7.48067e-144	Monocyte	SCAF11
2.96881e-148	0.290505	0.556	0.293	9.95679e-144	Monocyte	SUMO3
5.64211e-148	0.379864	0.82	0.632	1.89225e-143	Monocyte	RNASET2
5.8857e-148	0.397457	0.647	0.392	1.97395e-143	Monocyte	HSPA5
8.018e-148	0.306984	0.598	0.332	2.68908e-143	Monocyte	SYNCRIP
1.02226e-147	0.353675	0.735	0.498	3.42846e-143	Monocyte	ATP5PB
2.94662e-147	0.295467	0.528	0.273	9.88237e-143	Monocyte	PHF20L1
3.04611e-147	0.358488	0.71	0.465	1.02161e-142	Monocyte	RAP1A
6.23908e-147	0.279499	0.56	0.294	2.09246e-142	Monocyte	ARHGAP4
1.31603e-146	0.266858	0.497	0.242	4.41371e-142	Monocyte	CTNNB1
2.28452e-146	0.399101	0.904	0.812	7.66182e-142	Monocyte	HNRNPU
4.27502e-146	0.25212	0.453	0.212	1.43376e-141	Monocyte	CAB39
1.70401e-145	0.349846	0.805	0.628	5.71491e-141	Monocyte	BRK1
5.00245e-144	0.319146	0.613	0.359	1.67772e-139	Monocyte	VPS29
5.16445e-144	0.309697	0.668	0.414	1.73205e-139	Monocyte	AP2M1
4.13428e-143	0.363459	0.85	0.692	1.38655e-138	Monocyte	ACTR3
3.27635e-141	0.289747	0.26	0.083	1.09882e-136	Monocyte	CCDC50
6.66864e-141	0.334165	0.953	0.897	2.23653e-136	Monocyte	ATP5MC2
1.12118e-140	0.295972	0.611	0.35	3.76022e-136	Monocyte	TWF2
2.84575e-140	0.282897	0.544	0.28	9.54407e-136	Monocyte	COX17
9.18893e-140	0.316036	0.718	0.46	3.08178e-135	Monocyte	NDUFB7
9.55802e-140	0.377806	0.874	0.708	3.20557e-135	Monocyte	ATP6V0E1
1.10098e-139	0.33569	0.8	0.59	3.69248e-135	Monocyte	ZNF207
5.14693e-138	0.353976	0.924	0.893	1.72618e-133	Monocyte	SLC25A6
6.34196e-137	0.360828	0.823	0.622	2.12697e-132	Monocyte	ATP5ME
1.03734e-136	0.317991	0.761	0.541	3.47903e-132	Monocyte	DBI
1.44202e-136	0.320186	0.651	0.396	4.83624e-132	Monocyte	NIPBL
8.22443e-136	0.254822	0.513	0.26	2.75831e-131	Monocyte	LYPLA1
4.45117e-135	0.294408	0.572	0.317	1.49283e-130	Monocyte	RPS6KA3
1.45499e-134	0.292828	0.589	0.335	4.87974e-130	Monocyte	BAZ1A
3.54976e-134	0.319765	0.726	0.5	1.19052e-129	Monocyte	COPE
1.01788e-133	0.354362	0.866	0.719	3.41378e-129	Monocyte	PSMA7
1.15678e-132	0.269327	0.593	0.334	3.87962e-128	Monocyte	EWSR1
1.32476e-132	0.367524	0.984	0.967	4.44298e-128	Monocyte	H3F3B
1.45847e-132	0.26764	0.529	0.282	4.89143e-128	Monocyte	HNRNPAB
1.03701e-131	0.307082	0.656	0.41	3.47792e-127	Monocyte	M6PR
1.52129e-131	0.335444	0.595	0.347	5.10209e-127	Monocyte	LBR
1.71538e-130	0.285157	0.642	0.381	5.75303e-126	Monocyte	CTDNEP1
1.17206e-128	0.343193	0.797	0.608	3.93086e-124	Monocyte	CSDE1
7.8622e-128	0.263012	0.516	0.273	2.63682e-123	Monocyte	SERINC1
3.64915e-127	0.272555	0.585	0.331	1.22385e-122	Monocyte	RAB2A
4.27722e-126	0.250822	0.467	0.237	1.43449e-121	Monocyte	NLRP1
1.5178e-124	0.450018	0.839	0.647	5.09039e-120	Monocyte	IER2
4.9065e-124	0.274592	0.62	0.359	1.64554e-119	Monocyte	SLC38A2
5.44021e-124	0.270527	0.542	0.298	1.82454e-119	Monocyte	CHD1
1.03803e-123	0.293133	0.661	0.405	3.48133e-119	Monocyte	PPP1R18
2.17067e-123	0.270567	0.557	0.309	7.27999e-119	Monocyte	CEP350
2.53506e-122	0.30769	0.699	0.463	8.5021e-118	Monocyte	PRPF40A
7.79738e-122	0.285511	0.64	0.385	2.61509e-117	Monocyte	SCAND1
8.76679e-121	0.282382	0.657	0.41	2.94021e-116	Monocyte	DNAJC7
3.0279e-120	0.308874	0.729	0.501	1.0155e-115	Monocyte	VAPA
1.92185e-119	0.258474	0.623	0.365	6.44551e-115	Monocyte	ZNHIT1
8.05574e-119	0.308371	0.713	0.494	2.70173e-114	Monocyte	CSNK1A1
9.34105e-118	0.317765	0.886	0.773	3.1328e-113	Monocyte	HNRNPK
6.72848e-116	0.302651	0.736	0.525	2.2566e-111	Monocyte	SNX3
2.74989e-115	0.322377	0.75	0.542	9.22258e-111	Monocyte	DEK
4.25653e-114	0.328023	0.759	0.587	1.42756e-109	Monocyte	ATP5MF
1.21783e-113	0.297879	0.791	0.591	4.08437e-109	Monocyte	PPP1CA
3.91094e-113	0.29275	0.674	0.443	1.31165e-108	Monocyte	LAMTOR5
1.05834e-112	0.304083	0.708	0.482	3.54948e-108	Monocyte	NDUFB10
3.78879e-112	0.271807	0.647	0.407	1.27069e-107	Monocyte	BST2
9.16031e-112	0.319088	0.728	0.529	3.07219e-107	Monocyte	COX7B
3.0429e-110	0.313593	0.876	0.769	1.02053e-105	Monocyte	EIF3L
4.4661e-110	0.252208	0.506	0.276	1.49784e-105	Monocyte	JPT1
1.12895e-108	0.287699	0.873	0.733	3.78628e-104	Monocyte	YWHAZ
1.76801e-105	0.291766	0.55	0.329	5.92954e-101	Monocyte	MAP4K4
1.00998e-103	0.258236	0.652	0.418	3.38727e-99	Monocyte	TAOK3
1.75092e-103	0.276157	0.753	0.537	5.87223e-99	Monocyte	ARHGAP30
6.5346e-103	0.278583	0.714	0.494	2.19157e-98	Monocyte	WDR83OS
1.03364e-102	0.293425	0.501	0.284	3.46662e-98	Monocyte	NFKBIA
1.95161e-102	0.253493	0.597	0.36	6.54531e-98	Monocyte	RBM5
2.06318e-102	0.279407	0.66	0.439	6.91948e-98	Monocyte	SEM1
5.79215e-102	0.294353	0.423	0.227	1.94257e-97	Monocyte	CITED2
2.14166e-101	0.304171	0.929	0.861	7.18272e-97	Monocyte	GMFG
2.15328e-100	0.2566	0.612	0.378	7.22168e-96	Monocyte	LENG8
8.07614e-100	0.305558	0.809	0.659	2.70858e-95	Monocyte	UQCR10
2.55664e-99	0.255694	0.666	0.441	8.57444e-95	Monocyte	ARF6
6.61795e-98	0.252069	0.613	0.383	2.21953e-93	Monocyte	CASP4
1.65316e-97	0.302768	0.759	0.619	5.54437e-93	Monocyte	ATP5MC3
5.41405e-97	0.280082	0.692	0.484	1.81576e-92	Monocyte	SF3B5
3.83239e-95	0.272361	0.627	0.402	1.28531e-90	Monocyte	JMJD1C
4.26035e-95	0.279693	0.69	0.476	1.42884e-90	Monocyte	CSK
3.91262e-94	0.251379	0.605	0.381	1.31221e-89	Monocyte	RNF7
6.33749e-94	0.282593	0.706	0.488	2.12547e-89	Monocyte	SEC61G
3.02221e-93	0.309101	0.823	0.655	1.01359e-88	Monocyte	SMAP2
1.76967e-91	0.256598	0.667	0.45	5.93511e-87	Monocyte	WIPF1
8.26452e-91	0.287023	0.589	0.365	2.77176e-86	Monocyte	CD55
2.12793e-90	0.257007	0.917	0.855	7.13665e-86	Monocyte	CDC42
3.59786e-88	0.270656	0.721	0.525	1.20665e-83	Monocyte	COPS9
7.06475e-85	0.260848	0.838	0.7	2.36937e-80	Monocyte	ATP5F1D
1.13527e-83	0.261104	0.714	0.519	3.80748e-79	Monocyte	YY1
2.57812e-83	0.276481	0.54	0.345	8.64651e-79	Monocyte	EMB
5.51848e-82	0.252166	0.695	0.487	1.85079e-77	Monocyte	MINOS1
4.53011e-81	0.276695	0.834	0.74	1.51931e-76	Monocyte	SLC25A3
1.8565e-78	0.253259	0.724	0.554	6.22634e-74	Monocyte	SFPQ
5.60289e-78	0.268225	0.866	0.761	1.8791e-73	Monocyte	UBL5
1.38569e-75	0.252729	0.754	0.588	4.64734e-71	Monocyte	JTB
1.88929e-72	0.252287	0.795	0.647	6.3363e-68	Monocyte	NDUFA1
1.80658e-71	0.261244	0.933	0.914	6.05892e-67	Monocyte	YBX1
2.30311e-71	0.267049	0.962	0.923	7.72416e-67	Monocyte	ITM2B
9.67892e-64	0.256109	0.793	0.64	3.24612e-59	Monocyte	MT-ND4L
0	5.22701	0.691	0.041	0	B_cell	IGKC
0	4.38185	0.946	0.026	0	B_cell	IGHM
0	3.32443	0.998	0.05	0	B_cell	CD79A
0	3.29708	1	0.591	0	B_cell	CD74
0	3.12478	0.436	0.011	0	B_cell	IGLC2
0	2.98976	0.989	0.011	0	B_cell	MS4A1
0	2.952	0.997	0.269	0	B_cell	HLA-DRA
0	2.77845	0.352	0.009	0	B_cell	IGLC3
0	2.62883	0.782	0.008	0	B_cell	TCL1A
0	2.50497	0.998	0.234	0	B_cell	HLA-DRB1
0	2.45117	0.88	0.005	0	B_cell	IGHD
0	2.4438	0.979	0.067	0	B_cell	HLA-DQA1
0	2.43441	0.983	0.145	0	B_cell	HLA-DQB1
0	2.34357	0.973	0.105	0	B_cell	CD79B
0	2.2923	0.992	0.287	0	B_cell	HLA-DPB1
0	2.19105	0.948	0.017	0	B_cell	BANK1
0	2.19029	0.935	0.015	0	B_cell	LINC00926
0	2.09785	0.999	0.884	0	B_cell	CD37
0	2.05295	0.995	0.291	0	B_cell	HLA-DPA1
0	1.7835	0.959	0.161	0	B_cell	HLA-DRB5
0	1.63066	0.841	0.075	0	B_cell	RALGPS2
0	1.56275	0.877	0.131	0	B_cell	HVCN1
0	1.54418	0.769	0.005	0	B_cell	FCER2
0	1.51992	0.851	0.075	0	B_cell	BCL11A
0	1.51923	0.905	0.179	0	B_cell	HLA-DMB
0	1.43932	0.884	0.174	0	B_cell	HLA-DMA
0	1.4298	0.833	0.177	0	B_cell	MEF2C
0	1.38403	0.866	0.265	0	B_cell	STX7
0	1.368	0.783	0.02	0	B_cell	TNFRSF13C
0	1.32859	0.662	0.191	0	B_cell	IL4R
0	1.2978	0.655	0.003	0	B_cell	VPREB3
0	1.29709	0.735	0.006	0	B_cell	CD22
0	1.27808	0.678	0.003	0	B_cell	LINC02397
0	1.26643	0.715	0.004	0	B_cell	FCRL1
0	1.25628	0.662	0.06	0	B_cell	PLPP5
0	1.19927	0.778	0.233	0	B_cell	BIRC3
0	1.1715	0.647	0.013	0	B_cell	SPIB
0	1.16328	0.689	0.011	0	B_cell	FAM129C
0	1.13692	0.733	0.077	0	B_cell	SWAP70
0	1.12589	0.702	0.067	0	B_cell	AFF3
0	1.12189	0.632	0.027	0	B_cell	ADAM28
0	1.08142	0.661	0.034	0	B_cell	P2RX5
0	1.03448	0.815	0.313	0	B_cell	SNX2
0	1.01773	0.643	0.059	0	B_cell	TCF4
0	0.992006	0.809	0.214	0	B_cell	2022-03-01
0	0.989297	0.628	0.02	0	B_cell	CD40
0	0.954245	0.998	0.913	0	B_cell	CD52
0	0.939613	0.764	0.337	0	B_cell	REL
0	0.935993	0.688	0.187	0	B_cell	ORAI2
0	0.915443	0.842	0.406	0	B_cell	POU2F2
0	0.911691	0.644	0.148	0	B_cell	CYB561A3
0	0.899683	0.346	0.009	0	B_cell	JCHAIN
0	0.86741	0.982	0.751	0	B_cell	LTB
0	0.863231	0.585	0.007	0	B_cell	BLK
0	0.859877	0.573	0.009	0	B_cell	HLA-DOB
0	0.854233	0.623	0.105	0	B_cell	CXXC5
0	0.845264	0.558	0.053	0	B_cell	ARHGAP24
0	0.836331	0.609	0.092	0	B_cell	SEL1L3
0	0.836209	0.801	0.444	0	B_cell	PRKCB
0	0.82776	0.82	0.424	0	B_cell	FCMR
0	0.815765	0.639	0.12	0	B_cell	IRF8
0	0.810837	0.87	0.388	0	B_cell	NCF1
0	0.798704	0.509	0.002	0	B_cell	PAX5
0	0.796867	0.588	0.026	0	B_cell	PDLIM1
0	0.775925	0.397	0.008	0	B_cell	FAM30A
0	0.770324	0.469	0.003	0	B_cell	FCRL2
0	0.763555	0.428	0.002	0	B_cell	FCRL5
0	0.762807	0.465	0.013	0	B_cell	CD72
0	0.759321	0.664	0.289	0	B_cell	PARP14
0	0.752612	0.447	0.028	0	B_cell	FCRL3
0	0.748673	0.447	0.008	0	B_cell	CD24
0	0.747149	0.756	0.405	0	B_cell	EZR
0	0.744508	0.466	0.007	0	B_cell	COBLL1
0	0.74445	0.56	0.102	0	B_cell	CIITA
0	0.739878	0.556	0.172	0	B_cell	ADK
0	0.734809	0.518	0.044	0	B_cell	GNG7
0	0.724833	0.567	0.128	0	B_cell	GAPT
0	0.710766	0.447	0.002	0	B_cell	FCRLA
0	0.700674	0.555	0.096	0	B_cell	TPD52
0	0.697934	0.522	0.087	0	B_cell	STRBP
0	0.693689	0.451	0.009	0	B_cell	TSPAN13
0	0.681469	0.543	0.181	0	B_cell	SMIM14
0	0.675365	0.483	0.013	0	B_cell	BLNK
0	0.667697	0.311	0.005	0	B_cell	PCDH9
0	0.66399	0.653	0.263	0	B_cell	IKZF3
0	0.663309	0.491	0.072	0	B_cell	MTSS1
0	0.657447	0.526	0.112	0	B_cell	PLEKHF2
0	0.648189	0.541	0.116	0	B_cell	BASP1
0	0.647785	0.455	0.047	0	B_cell	CD180
0	0.625783	0.409	0.006	0	B_cell	SNX22
0	0.625366	0.548	0.185	0	B_cell	PLEKHA2
0	0.61562	0.471	0.111	0	B_cell	IFT57
0	0.610894	0.509	0.12	0	B_cell	SP140
0	0.604428	0.292	0.001	0	B_cell	KCNG1
0	0.583343	0.466	0.084	0	B_cell	TMEM156
0	0.58109	1	0.983	0	B_cell	RPL18A
0	0.578421	0.412	0.021	0	B_cell	PKIG
0	0.567628	0.392	0.003	0	B_cell	POU2AF1
0	0.561208	0.353	0.008	0	B_cell	CD200
0	0.561001	0.425	0.058	0	B_cell	CDCA7L
0	0.560178	0.372	0.04	0	B_cell	PHACTR1
0	0.556997	0.487	0.141	0	B_cell	GGA2
0	0.555325	0.444	0.088	0	B_cell	QRSL1
0	0.554591	0.293	0	0	B_cell	CNTNAP2
0	0.550269	0.482	0.123	0	B_cell	HHEX
0	0.544881	0.382	0.01	0	B_cell	TLR10
0	0.544201	0.382	0.048	0	B_cell	BCL7A
0	0.542014	0.37	0.002	0	B_cell	CD19
0	0.540692	0.356	0.001	0	B_cell	COL19A1
0	0.535978	0.392	0.027	0	B_cell	HLA-DQA2
0	0.529193	0.467	0.11	0	B_cell	BTK
0	0.510693	0.365	0.013	0	B_cell	FCGR2B
0	0.507009	0.351	0.007	0	B_cell	OSBPL10
0	0.497898	0.385	0.072	0	B_cell	C16orf74
0	0.491028	0.399	0.081	0	B_cell	CCDC50
0	0.485982	0.358	0.043	0	B_cell	BTLA
0	0.453291	0.342	0.059	0	B_cell	EAF2
0	0.441882	0.318	0.008	0	B_cell	CNR2
0	0.441004	0.327	0.034	0	B_cell	HLA-DOA
0	0.440871	0.35	0.051	0	B_cell	ADAM19
0	0.437426	0.327	0.02	0	B_cell	RUBCNL
0	0.424222	0.347	0.053	0	B_cell	TSPAN33
0	0.422295	0.318	0.038	0	B_cell	RAB30
0	0.42126	0.272	0.004	0	B_cell	CPNE5
0	0.410792	0.301	0.008	0	B_cell	PNOC
0	0.409502	0.283	0.011	0	B_cell	MZB1
0	0.402158	0.304	0.017	0	B_cell	STAP1
0	0.391404	0.305	0.045	0	B_cell	SAV1
0	0.37962	0.264	0.015	0	B_cell	FADS3
0	0.362973	0.291	0.045	0	B_cell	CCR6
0	0.3627	0.264	0.009	0	B_cell	RASGRP3
0	0.352491	0.269	0.029	0	B_cell	MICAL3
0	0.343663	0.259	0.011	0	B_cell	PAWR
0	0.329882	0.278	0.04	0	B_cell	RRAS2
0	0.328223	0.251	0.018	0	B_cell	CXCR5
2.11784e-306	0.542451	0.466	0.138	7.10282e-302	B_cell	CCDC32
6.25213e-304	0.626767	0.648	0.29	2.09684e-299	B_cell	SYPL1
1.39923e-303	0.67797	0.663	0.311	4.69275e-299	B_cell	MBD4
3.66981e-297	0.355583	0.284	0.046	1.23078e-292	B_cell	WDFY4
1.74603e-296	0.83884	0.741	0.405	5.85583e-292	B_cell	CXCR4
1.05486e-294	0.56695	0.473	0.149	3.53779e-290	B_cell	SNX29
1.50243e-286	0.421117	0.999	1	5.03886e-282	B_cell	MT-ATP6
1.56021e-285	0.631933	0.483	0.157	5.23262e-281	B_cell	BACH2
3.76257e-284	0.584843	0.519	0.184	1.26189e-279	B_cell	ZCCHC7
1.90197e-277	0.662887	0.688	0.362	6.37884e-273	B_cell	PARP1
4.27901e-276	0.742969	0.811	0.542	1.4351e-271	B_cell	SP100
1.21891e-274	0.512103	0.53	0.173	4.08797e-270	B_cell	LY86
1.13612e-263	0.486858	0.999	0.977	3.81032e-259	B_cell	RPS11
2.41915e-258	0.518863	0.474	0.162	8.11333e-254	B_cell	KIAA0040
4.25252e-258	0.411109	0.37	0.095	1.42621e-253	B_cell	P2RY10
1.61129e-257	0.482716	0.466	0.152	5.40395e-253	B_cell	LYL1
5.11152e-257	0.434723	0.405	0.113	1.7143e-252	B_cell	FGD2
8.38213e-250	0.628357	0.804	0.536	2.8112e-245	B_cell	SNX3
4.32176e-247	0.510307	0.553	0.218	1.44943e-242	B_cell	DAPP1
9.46064e-247	0.414646	0.374	0.101	3.17291e-242	B_cell	CALHM6
2.03697e-242	0.596422	0.598	0.266	6.83158e-238	B_cell	TMEM154
5.25283e-242	0.360619	0.999	1	1.76169e-237	B_cell	MT-CO2
1.27866e-230	0.570027	0.585	0.275	4.28838e-226	B_cell	APPL1
1.09964e-228	0.645967	0.715	0.414	3.68798e-224	B_cell	SNHG7
5.27747e-228	0.646904	0.864	0.66	1.76996e-223	B_cell	SEC62
4.3486e-227	0.518035	0.979	0.883	1.45843e-222	B_cell	ARPC3
8.21954e-224	0.543523	0.565	0.262	2.75667e-219	B_cell	BLOC1S2
4.72927e-221	0.412399	0.395	0.125	1.5861e-216	B_cell	FCHSD2
1.6584e-218	0.466935	0.454	0.163	5.56196e-214	B_cell	TRAF5
6.28648e-218	0.594287	0.789	0.509	2.10836e-213	B_cell	CD81
7.68803e-216	0.319334	0.999	1	2.57841e-211	B_cell	MT-CO3
1.96484e-213	0.57872	0.784	0.511	6.58966e-209	B_cell	MTPN
1.32967e-209	0.524589	0.46	0.17	4.45943e-205	B_cell	ID3
3.3758e-209	0.408579	0.345	0.1	1.13218e-204	B_cell	FAM3C
6.39512e-209	0.579471	0.588	0.288	2.14479e-204	B_cell	PPM1K
1.39016e-207	0.378087	0.341	0.099	4.66232e-203	B_cell	GUCD1
3.46965e-207	0.406669	0.999	0.981	1.16365e-202	B_cell	RPL8
1.74199e-200	0.596283	0.708	0.42	5.84228e-196	B_cell	TRIM38
4.19857e-195	0.374926	0.351	0.107	1.40812e-190	B_cell	VAV3
1.92091e-190	0.386211	0.562	0.218	6.44236e-186	B_cell	LYN
6.13215e-189	0.568896	0.728	0.474	2.0566e-184	B_cell	SP110
8.69605e-189	0.338485	0.323	0.094	2.91648e-184	B_cell	RABEP2
7.34494e-187	0.310588	0.265	0.064	2.46335e-182	B_cell	AGPAT5
4.39156e-185	0.337557	0.999	0.983	1.47284e-180	B_cell	FAU
2.56229e-184	0.481898	0.586	0.293	8.59341e-180	B_cell	SH3BP5
2.87899e-184	0.400838	0.449	0.167	9.65556e-180	B_cell	LAT2
9.59689e-183	0.585859	0.77	0.51	3.2186e-178	B_cell	PTPN6
6.91674e-182	0.393261	0.414	0.158	2.31974e-177	B_cell	UVRAG
4.37112e-180	0.484198	0.461	0.187	1.46599e-175	B_cell	ARID5B
1.34025e-177	0.343848	0.999	0.999	4.49491e-173	B_cell	MT-ND3
9.50341e-177	0.494889	0.529	0.258	3.18725e-172	B_cell	EBLN3P
2.54412e-175	0.568229	0.805	0.595	8.53247e-171	B_cell	RCSD1
3.13589e-174	0.383618	0.408	0.157	1.05172e-169	B_cell	TSPAN3
4.79759e-173	0.280871	0.999	1	1.60902e-168	B_cell	MT-CO1
3.1595e-172	0.47317	0.998	0.957	1.05963e-167	B_cell	RPS5
1.0824e-171	0.336492	0.302	0.089	3.63017e-167	B_cell	SMC6
5.0462e-170	0.354773	0.321	0.102	1.6924e-165	B_cell	CCNG2
2.93021e-169	0.544447	0.788	0.555	9.82735e-165	B_cell	PLAC8
1.93015e-167	0.34862	0.338	0.113	6.47334e-163	B_cell	TCF3
6.17695e-167	0.345184	0.299	0.088	2.07162e-162	B_cell	ZNF107
1.14921e-165	0.358559	0.292	0.087	3.85422e-161	B_cell	METTL8
1.88552e-165	0.570324	0.772	0.527	6.32364e-161	B_cell	ISG20
5.50327e-165	0.51855	0.612	0.36	1.84569e-160	B_cell	RPL22L1
1.39528e-164	0.395705	0.99	0.896	4.67948e-160	B_cell	CYBA
1.58572e-164	0.362143	0.31	0.099	5.31818e-160	B_cell	ITPR1
5.84584e-161	0.393848	0.409	0.167	1.96058e-156	B_cell	CAMK1D
1.53297e-160	0.349995	0.999	0.98	5.14127e-156	B_cell	RPL15
1.5372e-160	0.427346	0.416	0.172	5.15547e-156	B_cell	CAMK2D
4.25567e-158	0.377432	0.999	0.978	1.42727e-153	B_cell	RPL12
1.53933e-157	0.413487	0.514	0.252	5.16262e-153	B_cell	NT5C
5.56792e-155	0.336199	0.4	0.143	1.86737e-150	B_cell	MARCKS
1.16677e-152	0.335959	0.343	0.121	3.91313e-148	B_cell	CHD7
4.4784e-151	0.375372	0.999	0.983	1.50197e-146	B_cell	RPS23
4.78856e-151	0.380706	0.455	0.206	1.60599e-146	B_cell	PLCG2
8.53976e-148	0.412319	0.446	0.204	2.86407e-143	B_cell	DNAJC10
5.07662e-145	0.268768	0.276	0.082	1.7026e-140	B_cell	HSH2D
1.33523e-143	0.294987	0.251	0.071	4.47808e-139	B_cell	FAM43A
2.07837e-143	0.282446	0.278	0.087	6.97044e-139	B_cell	TIFA
2.37702e-142	0.295061	0.258	0.077	7.97206e-138	B_cell	TMEM19
2.66748e-142	0.383884	0.42	0.184	8.94621e-138	B_cell	BCAS4
6.22811e-141	0.50645	0.952	0.849	2.08878e-136	B_cell	LAPTM5
1.74686e-139	0.460578	0.95	0.881	5.85861e-135	B_cell	LIMD2
1.8111e-139	0.457618	0.528	0.289	6.07408e-135	B_cell	EIF1AY
8.21016e-139	0.550031	0.479	0.232	2.75352e-134	B_cell	YBX3
9.84563e-139	0.536328	0.832	0.671	3.30203e-134	B_cell	SMAP2
2.17556e-137	0.277033	0.644	0.296	7.29638e-133	B_cell	CTSZ
5.02889e-137	0.323247	0.308	0.109	1.68659e-132	B_cell	SIPA1L1
9.43959e-136	0.299248	0.306	0.106	3.16585e-131	B_cell	RHBDF2
2.6883e-134	0.38395	0.458	0.228	9.01603e-130	B_cell	DRAM2
3.49915e-134	0.340062	0.298	0.106	1.17355e-129	B_cell	TAPT1
4.21998e-133	0.377235	0.445	0.209	1.4153e-128	B_cell	PPP3CA
2.19656e-132	0.345046	0.336	0.13	7.36682e-128	B_cell	CD82
1.34216e-131	0.592091	0.795	0.609	4.50134e-127	B_cell	GABPB1-AS1
1.86896e-129	0.315536	0.392	0.159	6.26813e-125	B_cell	RNASE6
2.31534e-129	0.264686	0.999	1	7.76517e-125	B_cell	MT-ND4
2.90067e-129	0.252403	0.268	0.085	9.72828e-125	B_cell	PARP15
1.80865e-127	0.366932	0.999	0.983	6.06586e-123	B_cell	RPS19
2.76174e-126	0.514408	0.513	0.29	9.26234e-122	B_cell	MARCKSL1
2.7031e-125	0.382504	0.479	0.248	9.06566e-121	B_cell	SYNGR2
6.76144e-125	0.471776	0.683	0.457	2.26765e-120	B_cell	IFI16
2.8579e-123	0.301882	0.322	0.127	9.58483e-119	B_cell	ARHGAP17
2.37188e-121	0.47335	0.813	0.632	7.95482e-117	B_cell	ZFP36L1
2.83104e-121	0.500484	0.749	0.522	9.49475e-117	B_cell	STK17A
5.76267e-121	0.42602	0.994	0.961	1.93268e-116	B_cell	BTG1
1.02122e-120	0.317423	0.343	0.143	3.42496e-116	B_cell	PXK
2.78513e-119	0.438736	0.593	0.375	9.34078e-115	B_cell	RNASEH2B
1.30601e-117	0.317109	0.328	0.129	4.38008e-113	B_cell	GNB5
1.46216e-117	0.301005	0.286	0.104	4.90379e-113	B_cell	RP9
3.74477e-116	0.390826	0.492	0.276	1.25592e-111	B_cell	NCOA3
1.00707e-114	0.303277	0.32	0.131	3.37751e-110	B_cell	NUP88
9.56736e-113	0.278793	0.308	0.121	3.2087e-108	B_cell	TFEB
5.66464e-111	0.334915	0.398	0.192	1.89981e-106	B_cell	APOBEC3C
2.87725e-109	0.331125	0.858	0.589	9.64973e-105	B_cell	CLIC1
5.47575e-109	0.270853	0.44	0.196	1.83646e-104	B_cell	SYK
1.40622e-107	0.322601	0.348	0.157	4.71619e-103	B_cell	CHPT1
8.86504e-107	0.312766	0.293	0.116	2.97316e-102	B_cell	AC245060.5
1.5474e-106	0.361188	0.423	0.221	5.18968e-102	B_cell	AIDA
8.34807e-104	0.338814	0.44	0.235	2.79978e-99	B_cell	ST6GAL1
1.14032e-101	0.253355	0.262	0.098	3.8244e-97	B_cell	HDAC9
9.16311e-99	0.373962	0.999	0.957	3.07312e-94	B_cell	RPSA
5.34415e-98	0.391202	0.642	0.467	1.79232e-93	B_cell	SELENOF
2.12328e-97	0.321982	0.376	0.189	7.12106e-93	B_cell	ACBD3
6.27899e-97	0.315371	0.395	0.202	2.10585e-92	B_cell	ELOVL5
1.29965e-96	0.284836	0.351	0.159	4.35875e-92	B_cell	RIC3
8.48481e-96	0.302755	0.999	0.97	2.84563e-91	B_cell	RPL35
1.11683e-94	0.306337	0.276	0.113	3.74562e-90	B_cell	FAM126A
1.27576e-94	0.270685	0.411	0.2	4.27863e-90	B_cell	SNX10
3.1824e-94	0.322801	0.458	0.26	1.06731e-89	B_cell	DCK
4.86371e-94	0.30417	0.336	0.159	1.63119e-89	B_cell	NFKB2
6.16432e-94	0.268681	0.997	0.978	2.06739e-89	B_cell	RACK1
6.28491e-93	0.351912	0.482	0.285	2.10783e-88	B_cell	SP140L
4.06233e-92	0.282486	1	0.98	1.36242e-87	B_cell	RPL13A
1.13913e-91	0.330354	0.455	0.258	3.8204e-87	B_cell	WASHC4
5.76638e-90	0.272797	0.998	0.98	1.93393e-85	B_cell	RPL7A
1.96209e-89	0.266802	0.298	0.131	6.58046e-85	B_cell	NOC3L
6.46553e-89	0.343271	0.501	0.312	2.16841e-84	B_cell	LSM10
1.11219e-87	0.257727	0.254	0.103	3.73005e-83	B_cell	DOPEY2
5.89468e-87	0.295812	0.384	0.203	1.97696e-82	B_cell	FAM96A
6.22852e-87	0.271399	0.439	0.233	2.08892e-82	B_cell	IFNGR2
7.5939e-87	0.302377	0.384	0.207	2.54684e-82	B_cell	SMARCB1
1.7175e-85	0.401335	0.83	0.72	5.76016e-81	B_cell	UCP2
3.24568e-85	0.274345	0.317	0.15	1.08854e-80	B_cell	CSNK1G3
7.64079e-85	0.372545	0.698	0.551	2.56257e-80	B_cell	NSD3
3.83874e-83	0.258855	0.293	0.133	1.28744e-78	B_cell	RNF141
7.63301e-83	0.256688	0.343	0.171	2.55996e-78	B_cell	NT5C3A
8.62757e-83	0.458016	0.622	0.462	2.89351e-78	B_cell	CDK13
9.08493e-83	0.348538	0.474	0.282	3.0469e-78	B_cell	MIS18BP1
1.14768e-82	0.340304	0.74	0.593	3.8491e-78	B_cell	TAPBP
7.19246e-82	0.335066	0.488	0.296	2.41221e-77	B_cell	ATP2B1
3.6017e-81	0.318418	0.47	0.29	1.20794e-76	B_cell	PHKB
7.10895e-80	0.341501	0.54	0.368	2.3842e-75	B_cell	ADD1
1.6705e-79	0.256775	0.999	0.991	5.60252e-75	B_cell	RPL41
7.631e-79	0.346065	0.798	0.673	2.55928e-74	B_cell	CD53
4.21038e-77	0.342441	0.875	0.792	1.41208e-72	B_cell	ATP6V1G1
3.45005e-75	0.342507	0.714	0.593	1.15708e-70	B_cell	ISCU
4.10012e-74	0.330372	0.603	0.44	1.3751e-69	B_cell	RASGRP2
6.82083e-74	0.310016	0.92	0.865	2.28757e-69	B_cell	PNISR
2.81243e-73	0.2739	0.482	0.285	9.43233e-69	B_cell	BCL2
3.37139e-73	0.292037	0.392	0.22	1.1307e-68	B_cell	AC025164.1
4.07364e-73	0.264222	0.341	0.18	1.36622e-68	B_cell	PHF21A
5.62784e-72	0.332207	0.858	0.779	1.88747e-67	B_cell	ERP29
7.21049e-72	0.322369	0.514	0.349	2.41825e-67	B_cell	ITSN2
3.15177e-70	0.279541	0.379	0.217	1.05704e-65	B_cell	RERE
6.11531e-70	0.28913	0.315	0.155	2.05095e-65	B_cell	SCIMP
4.94911e-69	0.326762	0.438	0.279	1.65983e-64	B_cell	DGKD
1.38335e-68	0.325463	0.94	0.874	4.63947e-64	B_cell	JUND
3.87629e-68	0.253316	0.33	0.175	1.30003e-63	B_cell	B4GALT1
9.95325e-68	0.29792	0.666	0.522	3.33812e-63	B_cell	SPCS2
1.08028e-66	0.276303	0.426	0.262	3.62303e-62	B_cell	CHD9
3.96272e-65	0.303088	0.498	0.342	1.32902e-60	B_cell	PRDM2
2.1353e-64	0.286214	0.705	0.543	7.16136e-60	B_cell	GRB2
8.12413e-62	0.273198	0.519	0.366	2.72467e-57	B_cell	CDC40
2.36126e-60	0.264589	0.397	0.24	7.91918e-56	B_cell	ATP2B1-AS1
5.42352e-60	0.31678	0.671	0.57	1.81894e-55	B_cell	LSM7
1.11926e-58	0.31347	0.652	0.539	3.75379e-54	B_cell	THRAP3
4.19451e-58	0.272374	0.605	0.475	1.40675e-53	B_cell	LAMTOR5
1.69552e-57	0.325999	0.7	0.583	5.68645e-53	B_cell	ARID1B
3.28297e-57	0.271872	0.941	0.896	1.10104e-52	B_cell	PPIA
8.38494e-56	0.328901	0.613	0.493	2.81214e-51	B_cell	CHCHD10
3.81271e-55	0.28388	0.577	0.42	1.27871e-50	B_cell	SLC38A1
1.21815e-54	0.298222	0.709	0.594	4.08542e-50	B_cell	TNFAIP8
4.69108e-54	0.31349	0.677	0.552	1.57329e-49	B_cell	BOD1L1
6.41922e-54	0.337171	0.84	0.737	2.15288e-49	B_cell	SELL
5.86004e-53	0.271261	0.676	0.538	1.96534e-48	B_cell	GDI2
6.08599e-52	0.262755	0.455	0.314	2.04112e-47	B_cell	TRIM22
1.88027e-51	0.283734	0.684	0.574	6.30604e-47	B_cell	SMCHD1
2.49999e-51	0.267067	0.553	0.395	8.38447e-47	B_cell	RHOH
1.787e-50	0.30201	0.73	0.632	5.99323e-46	B_cell	ANKRD44
1.81176e-49	0.27649	0.63	0.489	6.0763e-45	B_cell	TSTD1
5.82975e-48	0.273164	0.355	0.226	1.95518e-43	B_cell	CEMIP2
1.06213e-47	0.288307	0.741	0.599	3.56218e-43	B_cell	CLEC2D
1.76441e-47	0.274371	0.994	0.987	5.91747e-43	B_cell	TXNIP
5.4518e-47	0.253407	0.662	0.544	1.82842e-42	B_cell	MDM4
9.13959e-47	0.286935	0.635	0.526	3.06523e-42	B_cell	PAPOLA
2.21717e-46	0.251714	0.783	0.695	7.43596e-42	B_cell	PNN
4.07714e-45	0.279963	0.551	0.428	1.36739e-40	B_cell	BTG2
4.52337e-44	0.253468	0.503	0.379	1.51705e-39	B_cell	TMEM243
1.42788e-43	0.257664	0.808	0.714	4.78884e-39	B_cell	HMGN1
3.3287e-43	0.313693	0.47	0.352	1.11638e-38	B_cell	ATF7IP
1.78781e-42	0.257191	0.803	0.702	5.99595e-38	B_cell	FOXP1
5.0449e-41	0.268444	0.692	0.596	1.69196e-36	B_cell	MYCBP2
1.53729e-37	0.284004	0.966	0.922	5.15577e-33	B_cell	KLF2
3.79348e-36	0.287327	0.766	0.707	1.27226e-31	B_cell	MTRNR2L12
1.41026e-28	0.260416	0.999	0.989	4.72973e-24	B_cell	RPS27
0	5.48479	0.926	0.022	0	NK_cell	GNLY
0	4.61021	0.998	0.098	0	NK_cell	NKG7
0	3.15329	0.964	0.06	0	NK_cell	GZMA
0	3.12218	0.973	0.087	0	NK_cell	PRF1
0	3.02097	0.982	0.063	0	NK_cell	CST7
0	2.98363	0.923	0.009	0	NK_cell	GZMB
0	2.88646	0.944	0.018	0	NK_cell	KLRD1
0	2.82226	0.847	0.099	0	NK_cell	CCL5
0	2.78447	0.835	0.014	0	NK_cell	FGFBP2
0	2.58201	0.817	0.027	0	NK_cell	SPON2
0	2.51734	0.977	0.281	0	NK_cell	CTSW
0	2.43278	0.838	0.038	0	NK_cell	CLIC3
0	2.35661	0.782	0.039	0	NK_cell	CCL4
0	2.12273	0.841	0.01	0	NK_cell	KLRF1
0	2.11633	0.853	0.077	0	NK_cell	HOPX
0	1.97756	0.798	0.021	0	NK_cell	FCGR3A
0	1.94572	0.654	0.005	0	NK_cell	GZMH
0	1.79109	0.922	0.477	0	NK_cell	CD247
0	1.74445	0.821	0.091	0	NK_cell	KLRB1
0	1.73789	0.711	0.02	0	NK_cell	TRDC
0	1.7305	0.937	0.385	0	NK_cell	GZMM
0	1.70343	0.935	0.295	0	NK_cell	EFHD2
0	1.60962	0.934	0.505	0	NK_cell	ABHD17A
0	1.60382	0.722	0.047	0	NK_cell	IL2RB
0	1.51422	0.764	0.08	0	NK_cell	MATK
0	1.45336	0.734	0.128	0	NK_cell	CX3CR1
0	1.42184	0.845	0.263	0	NK_cell	PLEK
0	1.35366	0.773	0.201	0	NK_cell	APOBEC3G
0	1.35251	0.707	0.094	0	NK_cell	PYHIN1
0	1.29094	0.657	0.017	0	NK_cell	PTGDR
0	1.25011	0.617	0.093	0	NK_cell	KLRG1
0	1.23706	0.522	0.004	0	NK_cell	XCL2
0	1.23608	0.586	0.003	0	NK_cell	ADGRG1
0	1.20944	0.618	0.056	0	NK_cell	MYBL1
0	1.17863	0.687	0.115	0	NK_cell	SAMD3
0	1.17582	0.481	0.018	0	NK_cell	LAIR2
0	1.14005	0.496	0.015	0	NK_cell	CD160
0	1.13364	0.65	0.107	0	NK_cell	RHOC
0	1.11742	0.695	0.148	0	NK_cell	APMAP
0	1.1174	0.72	0.177	0	NK_cell	CHST12
0	1.11714	0.522	0.067	0	NK_cell	IGFBP7
0	1.11291	0.373	0.008	0	NK_cell	KLRC1
0	1.07536	0.514	0.011	0	NK_cell	AKR1C3
0	1.00806	0.594	0.119	0	NK_cell	CD300A
0	0.96443	0.505	0.009	0	NK_cell	TBX21
0	0.959597	0.51	0.011	0	NK_cell	S1PR5
0	0.930014	0.499	0.054	0	NK_cell	CHST2
0	0.921867	0.492	0.02	0	NK_cell	TTC38
0	0.897923	0.528	0.081	0	NK_cell	PLEKHF1
0	0.768822	0.394	0.006	0	NK_cell	FCRL6
0	0.743472	0.447	0.061	0	NK_cell	MCTP2
0	0.732886	0.37	0.002	0	NK_cell	PRSS23
0	0.688229	0.4	0.032	0	NK_cell	TRGC1
0	0.68103	0.447	0.059	0	NK_cell	LLGL2
0	0.672746	0.394	0.026	0	NK_cell	SLAMF7
0	0.670259	0.373	0.009	0	NK_cell	C1orf21
0	0.633277	0.355	0.002	0	NK_cell	SH2D1B
0	0.593533	0.328	0.002	0	NK_cell	NMUR1
0	0.582506	0.319	0.022	0	NK_cell	TGFBR3
0	0.570009	0.32	0.001	0	NK_cell	NCR1
0	0.543158	0.304	0.021	0	NK_cell	EOMES
0	0.538586	0.277	0.001	0	NK_cell	NCAM1
0	0.512083	0.278	0.01	0	NK_cell	IL18RAP
0	0.493859	0.274	0.012	0	NK_cell	F2R
0	0.490463	0.269	0.006	0	NK_cell	FASLG
0	0.470082	0.259	0.003	0	NK_cell	RNF165
3.2097e-303	0.980481	0.268	0.019	1.07647e-298	NK_cell	CCL3
6.75647e-296	1.12554	0.995	0.992	2.26598e-291	NK_cell	HLA-C
1.19947e-292	0.590455	0.307	0.027	4.02279e-288	NK_cell	GFOD1
4.94999e-288	0.597429	0.338	0.034	1.66013e-283	NK_cell	TIGIT
2.37224e-286	1.01921	0.998	0.999	7.956e-282	NK_cell	B2M
2.50891e-281	1.75952	0.947	0.717	8.41438e-277	NK_cell	IFITM2
1.32563e-277	1.56355	0.85	0.257	4.4459e-273	NK_cell	FCER1G
1.95805e-274	1.67654	0.956	0.693	6.56692e-270	NK_cell	HCST
5.70959e-270	0.888422	0.577	0.125	1.91488e-265	NK_cell	C12orf75
3.69194e-266	0.942742	0.52	0.103	1.2382e-261	NK_cell	CEP78
1.6354e-264	1.35859	0.982	0.966	5.48482e-260	NK_cell	PFN1
1.00171e-259	1.40391	0.844	0.391	3.35952e-255	NK_cell	CD63
1.81333e-245	1.24081	0.881	0.24	6.08154e-241	NK_cell	TYROBP
6.38588e-242	1.33192	0.952	0.588	2.1417e-237	NK_cell	ARL4C
1.447e-237	1.10128	0.696	0.239	4.85296e-233	NK_cell	RUNX3
1.76335e-229	0.662109	0.382	0.06	5.91391e-225	NK_cell	SH2D2A
2.98738e-224	1.16633	0.944	0.775	1.00191e-219	NK_cell	RAP1B
1.72366e-223	1.24416	0.964	0.642	5.78082e-219	NK_cell	ITGB2
3.23001e-223	1.30851	0.959	0.585	1.08328e-218	NK_cell	SRGN
2.77469e-222	1.23617	0.992	0.904	9.30577e-218	NK_cell	CYBA
3.22988e-222	1.43373	0.902	0.513	1.08324e-217	NK_cell	CD7
5.40651e-221	0.863301	0.528	0.128	1.81324e-216	NK_cell	ABI3
2.54752e-219	1.35742	0.752	0.302	8.54388e-215	NK_cell	ID2
1.63022e-218	0.832148	0.997	0.989	5.46743e-214	NK_cell	HLA-A
7.85985e-218	0.49997	0.31	0.04	2.63604e-213	NK_cell	PLA2G16
8.25911e-217	0.600754	0.337	0.047	2.76994e-212	NK_cell	A2M-AS1
1.10996e-213	0.782534	0.441	0.088	3.72258e-209	NK_cell	GK5
6.3615e-213	1.0474	0.982	0.964	2.13352e-208	NK_cell	CFL1
3.88085e-212	1.19485	0.904	0.594	1.30156e-207	NK_cell	CD99
7.17987e-211	1.07226	0.851	0.333	2.40799e-206	NK_cell	MYO1F
1.66239e-210	0.739024	0.469	0.097	5.57532e-206	NK_cell	NCR3
7.88208e-210	0.68527	0.459	0.097	2.64349e-205	NK_cell	STOM
1.57648e-203	1.22077	0.917	0.609	5.28721e-199	NK_cell	CLIC1
6.06767e-201	1.11859	0.705	0.256	2.03498e-196	NK_cell	SYNE2
2.11136e-196	0.870114	0.63	0.211	7.08108e-192	NK_cell	TPST2
2.82355e-196	0.590702	0.362	0.063	9.46961e-192	NK_cell	ADRB2
7.13603e-194	1.02856	0.973	0.947	2.39328e-189	NK_cell	MYL12A
1.07243e-193	0.468249	0.278	0.036	3.59672e-189	NK_cell	PLEKHG3
2.77223e-190	1.09203	0.747	0.341	9.29749e-186	NK_cell	CTSC
6.46575e-190	1.06272	0.633	0.231	2.16848e-185	NK_cell	GNPTAB
6.63285e-190	1.03103	0.695	0.298	2.22452e-185	NK_cell	ARPC5L
6.41421e-189	1.04289	0.735	0.333	2.1512e-184	NK_cell	XBP1
9.90072e-189	1.1533	0.853	0.528	3.3205e-184	NK_cell	RARRES3
5.80695e-188	0.655092	0.427	0.091	1.94753e-183	NK_cell	HSH2D
4.3844e-183	0.967105	0.973	0.93	1.47044e-178	NK_cell	CALM1
1.67434e-181	1.03327	0.95	0.812	5.61539e-177	NK_cell	UBB
9.84973e-180	1.12398	0.814	0.42	3.3034e-175	NK_cell	IFITM1
9.96102e-180	1.20919	0.862	0.572	3.34073e-175	NK_cell	PLAC8
1.96074e-178	1.08808	0.856	0.566	6.57593e-174	NK_cell	MBP
9.36682e-178	1.1637	0.892	0.723	3.14145e-173	NK_cell	JAK1
8.96632e-177	1.02929	0.85	0.529	3.00712e-172	NK_cell	CD81
9.96203e-172	0.879423	0.633	0.233	3.34106e-167	NK_cell	ZAP70
7.21331e-167	0.745127	0.998	0.978	2.4192e-162	NK_cell	HLA-E
1.12157e-166	1.07699	0.523	0.165	3.76152e-162	NK_cell	CMC1
3.25386e-166	0.90388	0.974	0.917	1.09128e-161	NK_cell	ARPC2
6.60589e-166	1.04918	0.877	0.623	2.21548e-161	NK_cell	RNF213
3.12124e-165	0.40505	0.254	0.034	1.0468e-160	NK_cell	YPEL1
3.12974e-165	0.958542	0.666	0.285	1.04965e-160	NK_cell	SYNE1
2.41806e-159	0.561802	0.367	0.077	8.10969e-155	NK_cell	USP28
8.04905e-159	0.473421	0.271	0.041	2.69949e-154	NK_cell	CD38
4.34401e-154	0.606452	0.429	0.106	1.45689e-149	NK_cell	GBP5
4.17684e-151	0.812848	0.611	0.233	1.40083e-146	NK_cell	ACTN4
1.61668e-150	0.844343	0.692	0.312	5.42203e-146	NK_cell	DOK2
1.20813e-143	0.61465	1	1	4.05183e-139	NK_cell	MT-CO1
2.3874e-143	0.465982	0.281	0.049	8.00686e-139	NK_cell	SYTL2
1.94661e-141	0.632517	0.454	0.131	6.52853e-137	NK_cell	SYTL3
1.67845e-140	0.729761	0.982	0.934	5.62919e-136	NK_cell	MYL6
1.13483e-139	0.947802	0.735	0.394	3.80598e-135	NK_cell	SPN
1.60865e-139	0.60512	0.995	0.99	5.39509e-135	NK_cell	HLA-B
9.34376e-138	0.905149	0.657	0.313	3.13371e-133	NK_cell	ITGAL
2.09841e-137	0.666963	0.418	0.115	7.03765e-133	NK_cell	LPCAT1
2.88005e-137	0.868021	0.684	0.347	9.65912e-133	NK_cell	SLC9A3R1
7.52565e-137	0.85554	0.594	0.253	2.52395e-132	NK_cell	GNG2
2.07613e-135	0.698965	0.468	0.147	6.96291e-131	NK_cell	TFDP2
[truncated: 1,590 more rows]

## Sheet: TISCH (Health)
Table S1. Marker Genes By Cell in TISCH （Health）
p_val	avg_log2FC	pct.1	pct.2	p_val_adj	cluster	gene
0	2.06031	0.844	0.101	0	T_cells	IL7R
0	1.75551	0.886	0.134	0	T_cells	CD3E
0	1.743	0.753	0.07	0	T_cells	CD3G
0	1.69467	0.893	0.136	0	T_cells	CD3D
0	1.64662	0.702	0.091	0	T_cells	TCF7
0	1.6024	0.92	0.204	0	T_cells	IL32
0	1.52432	0.558	0.037	0	T_cells	LEF1
0	1.38438	0.643	0.093	0	T_cells	CD27
0	1.32011	0.505	0.045	0	T_cells	BCL11B
0	1.29627	0.434	0.023	0	T_cells	MAL
0	1.29201	0.625	0.145	0	T_cells	CCR7
0	1.28437	0.646	0.156	0	T_cells	PIK3IP1
0	1.26268	0.921	0.47	0	T_cells	LDHB
0	1.25459	0.671	0.132	0	T_cells	CD2
0	1.24994	0.767	0.295	0	T_cells	NOSIP
0	1.22888	0.512	0.072	0	T_cells	LINC00861
0	1.22869	0.447	0.041	0	T_cells	TRABD2A
0	1.21176	0.724	0.164	0	T_cells	LCK
0	1.18506	0.527	0.117	0	T_cells	RCAN3
0	1.1405	0.578	0.117	0	T_cells	LAT
0	1.12768	0.395	0.033	0	T_cells	AQP3
0	1.11546	0.634	0.231	0	T_cells	AAK1
0	1.10794	0.402	0.029	0	T_cells	CAMK4
0	1.0952	0.692	0.176	0	T_cells	CD7
0	1.09201	0.383	0.03	0	T_cells	TRAT1
0	1.07929	0.413	0.049	0	T_cells	OXNAD1
0	1.06259	0.859	0.453	0	T_cells	GIMAP7
0	1.0529	0.5	0.126	0	T_cells	SLFN5
0	1.05202	0.608	0.191	0	T_cells	ETS1
0	1.04626	0.539	0.116	0	T_cells	SPOCK2
0	1.02925	0.618	0.229	0	T_cells	LEPROTL1
0	1.00915	0.409	0.074	0	T_cells	LDLRAP1
0	0.997929	0.426	0.075	0	T_cells	RGCC
0	0.962266	0.38	0.054	0	T_cells	FLT3LG
0	0.931461	0.367	0.073	0	T_cells	PRKCA
0	0.92677	0.722	0.345	0	T_cells	C12orf57
0	0.913254	0.624	0.239	0	T_cells	ARL4C
0	0.886977	0.336	0.046	0	T_cells	FAM102A
0	0.886223	0.455	0.149	0	T_cells	NUCB2
0	0.880024	0.34	0.047	0	T_cells	CD6
0	0.873714	0.936	0.496	0	T_cells	LTB
0	0.868587	0.366	0.068	0	T_cells	ITM2A
0	0.858831	0.313	0.036	0	T_cells	ITK
0	0.851186	0.34	0.064	0	T_cells	THEM4
0	0.849988	0.388	0.085	0	T_cells	RORA
0	0.847786	0.341	0.05	0	T_cells	TC2N
0	0.846175	0.258	0.016	0	T_cells	CD40LG
0	0.838528	0.388	0.117	0	T_cells	DGKA
0	0.831573	0.297	0.032	0	T_cells	TNFRSF25
0	0.819692	0.363	0.072	0	T_cells	TXK
0	0.817459	0.42	0.151	0	T_cells	SATB1
0	0.814423	0.595	0.159	0	T_cells	CD247
0	0.813838	0.582	0.248	0	T_cells	CLEC2D
0	0.810114	0.713	0.366	0	T_cells	ACAP1
0	0.801672	0.55	0.224	0	T_cells	PRDX2
0	0.80017	0.834	0.452	0	T_cells	EVL
0	0.798171	0.289	0.04	0	T_cells	TESPA1
0	0.797322	0.6	0.313	0	T_cells	NDFIP1
0	0.7934	0.387	0.123	0	T_cells	MGAT4A
0	0.787813	0.647	0.311	0	T_cells	GYPC
0	0.787436	0.251	0.052	0	T_cells	CD8B
0	0.78733	0.301	0.06	0	T_cells	PDE3B
0	0.784637	0.324	0.058	0	T_cells	RASGRP1
0	0.781021	0.256	0.018	0	T_cells	INPP4B
0	0.768503	0.492	0.15	0	T_cells	IFITM1
0	0.767476	0.256	0.041	0	T_cells	FHIT
0	0.766947	0.854	0.56	0	T_cells	AES
0	0.766562	0.64	0.337	0	T_cells	GIMAP1
0	0.765295	0.406	0.135	0	T_cells	PBXIP1
0	0.759605	0.35	0.095	0	T_cells	SUSD3
0	0.742854	0.67	0.398	0	T_cells	SNHG8
0	0.739792	0.292	0.044	0	T_cells	TMEM204
0	0.736579	0.347	0.099	0	T_cells	STMN3
0	0.733934	0.326	0.088	0	T_cells	SH3YL1
0	0.729265	0.333	0.129	0	T_cells	SERINC5
0	0.724369	0.511	0.256	0	T_cells	GCC2
0	0.723884	0.444	0.151	0	T_cells	OCIAD2
0	0.723065	0.652	0.352	0	T_cells	RGS10
0	0.721433	0.426	0.127	0	T_cells	SKAP1
0	0.711145	0.389	0.139	0	T_cells	HSPB1
0	0.710869	0.473	0.232	0	T_cells	RBL2
0	0.70933	0.321	0.075	0	T_cells	ABLIM1
0	0.706653	0.302	0.055	0	T_cells	CD96
0	0.697433	0.52	0.207	0	T_cells	LBH
0	0.692214	0.536	0.265	0	T_cells	PSIP1
0	0.686888	0.61	0.364	0	T_cells	PRMT2
0	0.676858	0.448	0.248	0	T_cells	FAM118A
0	0.670675	0.254	0.042	0	T_cells	SCML4
0	0.665513	0.734	0.459	0	T_cells	GIMAP4
0	0.66339	0.616	0.381	0	T_cells	FOXP1
0	0.654396	0.818	0.565	0	T_cells	TRAF3IP3
0	0.649409	0.62	0.401	0	T_cells	ATM
0	0.64739	0.45	0.248	0	T_cells	CYLD
0	0.644391	0.525	0.268	0	T_cells	MZT2A
0	0.643945	0.378	0.143	0	T_cells	SNRPN
0	0.643154	0.466	0.184	0	T_cells	RHOH
0	0.641782	0.34	0.094	0	T_cells	PRKCH
0	0.618544	0.562	0.332	0	T_cells	PPP1R2
0	0.617672	0.651	0.418	0	T_cells	TMEM123
0	0.609229	0.338	0.123	0	T_cells	SVIP
0	0.609018	0.295	0.074	0	T_cells	GRAP2
0	0.600951	0.604	0.362	0	T_cells	2022-09-06
0	0.600935	0.441	0.237	0	T_cells	NAP1L4
0	0.596041	0.398	0.165	0	T_cells	DENND2D
0	0.594191	0.405	0.219	0	T_cells	EPB41
0	0.585756	0.462	0.219	0	T_cells	2022-09-01
0	0.585066	0.328	0.151	0	T_cells	MYC
0	0.581606	0.25	0.069	0	T_cells	SFXN1
0	0.578327	0.334	0.159	0	T_cells	DNAJB1
0	0.577024	0.637	0.383	0	T_cells	PEBP1
0	0.575299	0.519	0.291	0	T_cells	PPA1
0	0.574267	0.252	0.078	0	T_cells	GIMAP5
0	0.573072	0.49	0.156	0	T_cells	GZMM
0	0.57047	0.376	0.188	0	T_cells	PDE7A
0	0.566721	0.314	0.133	0	T_cells	PIM1
0	0.566234	0.529	0.315	0	T_cells	FAM107B
0	0.565199	0.255	0.094	0	T_cells	IPCEF1
0	0.562333	0.633	0.335	0	T_cells	RARRES3
0	0.562161	0.314	0.155	0	T_cells	PAG1
0	0.561381	0.346	0.145	0	T_cells	NCK2
0	0.558679	0.546	0.314	0	T_cells	CYTIP
0	0.558166	0.717	0.502	0	T_cells	MZT2B
0	0.557468	0.298	0.092	0	T_cells	SIT1
0	0.554975	0.286	0.139	0	T_cells	IL6ST
0	0.552604	0.345	0.154	0	T_cells	KIF2A
0	0.551294	0.94	0.787	0	T_cells	NPM1
0	0.54868	0.437	0.242	0	T_cells	ARHGAP15
0	0.547609	0.86	0.649	0	T_cells	HSPA8
0	0.547009	0.693	0.506	0	T_cells	STK4
0	0.544108	0.284	0.109	0	T_cells	CCND2
0	0.542824	0.657	0.483	0	T_cells	IKZF1
0	0.54094	0.274	0.117	0	T_cells	MAML2
0	0.5376	0.511	0.318	0	T_cells	HIST1H4C
0	0.535228	0.269	0.109	0	T_cells	TTC39C
0	0.53391	0.293	0.106	0	T_cells	SYNE2
0	0.533656	0.4	0.187	0	T_cells	SLC38A1
0	0.532349	0.388	0.238	0	T_cells	FKBP5
0	0.532188	0.252	0.089	0	T_cells	BCL9L
0	0.531797	0.261	0.077	0	T_cells	LY9
0	0.52785	0.255	0.088	0	T_cells	PIM2
0	0.519958	0.822	0.708	0	T_cells	RPL39
0	0.519941	0.726	0.492	0	T_cells	SOD1
0	0.516902	0.52	0.335	0	T_cells	CDC42SE2
0	0.516614	0.272	0.122	0	T_cells	TMEM63A
0	0.51652	0.849	0.736	0	T_cells	RPL41
0	0.515641	0.301	0.105	0	T_cells	ANXA2R
0	0.515064	0.689	0.519	0	T_cells	N4BP2L2
0	0.513602	0.298	0.092	0	T_cells	ZAP70
0	0.512179	0.427	0.244	0	T_cells	TECR
0	0.510053	0.505	0.264	0	T_cells	TSTD1
0	0.510047	0.271	0.119	0	T_cells	CCDC66
0	0.504472	0.288	0.132	0	T_cells	BCL2
0	0.50398	0.74	0.565	0	T_cells	FUS
0	0.498877	0.555	0.385	0	T_cells	ADD3
0	0.495034	0.371	0.211	0	T_cells	UBALD2
0	0.495027	0.595	0.407	0	T_cells	DDX24
0	0.493907	0.261	0.121	0	T_cells	GPR183
0	0.490949	0.448	0.227	0	T_cells	BIN1
0	0.490333	0.347	0.201	0	T_cells	MT-ND6
0	0.489249	0.294	0.129	0	T_cells	SLC25A45
0	0.486602	0.648	0.478	0	T_cells	ANKRD12
0	0.485597	0.971	0.928	0	T_cells	RPS29
0	0.483971	0.309	0.184	0	T_cells	ACTN1
0	0.482659	0.802	0.646	0	T_cells	EIF3E
0	0.482421	0.764	0.63	0	T_cells	UQCRB
0	0.477785	0.516	0.36	0	T_cells	PCSK7
0	0.475199	0.881	0.73	0	T_cells	HINT1
0	0.474643	0.478	0.326	0	T_cells	PPP2R5C
0	0.47456	0.272	0.142	0	T_cells	CHD3
0	0.47285	0.37	0.228	0	T_cells	ZC3HAV1
0	0.472103	0.314	0.176	0	T_cells	HIST1H1D
0	0.465893	0.736	0.569	0	T_cells	SF1
0	0.463621	0.345	0.21	0	T_cells	PIK3R1
0	0.460948	0.509	0.368	0	T_cells	NKTR
0	0.458799	0.553	0.391	0	T_cells	MPHOSPH8
0	0.456718	0.964	0.902	0	T_cells	RPS21
0	0.455131	0.939	0.867	0	T_cells	RPL22
0	0.454144	0.556	0.309	0	T_cells	STK17A
0	0.45403	0.488	0.344	0	T_cells	ZRANB2
0	0.452199	0.256	0.104	0	T_cells	PITPNC1
0	0.452145	0.278	0.14	0	T_cells	CHMP7
0	0.447848	0.291	0.152	0	T_cells	C1orf56
0	0.447004	0.288	0.134	0	T_cells	PLEKHA1
0	0.446493	0.955	0.894	0	T_cells	EEF1B2
0	0.445831	0.524	0.372	0	T_cells	ARHGEF1
0	0.44557	0.559	0.348	0	T_cells	TBC1D10C
0	0.445519	0.431	0.298	0	T_cells	TTC3
0	0.440897	0.779	0.606	0	T_cells	SNRPD2
0	0.440482	0.277	0.133	0	T_cells	ODF2L
0	0.439511	0.312	0.186	0	T_cells	PURA
0	0.434789	0.709	0.555	0	T_cells	ANP32B
0	0.434156	0.689	0.524	0	T_cells	UXT
0	0.431603	0.448	0.328	0	T_cells	KIAA1551
0	0.430717	0.594	0.365	0	T_cells	IL2RG
0	0.430293	0.32	0.195	0	T_cells	SEMA4D
0	0.42801	0.28	0.122	0	T_cells	PTPN4
0	0.424719	0.425	0.262	0	T_cells	BTN3A2
0	0.420535	0.317	0.197	0	T_cells	ZBTB20
0	0.418818	0.302	0.18	0	T_cells	TMC8
0	0.416374	0.452	0.272	0	T_cells	TUBA4A
0	0.415363	0.33	0.202	0	T_cells	URI1
0	0.415133	0.344	0.223	0	T_cells	GLS
0	0.414122	0.464	0.316	0	T_cells	HSPE1
0	0.411614	0.867	0.736	0	T_cells	KLF2
0	0.409974	0.785	0.636	0	T_cells	SKP1
0	0.409629	0.923	0.839	0	T_cells	TOMM7
0	0.409307	0.588	0.454	0	T_cells	NSA2
0	0.406273	0.399	0.279	0	T_cells	KMT2A
0	0.406153	0.335	0.18	0	T_cells	HMOX2
0	0.405444	0.544	0.392	0	T_cells	ABRACL
0	0.405081	0.773	0.621	0	T_cells	PNISR
0	0.405075	0.976	0.933	0	T_cells	RPSA
0	0.403971	0.618	0.466	0	T_cells	ST13
0	0.401848	0.327	0.188	0	T_cells	GIMAP2
0	0.400328	0.53	0.382	0	T_cells	TNFAIP8
0	0.395683	0.374	0.265	0	T_cells	ATP1A1
0	0.391263	0.463	0.338	0	T_cells	TAF1D
0	0.390188	0.259	0.152	0	T_cells	GRAMD1A
0	0.387969	0.519	0.395	0	T_cells	CHURC1
0	0.386513	0.645	0.515	0	T_cells	EIF4B
0	0.38551	0.763	0.593	0	T_cells	EIF4A2
0	0.385138	0.562	0.431	0	T_cells	PNN
0	0.384714	0.896	0.779	0	T_cells	CALM1
0	0.383773	0.253	0.145	0	T_cells	SPTAN1
0	0.383685	0.399	0.275	0	T_cells	CRBN
0	0.383309	0.694	0.559	0	T_cells	GSTK1
0	0.382987	0.848	0.742	0	T_cells	PTPRC
0	0.381547	0.503	0.393	0	T_cells	TNRC6B
0	0.381367	0.782	0.644	0	T_cells	HSP90AB1
0	0.380362	0.512	0.382	0	T_cells	NUCKS1
0	0.379811	0.364	0.245	0	T_cells	LSM5
0	0.379421	0.574	0.442	0	T_cells	TOMM20
0	0.375723	0.448	0.311	0	T_cells	PDCD4
0	0.374885	0.321	0.211	0	T_cells	SYNRG
0	0.374839	0.59	0.469	0	T_cells	ARGLU1
0	0.374709	0.705	0.557	0	T_cells	SELL
0	0.374454	0.352	0.231	0	T_cells	TMC6
0	0.374062	0.507	0.361	0	T_cells	MIF
0	0.374036	0.305	0.195	0	T_cells	CNOT6L
0	0.371673	0.341	0.232	0	T_cells	EML4
0	0.371604	0.469	0.33	0	T_cells	SUN2
0	0.371039	0.303	0.188	0	T_cells	CDKN1B
0	0.370652	0.683	0.518	0	T_cells	VAMP2
0	0.37031	0.976	0.972	0	T_cells	RPS25
0	0.36817	0.959	0.916	0	T_cells	RPL38
0	0.368072	0.286	0.201	0	T_cells	CORO1B
0	0.36776	0.478	0.357	0	T_cells	DDX18
0	0.367041	0.881	0.744	0	T_cells	ZFP36L2
0	0.366129	0.307	0.204	0	T_cells	FGD3
0	0.365493	0.946	0.927	0	T_cells	RPS26
0	0.364022	0.422	0.306	0	T_cells	FYN
0	0.363027	0.974	0.897	0	T_cells	BTG1
0	0.35999	0.413	0.293	0	T_cells	IL16
0	0.357943	0.401	0.271	0	T_cells	BUB3
0	0.357137	0.487	0.368	0	T_cells	ORMDL1
0	0.356803	0.313	0.186	0	T_cells	CYFIP2
0	0.356409	0.324	0.208	0	T_cells	ABHD14B
0	0.355681	0.445	0.335	0	T_cells	DDX6
0	0.35515	0.711	0.534	0	T_cells	HMGN1
0	0.354731	0.935	0.859	0	T_cells	RPS4Y1
0	0.354713	0.397	0.296	0	T_cells	DGKZ
0	0.352841	0.271	0.168	0	T_cells	MLLT6
0	0.351362	0.251	0.151	0	T_cells	C16orf54
0	0.350839	0.828	0.742	0	T_cells	MT-ND3
0	0.350321	0.384	0.29	0	T_cells	TTC14
0	0.34974	0.977	0.967	0	T_cells	RPS28
0	0.348787	0.507	0.393	0	T_cells	H1FX
0	0.347589	0.973	0.963	0	T_cells	RPL36
0	0.347568	0.547	0.407	0	T_cells	C6orf48
0	0.347359	0.751	0.62	0	T_cells	COX6C
0	0.346678	0.608	0.363	0	T_cells	ISG20
0	0.345092	0.315	0.187	0	T_cells	CD69
0	0.344619	0.525	0.396	0	T_cells	NDUFA12
0	0.342256	0.981	0.986	0	T_cells	RPS27A
0	0.341477	0.826	0.711	0	T_cells	COMMD6
0	0.339764	0.254	0.165	0	T_cells	DNMT1
0	0.33878	0.394	0.277	0	T_cells	SIGIRR
0	0.337839	0.398	0.299	0	T_cells	HSPD1
0	0.33668	0.506	0.393	0	T_cells	PA2G4
0	0.335213	0.25	0.154	0	T_cells	RNF125
0	0.331564	0.344	0.256	0	T_cells	KLF3
0	0.328697	0.897	0.819	0	T_cells	COX7C
0	0.327918	0.264	0.172	0	T_cells	TTC19
0	0.326969	0.984	0.992	0	T_cells	RPS27
0	0.326749	0.476	0.381	0	T_cells	PRPF38B
0	0.326355	0.981	0.991	0	T_cells	RPS12
0	0.326139	0.448	0.35	0	T_cells	MBP
0	0.325239	0.274	0.158	0	T_cells	ITGB7
0	0.324331	0.456	0.343	0	T_cells	CMPK1
0	0.323915	0.975	0.971	0	T_cells	RPL5
0	0.323712	0.981	0.988	0	T_cells	RPL30
0	0.321902	0.975	0.974	0	T_cells	RPL34
0	0.321613	0.31	0.214	0	T_cells	MFNG
0	0.321372	0.284	0.192	0	T_cells	NOP58
0	0.319515	0.253	0.162	0	T_cells	RSBN1
0	0.31918	0.409	0.311	0	T_cells	EPC1
0	0.318347	0.302	0.186	0	T_cells	EPB41L4A-AS1
0	0.318305	0.977	0.971	0	T_cells	RPL37
0	0.318173	0.587	0.466	0	T_cells	NDUFS5
0	0.31804	0.604	0.473	0	T_cells	CUTA
0	0.316658	0.989	0.99	0	T_cells	EEF1A1
0	0.316219	0.68	0.558	0	T_cells	SMDT1
0	0.316037	0.553	0.45	0	T_cells	RSL1D1
0	0.311379	0.27	0.17	0	T_cells	OXLD1
0	0.308837	0.291	0.194	0	T_cells	SBDS
0	0.306866	0.33	0.236	0	T_cells	TMED4
0	0.304882	0.468	0.358	0	T_cells	C9orf78
0	0.304378	0.976	0.98	0	T_cells	RPL14
0	0.303813	0.982	0.991	0	T_cells	TPT1
0	0.303283	0.969	0.935	0	T_cells	RPLP0
0	0.302993	0.46	0.364	0	T_cells	RPS17
0	0.30255	0.442	0.349	0	T_cells	ALKBH7
0	0.302129	0.261	0.167	0	T_cells	CLPP
0	0.301735	0.424	0.331	0	T_cells	SNRPF
0	0.300854	0.565	0.437	0	T_cells	DAD1
0	0.300246	0.969	0.953	0	T_cells	RPS5
0	0.299866	0.705	0.581	0	T_cells	SRSF7
0	0.299822	0.966	0.94	0	T_cells	RPS20
0	0.299761	0.978	0.988	0	T_cells	RPS15A
0	0.299499	0.502	0.401	0	T_cells	CNN2
0	0.298495	0.597	0.508	0	T_cells	PRRC2C
0	0.298381	0.98	0.989	0	T_cells	RPS3A
0	0.295046	0.431	0.329	0	T_cells	CCT3
0	0.293866	0.467	0.361	0	T_cells	FBL
0	0.292535	0.604	0.509	0	T_cells	NCL
0	0.292385	0.979	0.988	0	T_cells	RPS3
0	0.291942	0.433	0.345	0	T_cells	GPBP1
0	0.291595	0.973	0.978	0	T_cells	RPS13
0	0.291546	0.439	0.347	0	T_cells	RWDD1
0	0.288111	0.847	0.752	0	T_cells	CD48
0	0.287995	0.965	0.957	0	T_cells	RPL24
0	0.286464	0.531	0.448	0	T_cells	STK17B
0	0.28594	0.975	0.983	0	T_cells	RPL9
0	0.285821	1	0.998	0	T_cells	MALAT1
0	0.285038	0.974	0.97	0	T_cells	RPL10A
0	0.28347	0.254	0.162	0	T_cells	KRR1
0	0.27918	0.508	0.394	0	T_cells	C1QBP
0	0.27869	0.46	0.375	0	T_cells	IK
0	0.276773	0.978	0.982	0	T_cells	RPL3
0	0.275318	0.772	0.657	0	T_cells	SSR2
0	0.274528	0.976	0.979	0	T_cells	RPS16
0	0.274356	0.374	0.271	0	T_cells	MED10
0	0.273183	0.582	0.505	0	T_cells	LUC7L3
0	0.272414	0.89	0.783	0	T_cells	RPL36A
0	0.271324	0.545	0.471	0	T_cells	RBM25
0	0.270841	0.305	0.204	0	T_cells	RHOF
0	0.27022	0.977	0.985	0	T_cells	RPS23
0	0.269984	0.974	0.985	0	T_cells	RPL35A
0	0.269174	0.98	0.991	0	T_cells	RPS14
0	0.269051	0.983	0.99	0	T_cells	RPS18
0	0.268431	0.716	0.622	0	T_cells	SON
0	0.268075	0.651	0.542	0	T_cells	UBE2D2
0	0.267984	0.924	0.872	0	T_cells	TXNIP
0	0.267401	0.961	0.943	0	T_cells	RPS10
0	0.266192	0.86	0.786	0	T_cells	TMA7
0	0.265381	0.856	0.761	0	T_cells	SRSF5
0	0.264792	0.942	0.878	0	T_cells	MYL12A
0	0.26447	0.977	0.982	0	T_cells	RPL18
0	0.263762	0.602	0.488	0	T_cells	CCND3
0	0.263378	0.971	0.966	0	T_cells	RPL37A
0	0.261745	0.976	0.99	0	T_cells	RPL21
0	0.261189	0.981	0.991	0	T_cells	RPL32
0	0.260323	0.979	0.986	0	T_cells	RPS8
0	0.26021	0.534	0.428	0	T_cells	LITAF
0	0.259711	0.615	0.518	0	T_cells	C19orf53
0	0.259041	0.967	0.948	0	T_cells	RPL4
0	0.257406	0.677	0.568	0	T_cells	ANAPC16
0	0.252063	0.976	0.981	0	T_cells	RPL23A
0	0.251432	0.975	0.985	0	T_cells	RPS4X
0	0.251106	0.979	0.986	0	T_cells	RPS6
0	0.250372	0.596	0.529	0	T_cells	MBNL1
9.94351e-308	0.319712	0.342	0.253	1.2152e-303	T_cells	IRF3
2.31119e-306	0.281905	0.466	0.384	2.82451e-302	T_cells	ARID4B
2.59452e-298	0.333645	0.263	0.181	3.17077e-294	T_cells	DDX39B
4.73163e-297	0.264272	0.358	0.257	5.78252e-293	T_cells	TMEM243
1.85658e-296	0.255073	0.488	0.407	2.26893e-292	T_cells	RSL24D1
2.76961e-294	0.284028	0.439	0.366	3.38474e-290	T_cells	KLF13
2.90261e-294	0.267654	0.444	0.361	3.54728e-290	T_cells	SSB
4.0447e-292	0.320615	0.351	0.271	4.94302e-288	T_cells	PHF3
5.93685e-288	0.274612	0.281	0.191	7.25542e-284	T_cells	DNAJC19
4.91452e-287	0.25537	0.521	0.445	6.00604e-283	T_cells	2022-09-09
1.08438e-283	0.276465	0.345	0.251	1.32523e-279	T_cells	HAX1
8.85329e-283	0.287891	0.45	0.378	1.08196e-278	T_cells	TPR
2.74249e-279	0.304851	0.296	0.216	3.35159e-275	T_cells	REST
5.94459e-279	0.309232	0.383	0.308	7.26488e-275	T_cells	SRSF10
4.76581e-277	0.276899	0.264	0.177	5.8243e-273	T_cells	FAM162A
3.78801e-271	0.29064	0.4	0.323	4.62933e-267	T_cells	CYTH1
5.87859e-271	0.30611	0.28	0.201	7.18423e-267	T_cells	CRLF3
3.24121e-270	0.31156	0.36	0.287	3.96109e-266	T_cells	GLG1
1.6655e-266	0.31106	0.368	0.289	2.03541e-262	T_cells	SORL1
5.46779e-265	0.307906	0.359	0.285	6.68218e-261	T_cells	PCM1
2.59044e-263	0.270569	0.483	0.41	3.16577e-259	T_cells	ANKRD44
8.84663e-258	0.264878	0.257	0.173	1.08115e-253	T_cells	RASAL3
9.0432e-245	0.266399	0.326	0.245	1.10517e-240	T_cells	DSTN
8.02353e-244	0.306818	0.344	0.273	9.80555e-240	T_cells	KANSL1
9.43841e-242	0.263173	0.283	0.203	1.15347e-237	T_cells	DEF6
1.82261e-234	0.275579	0.279	0.203	2.22741e-230	T_cells	CCDC88C
7.6278e-233	0.275955	0.306	0.233	9.32194e-229	T_cells	PRPF6
2.37917e-226	0.267867	0.384	0.313	2.90759e-222	T_cells	EIF5B
1.18366e-225	0.280937	0.318	0.248	1.44655e-221	T_cells	TSPAN14
1.95857e-224	0.290623	0.286	0.214	2.39356e-220	T_cells	RICTOR
4.51033e-219	0.265384	0.289	0.22	5.51207e-215	T_cells	KRAS
1.24939e-217	0.256065	0.427	0.367	1.52688e-213	T_cells	HP1BP3
1.19427e-210	0.290741	0.298	0.231	1.45951e-206	T_cells	ZNF292
2.50522e-207	0.301591	0.263	0.193	3.06163e-203	T_cells	TRADD
4.66916e-205	0.27314	0.379	0.318	5.70618e-201	T_cells	STAT3
3.25768e-194	0.268998	0.284	0.217	3.98121e-190	T_cells	CREBRF
3.32404e-192	0.275665	0.255	0.191	4.06231e-188	T_cells	CREBZF
1.58249e-191	0.263928	0.254	0.189	1.93396e-187	T_cells	MECP2
2.83106e-188	0.258607	0.355	0.294	3.45984e-184	T_cells	FNBP4
2.97396e-182	0.274156	0.267	0.206	3.63448e-178	T_cells	TMEM173
1.28545e-178	0.261708	0.434	0.371	1.57095e-174	T_cells	BTG2
4.01038e-178	0.268984	0.286	0.229	4.90108e-174	T_cells	ERAP2
8.72652e-172	0.262514	0.284	0.227	1.06647e-167	T_cells	TGFBR2
2.14624e-149	0.280085	0.269	0.218	2.62292e-145	T_cells	FTX
0	2.76158	0.921	0.127	0	Monocyte	S100A8
0	2.72544	0.972	0.174	0	Monocyte	S100A9
0	2.69407	0.996	0.089	0	Monocyte	CST3
0	2.6633	0.948	0.043	0	Monocyte	FCN1
0	2.58933	0.997	0.206	0	Monocyte	LYZ
0	2.34227	0.991	0.12	0	Monocyte	TYROBP
0	2.29608	0.977	0.112	0	Monocyte	LST1
0	2.27958	0.815	0.026	0	Monocyte	MNDA
0	2.26226	0.726	0.026	0	Monocyte	VCAN
0	2.18693	0.866	0.019	0	Monocyte	SERPINA1
0	2.11957	0.978	0.122	0	Monocyte	FCER1G
0	2.11564	0.839	0.03	0	Monocyte	CFD
0	2.09627	0.67	0.014	0	Monocyte	S100A12
0	2.08369	0.76	0.015	0	Monocyte	CD14
0	2.08322	0.965	0.141	0	Monocyte	TYMP
0	2.07497	0.723	0.013	0	Monocyte	LGALS2
0	2.00669	0.759	0.018	0	Monocyte	MS4A6A
0	1.99025	0.818	0.024	0	Monocyte	CD68
0	1.97672	0.983	0.248	0	Monocyte	AIF1
0	1.93456	0.874	0.09	0	Monocyte	GRN
0	1.91035	0.843	0.059	0	Monocyte	SPI1
0	1.89114	0.983	0.229	0	Monocyte	LGALS1
0	1.87037	0.768	0.02	0	Monocyte	NCF2
0	1.82039	0.807	0.069	0	Monocyte	CEBPD
0	1.81037	0.764	0.046	0	Monocyte	FGL2
0	1.79286	0.791	0.054	0	Monocyte	CFP
0	1.7829	0.806	0.061	0	Monocyte	LGALS3
0	1.77791	0.68	0.006	0	Monocyte	CSTA
0	1.75715	0.685	0.015	0	Monocyte	CSF3R
0	1.74512	0.992	0.39	0	Monocyte	CTSS
0	1.73648	0.975	0.298	0	Monocyte	PSAP
0	1.72098	0.734	0.075	0	Monocyte	CYBB
0	1.70351	0.722	0.038	0	Monocyte	MPEG1
0	1.65768	0.624	0.012	0	Monocyte	CD36
0	1.6235	0.706	0.033	0	Monocyte	TNFSF13B
0	1.60927	0.734	0.071	0	Monocyte	RGS2
0	1.60063	0.621	0.022	0	Monocyte	DUSP6
0	1.59685	0.765	0.078	0	Monocyte	RNF130
0	1.57849	0.625	0.007	0	Monocyte	CPVL
0	1.55767	0.872	0.202	0	Monocyte	AP1S2
0	1.54261	0.709	0.067	0	Monocyte	BLVRB
0	1.54205	0.604	0.004	0	Monocyte	FPR1
0	1.53752	0.66	0.019	0	Monocyte	HCK
0	1.51523	0.628	0.01	0	Monocyte	CLEC7A
0	1.50769	0.611	0.011	0	Monocyte	SLC7A7
0	1.49972	0.611	0.015	0	Monocyte	IGSF6
0	1.48997	0.541	0.004	0	Monocyte	CDA
0	1.48649	0.581	0.006	0	Monocyte	PLBD1
0	1.4857	0.748	0.077	0	Monocyte	FGR
0	1.46324	0.541	0.075	0	Monocyte	IFITM3
0	1.44894	0.578	0.016	0	Monocyte	KCTD12
0	1.4402	0.572	0.013	0	Monocyte	SLC11A1
0	1.43595	0.816	0.231	0	Monocyte	BRI3
0	1.43198	0.578	0.007	0	Monocyte	TNFAIP2
0	1.42954	0.799	0.161	0	Monocyte	FCGRT
0	1.41458	0.777	0.153	0	Monocyte	STXBP2
0	1.41061	0.573	0.015	0	Monocyte	KLF4
0	1.39992	0.589	0.012	0	Monocyte	TGFBI
0	1.3982	0.491	0.003	0	Monocyte	RBP7
0	1.38453	0.865	0.247	0	Monocyte	NPC2
0	1.38387	0.749	0.157	0	Monocyte	APLP2
0	1.36517	0.873	0.224	0	Monocyte	ANXA2
0	1.36078	0.866	0.241	0	Monocyte	PYCARD
0	1.35771	0.982	0.435	0	Monocyte	S100A11
0	1.3534	0.826	0.218	0	Monocyte	CEBPB
0	1.34524	0.546	0.015	0	Monocyte	ALDH2
0	1.34231	0.715	0.104	0	Monocyte	CTSH
0	1.3393	0.731	0.132	0	Monocyte	CTSB
0	1.3364	0.504	0.004	0	Monocyte	LILRA5
0	1.3261	0.563	0.012	0	Monocyte	CD302
0	1.32009	0.544	0.01	0	Monocyte	LILRB2
0	1.3199	0.644	0.104	0	Monocyte	ZEB2
0	1.2987	0.515	0.008	0	Monocyte	CD93
0	1.29049	0.47	0.019	0	Monocyte	MS4A7
0	1.28942	0.537	0.007	0	Monocyte	RAB32
0	1.28592	0.509	0.008	0	Monocyte	PILRA
0	1.28267	0.635	0.091	0	Monocyte	NUP214
0	1.27561	0.559	0.024	0	Monocyte	CPPED1
0	1.26834	0.52	0.008	0	Monocyte	LRRC25
0	1.25962	0.923	0.404	0	Monocyte	GSTP1
0	1.25819	0.906	0.371	0	Monocyte	TKT
0	1.25471	0.762	0.159	0	Monocyte	ANXA5
0	1.25439	0.516	0.007	0	Monocyte	CLEC12A
0	1.25256	0.988	0.512	0	Monocyte	COTL1
0	1.247	0.485	0.004	0	Monocyte	ASGR1
0	1.24205	0.455	0.005	0	Monocyte	C5AR1
0	1.23939	0.964	0.462	0	Monocyte	SAT1
0	1.23051	0.445	0.004	0	Monocyte	MAFB
0	1.22715	0.664	0.132	0	Monocyte	CTSZ
0	1.21522	0.519	0.013	0	Monocyte	RAB31
0	1.21116	0.62	0.087	0	Monocyte	GCA
0	1.2034	0.657	0.107	0	Monocyte	CAPG
0	1.19568	0.492	0.005	0	Monocyte	CD33
0	1.19097	0.491	0.012	0	Monocyte	C19orf38
0	1.18832	0.465	0.006	0	Monocyte	CD300E
0	1.18742	0.431	0.012	0	Monocyte	PLAUR
0	1.1867	0.767	0.237	0	Monocyte	CTSD
0	1.1853	0.516	0.018	0	Monocyte	RXRA
0	1.18312	0.95	0.27	0	Monocyte	HLA-DRA
0	1.17959	0.657	0.129	0	Monocyte	TNFRSF1B
0	1.17435	0.496	0.009	0	Monocyte	PRAM1
0	1.15498	0.749	0.2	0	Monocyte	ASAH1
0	1.14299	0.403	0.014	0	Monocyte	IFI30
0	1.14294	0.635	0.099	0	Monocyte	LYN
0	1.14192	0.857	0.332	0	Monocyte	TALDO1
0	1.1381	0.702	0.149	0	Monocyte	EFHD2
0	1.13755	0.447	0.008	0	Monocyte	FCGR2A
0	1.1283	0.654	0.135	0	Monocyte	LYST
0	1.12811	0.597	0.092	0	Monocyte	AGTRAP
0	1.12063	0.431	0.005	0	Monocyte	BST1
0	1.11869	0.533	0.053	0	Monocyte	PGD
0	1.11517	0.369	0.002	0	Monocyte	CYP1B1
0	1.11006	0.49	0.018	0	Monocyte	TIMP2
0	1.10484	0.485	0.027	0	Monocyte	TBXAS1
0	1.0943	0.47	0.013	0	Monocyte	LILRB3
0	1.09392	0.582	0.092	0	Monocyte	PTPRE
0	1.0918	0.608	0.094	0	Monocyte	LY86
0	1.08474	0.444	0.025	0	Monocyte	SMCO4
0	1.08368	0.447	0.04	0	Monocyte	RHOB
0	1.05922	0.938	0.5	0	Monocyte	TSPO
0	1.05753	0.503	0.055	0	Monocyte	CCDC88A
0	1.05505	0.966	0.483	0	Monocyte	SRGN
0	1.04526	0.801	0.276	0	Monocyte	ATP6V0B
0	1.03447	0.854	0.246	0	Monocyte	HLA-DRB1
0	1.03101	0.823	0.315	0	Monocyte	AP2S1
0	1.02928	0.438	0.007	0	Monocyte	LRP1
0	1.02908	0.457	0.013	0	Monocyte	LMO2
0	1.02057	0.454	0.036	0	Monocyte	MEGF9
0	1.01837	0.256	0.005	0	Monocyte	APOBEC3A
0	1.01563	0.437	0.008	0	Monocyte	LILRA2
0	1.01064	0.722	0.247	0	Monocyte	TIMP1
0	1.00185	0.907	0.43	0	Monocyte	RAC1
0	0.999895	0.413	0.01	0	Monocyte	DMXL2
0	0.995543	0.502	0.118	0	Monocyte	GABARAP
0	0.993697	0.397	0.002	0	Monocyte	HNMT
0	0.993021	0.617	0.14	0	Monocyte	C4orf48
0	0.988857	0.668	0.166	0	Monocyte	CASP1
0	0.986565	0.398	0.003	0	Monocyte	OSCAR
0	0.985997	0.462	0.073	0	Monocyte	BLVRA
0	0.982421	0.429	0.034	0	Monocyte	MSRB1
0	0.981367	0.469	0.041	0	Monocyte	OGFRL1
0	0.97843	0.71	0.223	0	Monocyte	GLIPR1
0	0.976674	0.639	0.156	0	Monocyte	ATP6V0D1
0	0.974833	0.419	0.012	0	Monocyte	CLEC4A
0	0.973585	0.415	0.009	0	Monocyte	IRAK3
0	0.972422	0.544	0.104	0	Monocyte	RAB11FIP1
0	0.967964	0.411	0.017	0	Monocyte	LRRK2
0	0.960451	0.378	0.005	0	Monocyte	CSF1R
0	0.959861	0.411	0.011	0	Monocyte	GAS7
0	0.959044	0.514	0.066	0	Monocyte	SYK
0	0.959025	0.404	0.006	0	Monocyte	TLR2
0	0.949871	0.424	0.03	0	Monocyte	ITGAM
0	0.946536	0.72	0.242	0	Monocyte	SDCBP
0	0.946529	0.528	0.119	0	Monocyte	BID
0	0.946305	0.782	0.303	0	Monocyte	H2AFY
0	0.945487	0.454	0.044	0	Monocyte	SLC16A3
0	0.944673	0.634	0.187	0	Monocyte	VMP1
0	0.943995	0.513	0.077	0	Monocyte	THEMIS2
0	0.943914	0.722	0.244	0	Monocyte	CARD16
0	0.942715	0.316	0.002	0	Monocyte	TMEM176B
0	0.940137	0.409	0.007	0	Monocyte	PLXDC2
0	0.938574	0.407	0.033	0	Monocyte	WARS
0	0.933657	0.51	0.083	0	Monocyte	LGALS9
0	0.93158	0.725	0.214	0	Monocyte	MYO1F
0	0.929784	0.403	0.009	0	Monocyte	NRGN
0	0.928301	0.412	0.044	0	Monocyte	MARCKS
0	0.925289	0.57	0.128	0	Monocyte	NAGK
0	0.924542	0.541	0.114	0	Monocyte	IFNGR2
0	0.92219	0.427	0.067	0	Monocyte	NAMPT
0	0.922129	0.404	0.009	0	Monocyte	ZNF385A
0	0.921289	0.336	0.019	0	Monocyte	STX11
0	0.920367	0.482	0.073	0	Monocyte	GRINA
0	0.918856	0.978	0.44	0	Monocyte	FOS
0	0.917548	0.736	0.294	0	Monocyte	AHNAK
0	0.916848	0.833	0.357	0	Monocyte	C1orf162
0	0.911608	0.995	0.687	0	Monocyte	S100A4
0	0.908425	0.434	0.051	0	Monocyte	EIF4EBP1
0	0.90772	0.468	0.074	0	Monocyte	GLUL
0	0.904429	0.595	0.16	0	Monocyte	HSBP1
0	0.90314	0.493	0.071	0	Monocyte	ATP6V1B2
0	0.902527	0.631	0.166	0	Monocyte	PPT1
0	0.902492	0.469	0.067	0	Monocyte	RNASE6
0	0.902243	0.425	0.032	0	Monocyte	PAK1
0	0.901838	0.721	0.247	0	Monocyte	CNPY3
0	0.897149	0.543	0.135	0	Monocyte	IL17RA
0	0.896085	0.399	0.016	0	Monocyte	RASSF4
0	0.893573	0.85	0.392	0	Monocyte	FKBP1A
0	0.890001	0.43	0.037	0	Monocyte	DPYSL2
0	0.888939	0.365	0.003	0	Monocyte	FAM198B
0	0.885041	0.44	0.042	0	Monocyte	KIAA0930
0	0.878952	0.36	0.004	0	Monocyte	PYGL
0	0.877417	0.331	0.019	0	Monocyte	ODF3B
0	0.876347	0.596	0.156	0	Monocyte	ZFAND5
0	0.87311	0.522	0.105	0	Monocyte	SCPEP1
0	0.870871	0.339	0.003	0	Monocyte	MGST1
0	0.868555	0.433	0.043	0	Monocyte	SCIMP
0	0.868547	0.311	0.002	0	Monocyte	GPBAR1
0	0.868334	0.348	0.003	0	Monocyte	CD300LF
0	0.866765	0.564	0.111	0	Monocyte	2022-03-01
0	0.864956	0.4	0.022	0	Monocyte	EMILIN2
0	0.864666	0.387	0.009	0	Monocyte	RGS18
0	0.863413	0.534	0.111	0	Monocyte	TPP1
0	0.863193	0.365	0.013	0	Monocyte	CD1D
0	0.86263	0.997	0.789	0	Monocyte	S100A6
0	0.859713	0.362	0.002	0	Monocyte	P2RY13
0	0.858062	0.314	0.007	0	Monocyte	HMOX1
0	0.857473	0.371	0.004	0	Monocyte	CEBPA
0	0.855663	0.414	0.035	0	Monocyte	GNS
0	0.852659	0.498	0.083	0	Monocyte	SKAP2
0	0.852648	0.484	0.131	0	Monocyte	SOD2
0	0.848702	0.351	0.024	0	Monocyte	TESC
0	0.847955	0.977	0.668	0	Monocyte	NEAT1
0	0.84518	0.352	0.006	0	Monocyte	PTAFR
0	0.845034	0.353	0.002	0	Monocyte	ANPEP
0	0.839517	0.702	0.254	0	Monocyte	ARRB2
0	0.838787	0.377	0.018	0	Monocyte	FES
0	0.836275	0.355	0.01	0	Monocyte	CD86
0	0.835235	0.333	0.005	0	Monocyte	NFE2
0	0.833821	0.384	0.032	0	Monocyte	LILRB1
0	0.832204	0.442	0.051	0	Monocyte	AOAH
0	0.831921	0.565	0.137	0	Monocyte	GLIPR2
0	0.82913	0.36	0.008	0	Monocyte	RBM47
0	0.824807	0.773	0.309	0	Monocyte	HLA-DPA1
0	0.822392	0.386	0.048	0	Monocyte	SULT1A1
0	0.821367	0.626	0.212	0	Monocyte	LTA4H
0	0.818578	0.529	0.125	0	Monocyte	RTN3
0	0.816678	0.357	0.008	0	Monocyte	PLXNB2
0	0.81625	0.311	0.015	0	Monocyte	SLC31A2
0	0.814449	0.471	0.088	0	Monocyte	CRTAP
0	0.814236	0.341	0.002	0	Monocyte	NFAM1
0	0.813504	0.485	0.09	0	Monocyte	SNX10
0	0.812578	0.344	0.002	0	Monocyte	SIRPA
0	0.812493	0.817	0.417	0	Monocyte	PRELID1
0	0.811256	0.368	0.015	0	Monocyte	ITGAX
0	0.810969	0.379	0.03	0	Monocyte	ENTPD1
0	0.809878	0.774	0.338	0	Monocyte	RHOG
0	0.797484	0.568	0.164	0	Monocyte	ZYX
0	0.797387	0.365	0.023	0	Monocyte	SLC43A2
0	0.796943	0.77	0.349	0	Monocyte	SERPINB1
0	0.796358	0.587	0.17	0	Monocyte	HLA-DRB5
0	0.795981	0.956	0.401	0	Monocyte	DUSP1
0	0.795903	0.74	0.323	0	Monocyte	PGLS
0	0.790077	0.529	0.152	0	Monocyte	CDC42EP3
0	0.785572	0.398	0.038	0	Monocyte	PRKCD
0	0.784128	0.322	0.001	0	Monocyte	CREB5
0	0.782744	0.434	0.072	0	Monocyte	NAIP
0	0.782058	0.337	0.007	0	Monocyte	CSF2RA
0	0.78105	0.324	0.004	0	Monocyte	STAB1
0	0.780858	0.358	0.035	0	Monocyte	CKAP4
0	0.779025	0.394	0.046	0	Monocyte	MBOAT7
0	0.778634	0.545	0.147	0	Monocyte	RILPL2
0	0.777612	0.515	0.128	0	Monocyte	FBXL5
0	0.770234	0.467	0.097	0	Monocyte	EHBP1L1
0	0.769732	0.319	0.002	0	Monocyte	KCNE3
0	0.767502	0.441	0.079	0	Monocyte	RASSF2
0	0.765294	0.647	0.27	0	Monocyte	IQGAP1
0	0.762204	0.263	0.002	0	Monocyte	QPCT
0	0.762115	0.364	0.037	0	Monocyte	CREG1
0	0.758503	0.705	0.29	0	Monocyte	VASP
0	0.75659	0.357	0.024	0	Monocyte	SULF2
0	0.755059	0.262	0.001	0	Monocyte	CLEC4E
0	0.752123	0.447	0.093	0	Monocyte	UBE2D1
0	0.751717	0.492	0.127	0	Monocyte	QKI
0	0.750664	0.317	0.008	0	Monocyte	ADAP2
0	0.74825	0.688	0.286	0	Monocyte	FLNA
0	0.746959	0.658	0.267	0	Monocyte	FOSB
0	0.746578	0.609	0.265	0	Monocyte	NCF1
0	0.746189	0.392	0.05	0	Monocyte	ALOX5
0	0.745507	0.455	0.087	0	Monocyte	TCIRG1
0	0.744994	0.579	0.193	0	Monocyte	ATG3
0	0.743848	0.317	0.002	0	Monocyte	TLR4
0	0.743674	0.777	0.386	0	Monocyte	CSTB
0	0.742725	0.438	0.078	0	Monocyte	SH3BP2
0	0.739525	0.582	0.153	0	Monocyte	PLEK
0	0.735906	0.491	0.121	0	Monocyte	YBX3
0	0.730793	0.365	0.187	0	Monocyte	IFI6
0	0.725115	0.55	0.185	0	Monocyte	TNFSF10
0	0.725075	0.357	0.042	0	Monocyte	NUDT16
0	0.722359	0.313	0.009	0	Monocyte	RAB3D
0	0.721915	0.66	0.267	0	Monocyte	POU2F2
0	0.72184	0.308	0.005	0	Monocyte	ALDH3B1
0	0.721177	0.457	0.1	0	Monocyte	TNFRSF1A
0	0.717984	0.747	0.349	0	Monocyte	LAMTOR1
0	0.717977	0.328	0.016	0	Monocyte	CCR2
0	0.716535	0.424	0.117	0	Monocyte	NINJ1
0	0.715325	0.882	0.51	0	Monocyte	ITGB2
0	0.714372	0.296	0.002	0	Monocyte	SLC24A4
0	0.714034	0.322	0.022	0	Monocyte	ZNF467
0	0.713349	0.299	0.006	0	Monocyte	F13A1
0	0.711497	0.444	0.113	0	Monocyte	OAZ2
0	0.708239	0.391	0.072	0	Monocyte	MAPKAPK3
0	0.708033	0.677	0.285	0	Monocyte	GSTO1
0	0.707171	0.512	0.158	0	Monocyte	ZNF106
0	0.706427	0.548	0.166	0	Monocyte	NCOA4
0	0.704204	0.325	0.022	0	Monocyte	FAM49A
0	0.703889	0.406	0.073	0	Monocyte	MYD88
0	0.702535	0.374	0.052	0	Monocyte	HRH2
0	0.702151	0.267	0.009	0	Monocyte	CAMK1
0	0.699359	0.386	0.061	0	Monocyte	BACH1
0	0.697322	0.525	0.166	0	Monocyte	COMT
0	0.694812	0.427	0.106	0	Monocyte	C20orf27
0	0.694111	0.377	0.055	0	Monocyte	TET2
0	0.693582	0.289	0.002	0	Monocyte	CD163
0	0.692148	0.535	0.169	0	Monocyte	CD4
0	0.691757	0.329	0.025	0	Monocyte	PLXNC1
0	0.691041	0.268	0.016	0	Monocyte	SGK1
0	0.689249	0.597	0.242	0	Monocyte	CAPNS1
0	0.686248	0.276	0.009	0	Monocyte	SIRPB1
0	0.683113	0.389	0.079	0	Monocyte	PDXK
0	0.68217	0.288	0.007	0	Monocyte	CCR1
0	0.680641	0.779	0.398	0	Monocyte	GLRX
0	0.675944	0.275	0.003	0	Monocyte	LILRA1
0	0.675873	0.33	0.024	0	Monocyte	CTNNA1
0	0.675213	0.361	0.048	0	Monocyte	CHP1
0	0.675181	0.552	0.187	0	Monocyte	HLA-DMA
0	0.672991	0.296	0.011	0	Monocyte	IMPA2
0	0.669645	0.371	0.047	0	Monocyte	CX3CR1
0	0.666866	0.675	0.296	0	Monocyte	GNB2
0	0.666645	0.289	0.011	0	Monocyte	DOK3
0	0.666036	0.938	0.655	0	Monocyte	S100A10
0	0.665866	0.313	0.063	0	Monocyte	OAS1
0	0.665451	0.326	0.029	0	Monocyte	PPM1F
0	0.66501	0.255	0.006	0	Monocyte	CES1
0	0.664869	0.338	0.035	0	Monocyte	GSN
0	0.663973	0.39	0.07	0	Monocyte	IMPDH1
0	0.662967	0.494	0.154	0	Monocyte	TMEM167A
0	0.662894	0.411	0.077	0	Monocyte	MFSD1
0	0.660029	0.731	0.336	0	Monocyte	HLA-DPB1
0	0.659907	0.29	0.007	0	Monocyte	TFEC
0	0.656386	0.281	0.002	0	Monocyte	FGD4
0	0.6563	0.292	0.01	0	Monocyte	SEMA4A
0	0.656043	0.301	0.021	0	Monocyte	NAGA
0	0.653675	0.423	0.114	0	Monocyte	ATOX1
0	0.652611	0.431	0.084	0	Monocyte	LAT2
0	0.651594	0.251	0.001	0	Monocyte	PID1
0	0.651365	0.339	0.039	0	Monocyte	APOBR
0	0.651182	0.366	0.055	0	Monocyte	NOTCH2
0	0.650205	0.77	0.401	0	Monocyte	MCL1
0	0.647804	0.315	0.035	0	Monocyte	MPP1
0	0.647341	0.453	0.119	0	Monocyte	NUMB
0	0.646402	0.5	0.159	0	Monocyte	MYADM
0	0.646139	0.972	0.603	0	Monocyte	CD74
0	0.645799	0.407	0.084	0	Monocyte	PICALM
0	0.643513	0.343	0.057	0	Monocyte	PLSCR1
0	0.643126	0.369	0.069	0	Monocyte	UNC93B1
0	0.642849	0.344	0.053	0	Monocyte	NCF4
0	0.640411	0.358	0.053	0	Monocyte	ATP6V1A
0	0.640072	0.354	0.048	0	Monocyte	ARAP1
0	0.638904	0.834	0.463	0	Monocyte	TPI1
0	0.638258	0.514	0.184	0	Monocyte	PLEKHO1
0	0.637141	0.39	0.09	0	Monocyte	FAM45A
0	0.636525	0.362	0.067	0	Monocyte	LACTB
0	0.634967	0.439	0.107	0	Monocyte	IFNGR1
0	0.634678	0.286	0.012	0	Monocyte	SLC15A3
0	0.633885	0.343	0.046	0	Monocyte	PIK3AP1
0	0.632668	0.429	0.117	0	Monocyte	MIDN
0	0.632447	0.503	0.163	0	Monocyte	RAB10
0	0.629579	0.289	0.015	0	Monocyte	IL13RA1
0	0.627471	0.418	0.103	0	Monocyte	DPYD
0	0.627106	0.727	0.398	0	Monocyte	SAMHD1
0	0.62597	0.668	0.3	0	Monocyte	CD63
0	0.623269	0.633	0.298	0	Monocyte	PGAM1
0	0.623242	0.289	0.023	0	Monocyte	FOSL2
0	0.622769	0.358	0.059	0	Monocyte	ARHGAP26
0	0.622738	0.362	0.067	0	Monocyte	RNPEP
0	0.6226	0.292	0.018	0	Monocyte	NACC2
0	0.62259	0.498	0.184	0	Monocyte	NAAA
0	0.618444	0.468	0.139	0	Monocyte	SPG21
0	0.61709	0.335	0.05	0	Monocyte	PRKACA
0	0.616504	0.289	0.028	0	Monocyte	KLF10
0	0.615356	0.484	0.145	0	Monocyte	CTSA
0	0.615026	0.627	0.291	0	Monocyte	METTL9
0	0.614771	0.342	0.058	0	Monocyte	NADK
0	0.614492	0.315	0.031	0	Monocyte	GAA
0	0.614463	0.325	0.041	0	Monocyte	APAF1
0	0.613753	0.365	0.086	0	Monocyte	TMEM205
0	0.613333	0.408	0.096	0	Monocyte	HEXB
0	0.612405	0.864	0.519	0	Monocyte	LAMTOR4
0	0.611406	0.586	0.305	0	Monocyte	NFKBIA
0	0.610567	0.357	0.063	0	Monocyte	KCNK6
0	0.609484	0.319	0.034	0	Monocyte	SH2B3
0	0.609126	0.846	0.47	0	Monocyte	ZFP36
0	0.608421	0.324	0.056	0	Monocyte	FBP1
0	0.607609	0.403	0.094	0	Monocyte	LYL1
0	0.60708	0.386	0.083	0	Monocyte	GNAQ
0	0.606399	0.41	0.106	0	Monocyte	CUX1
0	0.604618	0.774	0.515	0	Monocyte	GNAI2
0	0.603902	0.266	0.005	0	Monocyte	LTBR
0	0.602888	0.25	0.007	0	Monocyte	CHST15
0	0.601308	0.732	0.398	0	Monocyte	GNG5
0	0.597757	0.509	0.186	0	Monocyte	RNF149
0	0.597536	0.29	0.031	0	Monocyte	C15orf39
0	0.595285	0.8	0.514	0	Monocyte	LCP1
0	0.59241	0.533	0.211	0	Monocyte	LAMTOR2
0	0.591946	0.35	0.072	0	Monocyte	FRAT2
0	0.590231	0.329	0.046	0	Monocyte	METTL7A
0	0.590043	0.49	0.164	0	Monocyte	UQCRC1
0	0.587679	0.391	0.097	0	Monocyte	HSPA1A
0	0.587172	0.998	0.964	0	Monocyte	FTL
0	0.582762	0.36	0.072	0	Monocyte	CMIP
0	0.582567	0.269	0.008	0	Monocyte	CYFIP1
0	0.58103	0.336	0.064	0	Monocyte	UBXN11
0	0.579894	0.298	0.026	0	Monocyte	CTBP2
0	0.577501	0.665	0.322	0	Monocyte	RTN4
0	0.577056	0.342	0.058	0	Monocyte	FAR1
0	0.572838	0.502	0.203	0	Monocyte	DYNLT1
0	0.571799	0.536	0.23	0	Monocyte	SUPT4H1
0	0.570259	0.517	0.212	0	Monocyte	POLE4
0	0.569551	0.661	0.327	0	Monocyte	BLOC1S1
0	0.569238	0.757	0.424	0	Monocyte	EVI2B
0	0.568715	0.344	0.064	0	Monocyte	FKBP15
0	0.566838	0.358	0.082	0	Monocyte	MAP3K3
0	0.566794	0.772	0.441	0	Monocyte	PKM
0	0.563647	0.41	0.116	0	Monocyte	CLTC
0	0.560675	0.319	0.049	0	Monocyte	PLCB2
0	0.560644	0.48	0.118	0	Monocyte	MEF2C
0	0.560178	0.362	0.074	0	Monocyte	PTPN12
0	0.560083	0.281	0.037	0	Monocyte	LY96
0	0.558834	0.316	0.051	0	Monocyte	C9orf72
0	0.558771	0.65	0.324	0	Monocyte	CLTA
0	0.558518	0.515	0.161	0	Monocyte	HLA-DMB
0	0.556212	0.295	0.034	0	Monocyte	CORO1C
0	0.555299	0.353	0.069	0	Monocyte	HHEX
0	0.553694	0.786	0.453	0	Monocyte	SH3BGRL
0	0.553494	0.282	0.034	0	Monocyte	CAMKK2
0	0.552727	0.373	0.092	0	Monocyte	SNX27
0	0.552235	0.948	0.685	0	Monocyte	ARPC1B
0	0.550098	0.666	0.368	0	Monocyte	CAST
0	0.549034	0.716	0.393	0	Monocyte	ATP6V1F
0	0.548409	0.529	0.222	0	Monocyte	BNIP3L
0	0.548296	0.393	0.101	0	Monocyte	LAMP2
0	0.548084	0.258	0.026	0	Monocyte	ARRB1
0	0.546318	0.347	0.068	0	Monocyte	RHOQ
0	0.545405	0.88	0.505	0	Monocyte	KLF6
0	0.544417	0.462	0.164	0	Monocyte	DOCK2
0	0.542633	0.427	0.128	0	Monocyte	MAP2K3
0	0.540136	0.396	0.118	0	Monocyte	RAB27A
0	0.539679	0.271	0.022	0	Monocyte	SPECC1
0	0.539594	0.263	0.02	0	Monocyte	ADAM15
0	0.539096	0.608	0.282	0	Monocyte	RGS19
0	0.538381	0.334	0.071	0	Monocyte	PLIN3
0	0.538225	0.485	0.17	0	Monocyte	CAT
0	0.535453	0.429	0.138	0	Monocyte	FAM120A
0	0.535131	0.415	0.143	0	Monocyte	EIF4E2
0	0.533684	0.273	0.047	0	Monocyte	HOTAIRM1
0	0.532937	0.552	0.231	0	Monocyte	CAPZA2
0	0.532608	0.254	0.022	0	Monocyte	AHR
0	0.5287	0.329	0.104	0	Monocyte	ABI3
0	0.527861	0.85	0.478	0	Monocyte	ANXA1
0	0.525999	0.421	0.146	0	Monocyte	TXNDC17
0	0.523819	0.702	0.382	0	Monocyte	SEC11A
0	0.523412	0.328	0.067	0	Monocyte	SPTLC2
0	0.522149	0.415	0.266	0	Monocyte	ISG15
0	0.521779	0.634	0.328	0	Monocyte	RNH1
0	0.521048	0.982	0.816	0	Monocyte	GAPDH
0	0.519533	0.436	0.143	0	Monocyte	PTPN18
0	0.519142	0.407	0.137	0	Monocyte	CCNY
0	0.518614	0.296	0.054	0	Monocyte	RALB
0	0.518565	0.286	0.053	0	Monocyte	AGPAT2
0	0.518227	0.264	0.023	0	Monocyte	METRNL
0	0.516592	0.541	0.224	0	Monocyte	DOK2
0	0.514439	0.58	0.261	0	Monocyte	REEP5
0	0.514177	0.337	0.071	0	Monocyte	MAP3K11
0	0.513522	0.271	0.037	0	Monocyte	ARID3A
0	0.513328	0.877	0.594	0	Monocyte	RHOA
0	0.513067	0.716	0.401	0	Monocyte	DYNLL1
0	0.511867	0.276	0.033	0	Monocyte	JAK2
0	0.510428	0.48	0.198	0	Monocyte	SAT2
0	0.509987	0.302	0.05	0	Monocyte	FGD2
0	0.509697	0.51	0.285	0	Monocyte	ALDOA
0	0.508725	0.275	0.036	0	Monocyte	AGO4
0	0.508566	0.256	0.025	0	Monocyte	ZSWIM6
0	0.506722	0.888	0.544	0	Monocyte	CLIC1
0	0.504366	0.261	0.03	0	Monocyte	DENND3
0	0.502538	0.339	0.083	0	Monocyte	HIPK3
0	0.501285	0.356	0.092	0	Monocyte	BAZ2B
0	0.501253	0.473	0.171	0	Monocyte	SHKBP1
0	0.501124	0.306	0.059	0	Monocyte	PPP1R9B
0	0.500733	0.262	0.027	0	Monocyte	ACER3
0	0.499501	0.313	0.064	0	Monocyte	BTK
0	0.49924	0.343	0.078	0	Monocyte	GAPT
0	0.49779	0.327	0.078	0	Monocyte	ATG16L2
0	0.497507	0.342	0.109	0	Monocyte	LAP3
0	0.495492	0.994	0.888	0	Monocyte	OAZ1
0	0.495468	0.533	0.22	0	Monocyte	CMTM6
0	0.492234	0.37	0.138	0	Monocyte	NFKBIZ
0	0.489469	0.275	0.044	0	Monocyte	NBEAL2
0	0.489178	0.52	0.224	0	Monocyte	NCKAP1L
0	0.488859	0.564	0.257	0	Monocyte	FERMT3
0	0.486883	0.28	0.048	0	Monocyte	BCKDK
0	0.486334	0.251	0.039	0	Monocyte	SLC2A6
0	0.484392	0.28	0.051	0	Monocyte	TRIOBP
0	0.484175	0.597	0.322	0	Monocyte	TLN1
0	0.483507	0.464	0.184	0	Monocyte	EVI2A
0	0.482215	0.25	0.033	0	Monocyte	QSOX1
0	0.482045	0.295	0.055	0	Monocyte	ZDHHC7
0	0.481789	0.272	0.039	0	Monocyte	RPS6KA4
0	0.480864	0.871	0.629	0	Monocyte	CALM2
0	0.480619	0.522	0.23	0	Monocyte	CKLF
0	0.479985	0.343	0.094	0	Monocyte	GPCPD1
0	0.479696	0.462	0.18	0	Monocyte	PARVG
0	0.479501	0.268	0.051	0	Monocyte	SPTSSA
0	0.478898	0.279	0.059	0	Monocyte	BASP1
0	0.477212	0.332	0.086	0	Monocyte	ASAP1
0	0.477016	0.399	0.132	0	Monocyte	PLEC
0	0.476789	0.814	0.535	0	Monocyte	VAMP8
0	0.476138	0.407	0.143	0	Monocyte	DICER1
0	0.475974	0.701	0.467	0	Monocyte	ACTR2
0	0.474229	0.998	0.964	0	Monocyte	FTH1
0	0.472602	0.269	0.041	0	Monocyte	ACSL4
0	0.471602	0.603	0.302	0	Monocyte	MOB1A
0	0.471548	0.337	0.089	0	Monocyte	SLCO3A1
0	0.47046	0.31	0.066	0	Monocyte	YWHAG
0	0.470109	0.316	0.081	0	Monocyte	CD300A
0	0.468823	0.483	0.21	0	Monocyte	IRF2BP2
0	0.467384	0.585	0.287	0	Monocyte	WSB1
0	0.46713	0.283	0.048	0	Monocyte	ATP11A
0	0.466642	0.769	0.482	0	Monocyte	COX8A
0	0.465152	0.38	0.122	0	Monocyte	LEPROT
0	0.464024	0.505	0.207	0	Monocyte	SERPINB6
0	0.463528	0.443	0.165	0	Monocyte	YWHAH
0	0.461653	0.253	0.03	0	Monocyte	NHSL2
0	0.461551	0.273	0.051	0	Monocyte	RARA
0	0.460632	0.7	0.405	0	Monocyte	PSMB3
0	0.458775	0.292	0.064	0	Monocyte	ARHGAP27
0	0.458597	0.401	0.157	0	Monocyte	CHMP4B
0	0.458387	0.296	0.071	0	Monocyte	VAMP3
0	0.455886	0.371	0.117	0	Monocyte	UBE2J1
0	0.455567	0.298	0.064	0	Monocyte	RCBTB2
0	0.455417	0.691	0.407	0	Monocyte	EIF4A1
0	0.453118	0.26	0.046	0	Monocyte	SLC6A6
0	0.451122	0.383	0.123	0	Monocyte	RPN1
0	0.451031	0.396	0.141	0	Monocyte	MYO9B
0	0.450847	0.674	0.405	0	Monocyte	NOP10
0	0.4508	0.632	0.356	0	Monocyte	GRB2
0	0.450034	0.33	0.125	0	Monocyte	CARS2
0	0.4486	0.28	0.077	0	Monocyte	HEBP1
0	0.448449	0.277	0.054	0	Monocyte	TRPS1
0	0.447475	0.264	0.048	0	Monocyte	TMEM127
0	0.446814	0.301	0.097	0	Monocyte	TSEN34
0	0.44656	0.516	0.249	0	Monocyte	ACAP2
0	0.445226	0.28	0.113	0	Monocyte	RHOC
0	0.445059	0.43	0.169	0	Monocyte	STX10
0	0.444235	0.321	0.083	0	Monocyte	VCL
0	0.443856	0.278	0.067	0	Monocyte	NQO2
0	0.443451	0.377	0.121	0	Monocyte	ATP6AP1
0	0.443014	0.516	0.243	0	Monocyte	YWHAE
0	0.440318	0.253	0.035	0	Monocyte	TNRC18
0	0.439731	0.991	0.854	0	Monocyte	CYBA
0	0.438843	0.297	0.093	0	Monocyte	DHRS4L2
0	0.43857	0.424	0.166	0	Monocyte	SYNGR2
0	0.437931	0.573	0.269	0	Monocyte	MYO1G
0	0.437481	0.37	0.137	0	Monocyte	VMA21
0	0.437449	0.582	0.303	0	Monocyte	TMEM219
0	0.437442	0.381	0.131	0	Monocyte	RIN3
0	0.436277	0.337	0.111	0	Monocyte	COMMD9
0	0.435622	0.521	0.258	0	Monocyte	ARF5
0	0.435319	0.321	0.105	0	Monocyte	UBR4
0	0.433474	0.532	0.254	0	Monocyte	CTSC
0	0.432428	0.574	0.299	0	Monocyte	ENY2
0	0.431986	0.389	0.125	0	Monocyte	ACTN4
0	0.43172	0.376	0.119	0	Monocyte	DAPP1
0	0.431325	0.263	0.048	0	Monocyte	OSBPL11
0	0.429803	0.476	0.225	0	Monocyte	RNF181
0	0.428373	0.392	0.153	0	Monocyte	H2AFJ
0	0.427619	0.359	0.119	0	Monocyte	COL4A3BP
0	0.425892	0.333	0.098	0	Monocyte	WDFY2
0	0.425216	0.473	0.19	0	Monocyte	PRKAR1A
0	0.421614	0.253	0.069	0	Monocyte	FAM110A
0	0.421096	0.312	0.092	0	Monocyte	SEC14L1
0	0.420807	0.367	0.122	0	Monocyte	PREX1
0	0.42067	0.279	0.056	0	Monocyte	FAM129A
0	0.420595	0.291	0.088	0	Monocyte	NANS
0	0.419671	0.293	0.076	0	Monocyte	TOLLIP
0	0.418916	0.31	0.093	0	Monocyte	STAT2
0	0.418865	0.786	0.53	0	Monocyte	LRRFIP1
0	0.418756	0.259	0.049	0	Monocyte	GLB1
0	0.417814	0.386	0.149	0	Monocyte	PRDX3
0	0.415774	0.46	0.216	0	Monocyte	HEBP2
0	0.415611	0.469	0.202	0	Monocyte	HM13
0	0.413957	0.379	0.134	0	Monocyte	HOOK3
0	0.413842	0.366	0.126	0	Monocyte	PTTG1IP
0	0.41321	0.262	0.052	0	Monocyte	ABHD2
0	0.41309	0.435	0.177	0	Monocyte	RBPJ
0	0.412288	0.269	0.068	0	Monocyte	CEBPG
0	0.410917	0.415	0.178	0	Monocyte	CHMP1B
0	0.410828	0.722	0.469	0	Monocyte	MSN
0	0.409364	0.329	0.108	0	Monocyte	AGFG1
0	0.409015	0.59	0.329	0	Monocyte	NDUFB1
0	0.407469	0.257	0.05	0	Monocyte	RCOR1
0	0.406615	0.389	0.14	0	Monocyte	TM9SF2
0	0.406066	0.499	0.241	0	Monocyte	GNB1
0	0.406017	0.581	0.307	0	Monocyte	HMGB2
0	0.405889	0.379	0.155	0	Monocyte	IFI27L2
0	0.4052	0.37	0.144	0	Monocyte	ATP1B3
0	0.403477	0.339	0.116	0	Monocyte	CCPG1
0	0.400127	0.671	0.384	0	Monocyte	PTPN6
0	0.398285	0.451	0.214	0	Monocyte	UBE2R2
0	0.39765	0.551	0.276	0	Monocyte	RAB5C
0	0.397339	0.35	0.118	0	Monocyte	LMO4
0	0.39604	0.395	0.155	0	Monocyte	MAP3K1
0	0.394871	0.351	0.163	0	Monocyte	MRPL23
0	0.393848	0.333	0.107	0	Monocyte	MAPK14
0	0.392836	0.516	0.267	0	Monocyte	HSD17B11
0	0.392437	0.32	0.101	0	Monocyte	LPGAT1
0	0.391519	0.425	0.174	0	Monocyte	OS9
0	0.39026	0.408	0.167	0	Monocyte	MIS18BP1
0	0.388838	0.292	0.085	0	Monocyte	PRCP
0	0.388577	0.529	0.268	0	Monocyte	CANX
0	0.388471	0.283	0.07	0	Monocyte	BICD2
0	0.387777	0.284	0.077	0	Monocyte	ETV6
0	0.38695	0.271	0.085	0	Monocyte	JOSD2
0	0.38675	0.278	0.086	0	Monocyte	TRMT1
0	0.386608	0.524	0.268	0	Monocyte	PSMA4
0	0.386341	0.325	0.108	0	Monocyte	PLD3
0	0.386148	0.395	0.175	0	Monocyte	TIMM8B
0	0.383264	0.99	0.88	0	Monocyte	SH3BGRL3
0	0.381978	0.376	0.147	0	Monocyte	RNF13
0	0.381596	0.393	0.154	0	Monocyte	IL6R
0	0.380802	0.282	0.093	0	Monocyte	DUSP23
0	0.380145	0.29	0.082	0	Monocyte	AGTPBP1
0	0.378848	0.855	0.633	0	Monocyte	ARPC5
0	0.377611	0.559	0.305	0	Monocyte	POMP
0	0.376862	0.586	0.338	0	Monocyte	MTPN
0	0.376241	0.562	0.3	0	Monocyte	WAS
0	0.376129	0.348	0.127	0	Monocyte	NUDT3
0	0.374743	0.374	0.154	0	Monocyte	MOB3A
0	0.374408	0.448	0.188	0	Monocyte	LIMS1
0	0.370537	0.983	0.838	0	Monocyte	VIM
0	0.369679	0.672	0.401	0	Monocyte	ARPC4
0	0.369614	0.499	0.243	0	Monocyte	LAPTM4A
0	0.369433	0.379	0.144	0	Monocyte	RPS6KA1
0	0.368891	0.402	0.162	0	Monocyte	MAPK1
0	0.368637	0.301	0.111	0	Monocyte	SRA1
0	0.368271	0.456	0.214	0	Monocyte	MGAT1
0	0.367285	0.838	0.606	0	Monocyte	LSP1
0	0.367234	0.64	0.381	0	Monocyte	BST2
0	0.366085	0.4	0.218	0	Monocyte	VAMP5
0	0.365744	0.467	0.227	0	Monocyte	SSR3
0	0.365608	0.331	0.115	0	Monocyte	HDLBP
0	0.365229	0.271	0.074	0	Monocyte	MANBA
0	0.364178	0.336	0.118	0	Monocyte	HK1
0	0.363556	0.26	0.068	0	Monocyte	SCARB2
0	0.363494	0.377	0.151	0	Monocyte	TRIM8
0	0.363465	0.454	0.208	0	Monocyte	TPM4
0	0.363085	0.542	0.294	0	Monocyte	PPP4C
0	0.363037	0.393	0.161	0	Monocyte	TMEM154
0	0.36148	0.51	0.261	0	Monocyte	TXN
0	0.359595	0.965	0.818	0	Monocyte	ARPC3
0	0.359547	0.643	0.395	0	Monocyte	COX5A
0	0.359152	0.282	0.093	0	Monocyte	IER5
0	0.35887	0.338	0.122	0	Monocyte	EIF4G1
0	0.358428	0.316	0.108	0	Monocyte	CCDC88B
0	0.357422	0.573	0.321	0	Monocyte	CAPZA1
0	0.356131	0.435	0.2	0	Monocyte	USP3
0	0.355889	0.31	0.096	0	Monocyte	ADCY7
0	0.355497	0.657	0.399	0	Monocyte	GDI2
0	0.354873	0.34	0.122	0	Monocyte	FLII
0	0.354452	0.423	0.191	0	Monocyte	SH3GLB1
0	0.353843	0.327	0.13	0	Monocyte	SMS
0	0.353177	0.251	0.069	0	Monocyte	SNX18
0	0.352439	0.474	0.204	0	Monocyte	CAPN2
0	0.35234	0.404	0.189	0	Monocyte	FAM200B
0	0.350584	0.544	0.314	0	Monocyte	NDUFS7
0	0.350046	0.325	0.115	0	Monocyte	MED13L
0	0.349362	0.392	0.155	0	Monocyte	ADPGK
0	0.348316	0.311	0.119	0	Monocyte	LFNG
0	0.348263	0.702	0.464	0	Monocyte	POLR2L
0	0.347853	0.294	0.098	0	Monocyte	AP2A1
0	0.347187	0.293	0.094	0	Monocyte	ARF3
0	0.347056	0.298	0.1	0	Monocyte	CYB5R4
0	0.345968	0.382	0.16	0	Monocyte	TACC1
0	0.34545	0.589	0.354	0	Monocyte	NDUFS6
0	0.344223	0.382	0.169	0	Monocyte	ABTB1
0	0.343417	0.33	0.12	0	Monocyte	PLEKHB2
0	0.342956	0.337	0.129	0	Monocyte	GLTP
0	0.342085	0.274	0.1	0	Monocyte	UNC119
0	0.341134	0.282	0.093	0	Monocyte	G6PD
0	0.340081	0.572	0.307	0	Monocyte	RAB7A
0	0.339476	0.473	0.266	0	Monocyte	SLC2A3
0	0.339471	0.279	0.097	0	Monocyte	KDM6B
0	0.339434	0.787	0.568	0	Monocyte	CAP1
0	0.338425	0.598	0.356	0	Monocyte	TGFB1
0	0.338402	0.536	0.291	0	Monocyte	CHMP2A
0	0.337096	0.441	0.229	0	Monocyte	COX17
0	0.336134	0.268	0.094	0	Monocyte	AZI2
0	0.335873	0.254	0.07	0	Monocyte	SP1
0	0.335495	0.36	0.148	0	Monocyte	PTK2B
0	0.335057	0.49	0.243	0	Monocyte	HERPUD1
0	0.333989	0.261	0.071	0	Monocyte	SLC25A24
0	0.333107	0.509	0.283	0	Monocyte	ID2
0	0.332755	0.384	0.175	0	Monocyte	ACAA1
0	0.331936	0.334	0.152	0	Monocyte	NMI
0	0.331792	0.306	0.113	0	Monocyte	EPN1
0	0.331661	0.434	0.202	0	Monocyte	BNIP2
0	0.331638	0.264	0.075	0	Monocyte	ANXA4
0	0.331333	0.282	0.085	0	Monocyte	APP
0	0.328467	0.282	0.088	0	Monocyte	TMEM33
0	0.327728	0.359	0.146	0	Monocyte	COPA
0	0.326808	0.286	0.093	0	Monocyte	RRBP1
0	0.326529	0.432	0.229	0	Monocyte	TIMM13
0	0.326405	0.324	0.136	0	Monocyte	ERCC1
0	0.3255	0.326	0.13	0	Monocyte	SLC25A37
0	0.32414	0.3	0.111	0	Monocyte	PQLC3
0	0.323433	0.376	0.184	0	Monocyte	PHPT1
0	0.322859	0.276	0.089	0	Monocyte	PSEN1
0	0.322086	0.71	0.471	0	Monocyte	DAZAP2
0	0.321529	0.715	0.482	0	Monocyte	TUBA1A
0	0.321508	0.268	0.088	0	Monocyte	GIMAP8
0	0.320926	0.33	0.126	0	Monocyte	EIF4EBP2
0	0.320514	0.776	0.554	0	Monocyte	BRK1
0	0.319887	0.878	0.664	0	Monocyte	SERP1
0	0.319671	0.57	0.352	0	Monocyte	EIF3A
0	0.319012	0.26	0.082	0	Monocyte	GYG1
0	0.318968	0.306	0.12	0	Monocyte	AKIRIN2
0	0.318908	0.369	0.177	0	Monocyte	FIBP
0	0.317749	0.529	0.305	0	Monocyte	ZNHIT1
0	0.315733	0.368	0.159	0	Monocyte	RAP2B
0	0.31535	0.27	0.087	0	Monocyte	CSGALNACT2
0	0.315305	0.286	0.11	0	Monocyte	ADIPOR1
0	0.315148	0.328	0.145	0	Monocyte	TNFAIP8L2
0	0.314512	0.274	0.091	0	Monocyte	SMARCD2
0	0.313744	0.254	0.076	0	Monocyte	NPTN
0	0.312612	0.37	0.157	0	Monocyte	STAT6
0	0.312459	0.267	0.084	0	Monocyte	SLC12A9
0	0.311448	0.57	0.331	0	Monocyte	ATP6AP2
0	0.310177	0.434	0.217	0	Monocyte	ARID1A
0	0.307245	0.315	0.137	0	Monocyte	PEPD
0	0.306967	0.641	0.41	0	Monocyte	UQCRQ
0	0.306708	0.453	0.241	0	Monocyte	PTEN
0	0.306528	0.353	0.151	0	Monocyte	PSTPIP1
0	0.306463	0.825	0.612	0	Monocyte	ENO1
0	0.30599	0.254	0.082	0	Monocyte	FEZ2
0	0.303418	0.288	0.124	0	Monocyte	CBR1
0	0.303257	0.316	0.122	0	Monocyte	ARRDC1
0	0.302693	0.382	0.193	0	Monocyte	SDHB
0	0.300958	0.25	0.079	0	Monocyte	EDEM3
0	0.300415	0.289	0.104	0	Monocyte	JARID2
0	0.300306	0.639	0.415	0	Monocyte	WDR83OS
0	0.29923	0.418	0.218	0	Monocyte	SNF8
0	0.298912	0.291	0.111	0	Monocyte	CHPT1
0	0.29873	0.403	0.208	0	Monocyte	MBD2
0	0.298524	0.368	0.166	0	Monocyte	EP300
0	0.298275	0.317	0.124	0	Monocyte	MEF2A
0	0.298255	0.302	0.12	0	Monocyte	IQSEC1
0	0.298175	0.738	0.538	0	Monocyte	SLC25A5
0	0.297031	0.337	0.151	0	Monocyte	VTI1B
0	0.296723	0.32	0.126	0	Monocyte	RAB1A
0	0.296693	0.287	0.102	0	Monocyte	WDR11
0	0.295558	0.276	0.137	0	Monocyte	IFI35
0	0.294984	0.263	0.086	0	Monocyte	SLC38A10
0	0.293802	0.319	0.116	0	Monocyte	PRNP
0	0.29376	0.325	0.154	0	Monocyte	CHCHD5
0	0.292592	0.514	0.292	0	Monocyte	XRN2
0	0.292241	0.326	0.134	0	Monocyte	TAOK1
0	0.291794	0.288	0.106	0	Monocyte	PXN
0	0.290041	0.77	0.552	0	Monocyte	HIGD2A
0	0.289907	0.255	0.092	0	Monocyte	GUSB
0	0.28913	0.332	0.14	0	Monocyte	RASSF3
0	0.288871	0.403	0.196	0	Monocyte	ADAM10
0	0.288682	0.289	0.138	0	Monocyte	MID1IP1
0	0.288546	0.412	0.211	0	Monocyte	CLTB
0	0.287535	0.686	0.479	0	Monocyte	PTP4A2
0	0.287503	0.811	0.609	0	Monocyte	COX5B
0	0.287273	0.254	0.08	0	Monocyte	KIAA0100
0	0.285914	0.697	0.463	0	Monocyte	SNX3
0	0.285319	0.27	0.096	0	Monocyte	NABP1
0	0.285139	0.75	0.527	0	Monocyte	PGK1
0	0.285041	0.387	0.189	0	Monocyte	IQGAP2
0	0.28483	0.523	0.316	0	Monocyte	UQCRFS1
0	0.284801	0.285	0.109	0	Monocyte	DUSP22
0	0.284727	0.379	0.18	0	Monocyte	HADHB
0	0.284357	0.456	0.248	0	Monocyte	MRPL33
0	0.283839	0.303	0.125	0	Monocyte	MTMR14
0	0.283375	0.534	0.328	0	Monocyte	PAK2
0	0.283186	0.268	0.101	0	Monocyte	TBL1X
0	0.282584	0.492	0.282	0	Monocyte	ANAPC11
0	0.28184	0.819	0.618	0	Monocyte	GPX4
0	0.281259	0.702	0.477	0	Monocyte	HCLS1
0	0.281218	0.292	0.138	0	Monocyte	XAF1
0	0.280557	0.381	0.193	0	Monocyte	BAG1
0	0.280518	0.38	0.191	0	Monocyte	AKR1A1
0	0.279322	0.398	0.207	0	Monocyte	IDH3G
0	0.279159	0.327	0.139	0	Monocyte	TRIP12
0	0.278939	0.494	0.284	0	Monocyte	VPS29
0	0.27738	0.267	0.097	0	Monocyte	UBA1
0	0.275055	0.444	0.193	0	Monocyte	STX7
0	0.273614	0.977	0.87	0	Monocyte	MYL6
0	0.272749	0.545	0.33	0	Monocyte	CASP4
0	0.271	0.333	0.154	0	Monocyte	CMTM3
0	0.270899	0.415	0.221	0	Monocyte	RAB8A
0	0.269451	0.408	0.21	0	Monocyte	PTBP3
0	0.269172	0.463	0.248	0	Monocyte	CELF1
0	0.268793	0.274	0.102	0	Monocyte	AFTPH
0	0.268436	0.53	0.321	0	Monocyte	BAX
0	0.268089	0.305	0.106	0	Monocyte	IRF8
0	0.267407	0.454	0.25	0	Monocyte	SUMO3
0	0.267269	0.297	0.125	0	Monocyte	ZNF217
0	0.267134	0.295	0.122	0	Monocyte	TMED5
0	0.267093	0.347	0.16	0	Monocyte	MAP3K2
0	0.266345	0.506	0.309	0	Monocyte	CDV3
0	0.266265	0.498	0.257	0	Monocyte	SNX2
0	0.265378	0.273	0.109	0	Monocyte	CTBS
0	0.265114	0.592	0.357	0	Monocyte	ARHGDIA
0	0.263624	0.357	0.157	0	Monocyte	LASP1
0	0.263439	0.462	0.23	0	Monocyte	REL
0	0.261526	0.601	0.382	0	Monocyte	NDUFB7
0	0.261509	0.437	0.243	0	Monocyte	LSM10
0	0.261095	0.369	0.186	0	Monocyte	SFT2D1
0	0.260658	0.612	0.397	0	Monocyte	PRDX1
0	0.260204	0.314	0.13	0	Monocyte	KCNAB2
0	0.257869	0.671	0.456	0	Monocyte	COPE
0	0.257314	0.796	0.627	0	Monocyte	TPM3
0	0.256209	0.34	0.17	0	Monocyte	PTRHD1
0	0.255643	0.403	0.207	0	Monocyte	KMT2C
0	0.254627	0.922	0.758	0	Monocyte	EMP3
0	0.253992	0.57	0.366	0	Monocyte	LAMTOR5
0	0.253845	0.468	0.281	0	Monocyte	OSBPL8
0	0.253773	0.538	0.331	0	Monocyte	DOCK8
0	0.25366	0.258	0.089	0	Monocyte	MCMBP
0	0.253515	0.631	0.42	0	Monocyte	SRSF9
0	0.25338	0.302	0.142	0	Monocyte	PARL
0	0.252087	0.861	0.68	0	Monocyte	COX6B1
0	0.251476	0.419	0.217	0	Monocyte	CCDC69
0	0.251249	0.544	0.336	0	Monocyte	SCAND1
0	0.251148	0.291	0.122	0	Monocyte	AHCYL1
0	2.8907	0.959	0.048	0	B_cell	CD79A
0	2.73062	0.908	0.02	0	B_cell	MS4A1
0	2.53507	0.709	0.012	0	B_cell	TCL1A
0	2.40294	0.939	0.119	0	B_cell	CD79B
0	2.3663	0.944	0.099	0	B_cell	HLA-DQA1
0	2.25678	0.772	0.016	0	B_cell	BANK1
0	2.24908	0.751	0.012	0	B_cell	LINC00926
0	2.21198	0.949	0.166	0	B_cell	HLA-DQB1
0	1.92942	0.995	0.345	0	B_cell	HLA-DRA
0	1.90141	0.582	0.004	0	B_cell	VPREB3
0	1.89807	0.6	0.006	0	B_cell	FCER2
0	1.85934	0.989	0.299	0	B_cell	HLA-DRB1
0	1.77816	0.71	0.103	0	B_cell	HVCN1
0	1.75337	0.846	0.183	0	B_cell	HLA-DRB5
0	1.75125	0.985	0.347	0	B_cell	HLA-DPB1
0	1.73013	0.984	0.334	0	B_cell	HLA-DPA1
0	1.71571	0.795	0.163	0	B_cell	HLA-DMB
0	1.6741	0.557	0.008	0	B_cell	CD22
0	1.6713	0.603	0.047	0	B_cell	RALGPS2
0	1.62617	0.819	0.192	0	B_cell	HLA-DMA
0	1.6156	0.521	0.008	0	B_cell	SPIB
0	1.60475	0.578	0.049	0	B_cell	BCL11A
0	1.57238	0.667	0.134	0	B_cell	MEF2C
0	1.56733	0.54	0.015	0	B_cell	TNFRSF13C
0	1.53518	0.999	0.643	0	B_cell	CD74
0	1.52721	0.494	0.005	0	B_cell	FCRL1
0	1.46566	0.493	0.006	0	B_cell	FAM129C
0	1.46084	0.459	0.01	0	B_cell	HLA-DOB
0	1.45725	0.535	0.055	0	B_cell	SWAP70
0	1.45683	0.494	0.028	0	B_cell	P2RX5
0	1.44418	0.467	0.023	0	B_cell	ADAM28
0	1.43556	0.484	0.024	0	B_cell	CD40
0	1.42214	0.48	0.025	0	B_cell	PDLIM1
0	1.40856	0.458	0.009	0	B_cell	BLK
0	1.37711	0.398	0.004	0	B_cell	FCRLA
0	1.36147	0.532	0.096	0	B_cell	IRF8
0	1.34943	0.658	0.192	0	B_cell	STX7
0	1.34127	0.558	0.113	0	B_cell	CYB561A3
0	1.32185	0.458	0.042	0	B_cell	TCF4
0	1.31575	0.387	0.012	0	B_cell	CD72
0	1.31358	0.478	0.039	0	B_cell	AFF3
0	1.31331	0.383	0.006	0	B_cell	TSPAN13
0	1.28878	0.438	0.034	0	B_cell	GNG7
0	1.26716	0.611	0.158	0	B_cell	2022-03-01
0	1.24519	0.394	0.009	0	B_cell	BLNK
0	1.23274	0.474	0.132	0	B_cell	IL4R
0	1.22361	0.416	0.038	0	B_cell	ARHGAP24
0	1.20926	0.493	0.081	0	B_cell	CXXC5
0	1.20543	0.689	0.258	0	B_cell	SNX2
0	1.19142	0.349	0.032	0	B_cell	HLA-DQA2
0	1.18895	0.599	0.184	0	B_cell	BIRC3
0	1.15117	0.348	0.016	0	B_cell	PKIG
0	1.13325	0.355	0.057	0	B_cell	EAF2
0	1.13131	0.509	0.132	0	B_cell	ORAI2
0	1.11358	0.312	0.004	0	B_cell	CD19
0	1.08915	0.441	0.095	0	B_cell	GAPT
0	1.08362	0.324	0.003	0	B_cell	FCRL2
0	1.07003	0.419	0.073	0	B_cell	TPD52
0	1.05549	0.333	0.002	0	B_cell	PAX5
0	1.04922	0.35	0.036	0	B_cell	CD180
0	1.04626	0.696	0.293	0	B_cell	NCF1
0	1.04099	0.41	0.06	0	B_cell	SEL1L3
0	1.02727	0.304	0.003	0	B_cell	FCRL5
0	1.0271	0.449	0.139	0	B_cell	SMIM14
0	0.98343	0.388	0.088	0	B_cell	PLEKHF2
0	0.981091	0.374	0.057	0	B_cell	STRBP
0	0.974727	0.488	0.173	0	B_cell	LY86
0	0.970815	0.304	0.003	0	B_cell	COBLL1
0	0.970173	0.29	0.005	0	B_cell	POU2AF1
0	0.964115	0.571	0.242	0	B_cell	REL
0	0.964087	0.991	0.825	0	B_cell	CD37
0	0.96168	0.28	0.014	0	B_cell	FCGR2B
0	0.948878	0.326	0.04	0	B_cell	CDCA7L
0	0.938308	0.347	0.065	0	B_cell	QRSL1
0	0.932739	0.278	0.008	0	B_cell	TLR10
0	0.930033	0.363	0.068	0	B_cell	CIITA
0	0.92394	0.379	0.099	0	B_cell	HHEX
0	0.922882	0.261	0.007	0	B_cell	PNOC
0	0.920377	0.302	0.022	0	B_cell	FCRL3
0	0.917535	0.275	0.007	0	B_cell	SNX22
0	0.9152	0.367	0.089	0	B_cell	IFT57
0	0.91117	0.298	0.029	0	B_cell	BCL7A
0	0.901416	0.412	0.136	0	B_cell	ADK
0	0.890421	0.257	0.01	0	B_cell	MZB1
0	0.864804	0.354	0.088	0	B_cell	BTK
0	0.852508	0.29	0.043	0	B_cell	PHACTR1
0	0.851943	0.625	0.319	0	B_cell	POU2F2
0	0.836099	0.36	0.095	0	B_cell	GGA2
0	0.830222	0.326	0.061	0	B_cell	TMEM156
0	0.828739	0.297	0.061	0	B_cell	CCDC50
0	0.824783	0.337	0.076	0	B_cell	BASP1
0	0.823872	0.601	0.323	0	B_cell	PRKCB
0	0.819986	0.287	0.057	0	B_cell	C16orf74
0	0.816979	0.493	0.221	0	B_cell	MBD4
0	0.813639	0.503	0.222	0	B_cell	SYPL1
0	0.802002	0.373	0.135	0	B_cell	LYL1
0	0.779691	0.374	0.129	0	B_cell	ZCCHC7
0	0.778277	0.357	0.097	0	B_cell	SP140
0	0.775281	0.74	0.446	0	B_cell	CXCR4
0	0.773986	0.365	0.121	0	B_cell	PLEKHA2
0	0.773754	0.612	0.334	0	B_cell	SNHG7
0	0.771863	0.313	0.069	0	B_cell	MTSS1
0	0.766887	0.352	0.137	0	B_cell	LAT2
0	0.745104	0.441	0.204	0	B_cell	PARP14
0	0.740102	0.532	0.273	0	B_cell	PARP1
0	0.738556	0.419	0.185	0	B_cell	TMEM154
0	0.734936	0.324	0.1	0	B_cell	SNX29
0	0.730257	0.582	0.322	0	B_cell	EZR
0	0.72247	0.443	0.213	0	B_cell	BLOC1S2
0	0.713451	0.338	0.116	0	B_cell	KIAA0040
0	0.711504	0.458	0.209	0	B_cell	PPM1K
0	0.700862	0.373	0.151	0	B_cell	DAPP1
0	0.700362	0.315	0.104	0	B_cell	TSPAN3
0	0.687967	0.733	0.485	0	B_cell	SNX3
0	0.674621	0.26	0.07	0	B_cell	FAM3C
0	0.673798	0.404	0.187	0	B_cell	APPL1
0	0.659971	0.254	0.07	0	B_cell	GUCD1
0	0.655825	0.324	0.136	0	B_cell	RNASE6
0	0.655008	0.278	0.084	0	B_cell	FGD2
0	0.650887	0.296	0.098	0	B_cell	BACH2
0	0.637968	0.265	0.072	0	B_cell	P2RY10
0	0.631195	0.321	0.123	0	B_cell	ID3
0	0.627495	0.429	0.193	0	B_cell	LYN
0	0.626347	0.341	0.187	0	B_cell	YBX3
0	0.62306	0.398	0.17	0	B_cell	IKZF3
0	0.622129	0.322	0.125	0	B_cell	BCAS4
0	0.620845	0.378	0.191	0	B_cell	DRAM2
0	0.61731	0.705	0.47	0	B_cell	ISG20
0	0.609388	0.421	0.23	0	B_cell	EIF1AY
0	0.606828	0.306	0.111	0	B_cell	TRAF5
0	0.602439	0.489	0.288	0	B_cell	TRIM38
0	0.602333	0.404	0.203	0	B_cell	NT5C
0	0.601271	0.263	0.079	0	B_cell	FCHSD2
0	0.601036	0.964	0.71	0	B_cell	LTB
0	0.597794	0.485	0.287	0	B_cell	RPL22L1
0	0.588162	0.62	0.424	0	B_cell	SP100
0	0.587168	0.626	0.425	0	B_cell	PTPN6
0	0.58665	0.521	0.325	0	B_cell	CD81
0	0.58613	0.693	0.503	0	B_cell	SEC62
0	0.583865	0.29	0.108	0	B_cell	UVRAG
0	0.578982	0.383	0.203	0	B_cell	SYNGR2
0	0.575211	0.334	0.163	0	B_cell	SMARCB1
0	0.570841	0.556	0.372	0	B_cell	MTPN
0	0.565098	0.716	0.507	0	B_cell	PLAC8
0	0.563763	0.306	0.139	0	B_cell	DNAJC10
0	0.560452	0.42	0.226	0	B_cell	SH3BP5
0	0.555273	0.335	0.151	0	B_cell	ARID5B
0	0.547422	0.33	0.172	0	B_cell	ELOVL5
0	0.547	0.264	0.102	0	B_cell	CD82
0	0.545776	0.564	0.38	0	B_cell	SP110
0	0.542781	0.278	0.119	0	B_cell	CAMK1D
0	0.542536	0.404	0.241	0	B_cell	MARCKSL1
0	0.536668	0.279	0.135	0	B_cell	CHPT1
0	0.534315	0.316	0.149	0	B_cell	SYK
0	0.534164	0.614	0.443	0	B_cell	RCSD1
0	0.532873	0.268	0.112	0	B_cell	CAMK2D
0	0.527462	0.292	0.127	0	B_cell	ODC1
0	0.520019	0.449	0.279	0	B_cell	RNASEH2B
0	0.517141	0.294	0.135	0	B_cell	PLCG2
0	0.508588	0.419	0.269	0	B_cell	LSM10
0	0.502963	0.522	0.356	0	B_cell	IFI16
0	0.499201	0.439	0.228	0	B_cell	CTSZ
0	0.498948	0.368	0.211	0	B_cell	DCK
0	0.478217	0.287	0.141	0	B_cell	AIDA
0	0.476872	0.3	0.161	0	B_cell	FAM96A
0	0.476683	0.287	0.142	0	B_cell	PPP3CA
0	0.474005	0.347	0.204	0	B_cell	MIS18BP1
0	0.472371	0.323	0.175	0	B_cell	NCOA3
0	0.458812	0.401	0.255	0	B_cell	ADD1
0	0.458601	0.327	0.185	0	B_cell	CHD9
0	0.455696	0.25	0.112	0	B_cell	MARCKS
0	0.454431	0.293	0.165	0	B_cell	SNX10
0	0.453455	0.925	0.811	0	B_cell	LAPTM5
0	0.453388	0.387	0.255	0	B_cell	ITSN2
0	0.426287	0.294	0.158	0	B_cell	ST6GAL1
0	0.419524	0.26	0.127	0	B_cell	RIC3
0	0.418714	0.587	0.427	0	B_cell	STK17A
0	0.411405	0.606	0.481	0	B_cell	ZFP36L1
0	0.409696	0.279	0.153	0	B_cell	APOBEC3C
0	0.408611	0.978	0.9	0	B_cell	CD52
0	0.398818	0.579	0.474	0	B_cell	SMAP2
0	0.392449	0.748	0.635	0	B_cell	UCP2
0	0.378947	0.727	0.612	0	B_cell	CD53
0	0.356836	0.933	0.84	0	B_cell	ARPC3
0	0.308648	0.957	0.875	0	B_cell	CYBA
0	0.30792	0.879	0.807	0	B_cell	LIMD2
0	0.304693	0.785	0.695	0	B_cell	PNISR
0	0.274104	0.987	0.96	0	B_cell	RPS11
0	0.264424	0.99	0.958	0	B_cell	RPS5
2.19559e-303	0.403473	0.373	0.227	2.68323e-299	B_cell	CTSH
1.38355e-302	0.422849	0.288	0.163	1.69084e-298	B_cell	SKAP2
2.06301e-295	0.432369	0.353	0.225	2.5212e-291	B_cell	ATP2B1
2.42203e-289	0.306041	0.76	0.604	2.95996e-285	B_cell	CLIC1
1.70982e-288	0.41101	0.329	0.202	2.08957e-284	B_cell	SP140L
5.51204e-285	0.276805	0.382	0.205	6.73626e-281	B_cell	CYBB
1.43788e-279	0.347703	0.253	0.138	1.75724e-275	B_cell	VEGFB
1.23944e-272	0.330813	0.685	0.579	1.51472e-268	B_cell	TAGLN2
6.81895e-271	0.372485	0.525	0.405	8.33344e-267	B_cell	GRB2
1.24522e-270	0.326198	0.743	0.625	1.52178e-266	B_cell	SELL
6.0465e-268	0.418311	0.425	0.29	7.38943e-264	B_cell	LTA4H
1.0314e-267	0.415155	0.32	0.197	1.26047e-263	B_cell	IFNGR2
8.45251e-264	0.379193	0.352	0.223	1.03298e-259	B_cell	OFD1
1.74494e-258	0.292401	0.785	0.712	2.1325e-254	B_cell	ATP6V1G1
1.76346e-258	0.394874	0.348	0.229	2.15512e-254	B_cell	PRDM2
6.27895e-256	0.279101	0.768	0.696	7.67351e-252	B_cell	ERP29
8.56687e-256	0.400404	0.502	0.385	1.04696e-251	B_cell	CHCHD10
3.49469e-255	0.39178	0.483	0.357	4.27086e-251	B_cell	RASGRP2
1.19054e-250	0.37973	0.288	0.177	1.45496e-246	B_cell	DGKD
7.92236e-245	0.354184	0.604	0.486	9.68192e-241	B_cell	EVI2B
9.50087e-245	0.405385	0.425	0.297	1.1611e-240	B_cell	TMEM243
9.48179e-232	0.360807	0.294	0.186	1.15877e-227	B_cell	PHKB
1.0231e-221	0.466194	0.257	0.15	1.25033e-217	B_cell	POLD4
6.1355e-213	0.324152	0.568	0.472	7.4982e-209	B_cell	TAPBP
3.29181e-211	0.336674	0.553	0.454	4.02292e-207	B_cell	LSM7
4.06182e-210	0.287968	0.72	0.62	4.96395e-206	B_cell	HMGN1
5.59815e-207	0.300465	0.706	0.618	6.84149e-203	B_cell	ANAPC16
5.42019e-200	0.351645	0.364	0.258	6.62402e-196	B_cell	CDC40
9.29327e-199	0.312276	0.355	0.246	1.13573e-194	B_cell	PLEKHO1
3.20276e-194	0.329609	0.504	0.384	3.91409e-190	B_cell	TSTD1
3.9144e-191	0.368075	0.384	0.289	4.78379e-187	B_cell	CDK13
7.29065e-191	0.330308	0.544	0.446	8.90991e-187	B_cell	GDI2
5.55466e-189	0.305403	0.601	0.507	6.78835e-185	B_cell	ISCU
6.80729e-187	0.334609	0.511	0.415	8.31919e-183	B_cell	PAPOLA
1.49028e-185	0.38033	0.388	0.288	1.82127e-181	B_cell	HERPUD1
1.27201e-184	0.311108	0.533	0.435	1.55452e-180	B_cell	SPCS2
7.51804e-184	0.305343	0.409	0.278	9.18779e-180	B_cell	APLP2
6.94726e-181	0.315824	0.461	0.367	8.49024e-177	B_cell	MDM4
3.73839e-180	0.28371	0.27	0.17	4.56868e-176	B_cell	2022-03-09
2.58688e-177	0.319429	0.497	0.402	3.16143e-173	B_cell	LAMTOR5
1.39393e-175	0.34246	0.344	0.248	1.70352e-171	B_cell	USF2
1.04815e-170	0.333918	0.458	0.363	1.28095e-166	B_cell	DBNL
5.84034e-168	0.313896	0.329	0.234	7.13748e-164	B_cell	INPP5D
2.97563e-167	0.307573	0.476	0.388	3.63652e-163	B_cell	THRAP3
1.68001e-166	0.324152	0.477	0.385	2.05314e-162	B_cell	TCEA1
3.47799e-166	0.330848	0.301	0.204	4.25046e-162	B_cell	TMEM134
8.48169e-163	0.275957	0.404	0.292	1.03655e-158	B_cell	SLC38A1
1.86004e-161	0.380312	0.28	0.191	2.27316e-157	B_cell	SCPEP1
9.2524e-160	0.322425	0.343	0.246	1.13074e-155	B_cell	TRIM22
1.79258e-159	0.289752	0.439	0.356	2.19071e-155	B_cell	ARID1B
4.94511e-159	0.322665	0.318	0.229	6.04341e-155	B_cell	ATF7IP
2.16528e-158	0.288167	0.543	0.453	2.64619e-154	B_cell	TNFAIP8
6.34163e-154	0.259685	0.309	0.206	7.75011e-150	B_cell	BCL2
6.32193e-152	0.305183	0.438	0.328	7.72603e-148	B_cell	RHOH
5.34793e-149	0.295581	0.298	0.209	6.53571e-145	B_cell	PCMTD1
3.26257e-146	0.290846	0.475	0.39	3.98718e-142	B_cell	CSK
7.49561e-142	0.319374	0.28	0.196	9.16038e-138	B_cell	SNX5
2.89992e-137	0.271419	0.435	0.357	3.54399e-133	B_cell	BOD1L1
6.30907e-135	0.270895	0.483	0.409	7.71032e-131	B_cell	MYCBP2
7.89298e-132	0.262203	0.485	0.409	9.64601e-128	B_cell	SMCHD1
3.25334e-128	0.251006	0.513	0.442	3.97591e-124	B_cell	ANKRD44
1.82317e-127	0.299885	0.372	0.285	2.22809e-123	B_cell	BBX
6.66813e-127	0.293539	0.315	0.223	8.14913e-123	B_cell	CAPG
1.64187e-125	0.281212	0.281	0.201	2.00653e-121	B_cell	PTPN1
1.80604e-122	0.272549	0.327	0.246	2.20716e-118	B_cell	CNTRL
1.80901e-119	0.292513	0.279	0.201	2.21079e-115	B_cell	TANK
1.83784e-119	0.290145	0.34	0.256	2.24602e-115	B_cell	LSM2
4.84281e-119	0.296647	0.426	0.344	5.9184e-115	B_cell	TAF7
4.67098e-117	0.319343	0.324	0.246	5.7084e-113	B_cell	SPINT2
1.65227e-115	0.300704	0.397	0.316	2.01924e-111	B_cell	CD55
5.7895e-114	0.257086	0.459	0.377	7.07535e-110	B_cell	PDCD4
1.29428e-113	0.377425	0.331	0.248	1.58174e-109	B_cell	CD69
2.88591e-112	0.267473	0.304	0.225	3.52687e-108	B_cell	UPF2
4.36849e-108	0.276087	0.317	0.245	5.33874e-104	B_cell	USP8
1.15527e-107	0.265344	0.267	0.193	1.41186e-103	B_cell	HIST1H1C
2.08474e-107	0.263833	0.33	0.251	2.54776e-103	B_cell	NASP
6.4123e-103	0.258257	0.412	0.335	7.83647e-99	B_cell	CCDC12
3.50814e-100	0.254813	0.341	0.269	4.28729e-96	B_cell	RBM6
5.17066e-97	0.279502	0.29	0.221	6.31906e-93	B_cell	SNAP23
5.45914e-96	0.254581	0.326	0.253	6.67162e-92	B_cell	ZFAND6
7.14774e-95	0.278149	0.39	0.322	8.73525e-91	B_cell	EIF1B
2.73776e-83	0.251293	0.265	0.201	3.34582e-79	B_cell	DDX27
1.80053e-79	0.29015	0.295	0.235	2.20042e-75	B_cell	CAT
3.60424e-77	0.266556	0.254	0.193	4.40475e-73	B_cell	FDFT1
0	2.87944	0.982	0.13	0	NK_cell	NKG7
0	2.76627	0.696	0.052	0	NK_cell	GNLY
0	2.54573	0.7	0.026	0	NK_cell	GZMB
0	2.52013	0.894	0.081	0	NK_cell	CST7
0	2.50552	0.882	0.077	0	NK_cell	GZMA
0	2.43033	0.881	0.134	0	NK_cell	CCL5
0	2.38686	0.787	0.085	0	NK_cell	PRF1
0	2.35881	0.628	0.025	0	NK_cell	FGFBP2
0	2.20155	0.563	0.019	0	NK_cell	GZMH
0	1.9766	0.907	0.253	0	NK_cell	CTSW
0	1.91003	0.565	0.05	0	NK_cell	CCL4
0	1.89657	0.513	0.032	0	NK_cell	SPON2
0	1.89631	0.543	0.032	0	NK_cell	KLRD1
0	1.81574	0.614	0.083	0	NK_cell	HOPX
0	1.75306	0.489	0.038	0	NK_cell	CLIC3
0	1.71022	0.564	0.06	0	NK_cell	FCGR3A
0	1.50299	0.597	0.149	0	NK_cell	PTPRCAP
0	1.40903	0.38	0.015	0	NK_cell	KLRF1
0	1.39199	0.458	0.093	0	NK_cell	KLRG1
0	1.38679	0.451	0.07	0	NK_cell	MATK
0	1.36867	0.73	0.31	0	NK_cell	GZMM
0	1.35351	0.486	0.126	0	NK_cell	APMAP
0	1.34356	0.404	0.045	0	NK_cell	IL2RB
0	1.34197	0.285	0.063	0	NK_cell	GZMK
0	1.32837	0.56	0.187	0	NK_cell	APOBEC3G
0	1.30746	0.32	0.011	0	NK_cell	XCL2
0	1.28052	0.332	0.014	0	NK_cell	S1PR5
0	1.24153	0.345	0.021	0	NK_cell	PTGDR
0	1.2356	0.31	0.014	0	NK_cell	AKR1C3
0	1.22485	0.433	0.1	0	NK_cell	SAMD3
0	1.2223	0.452	0.092	0	NK_cell	KLRB1
0	1.2065	0.314	0.021	0	NK_cell	TTC38
0	1.1731	0.427	0.122	0	NK_cell	C12orf75
0	1.17287	0.335	0.068	0	NK_cell	IGFBP7
0	1.14948	0.438	0.177	0	NK_cell	LYAR
0	1.14727	0.356	0.083	0	NK_cell	NCR3
0	1.13769	0.633	0.311	0	NK_cell	ID2
0	1.13423	0.454	0.154	0	NK_cell	CHST12
0	1.13386	0.28	0.018	0	NK_cell	CD160
0	1.12833	0.692	0.379	0	NK_cell	CD247
0	1.08724	0.285	0.014	0	NK_cell	TBX21
0	1.07495	0.422	0.129	0	NK_cell	RHOC
0	1.02517	0.418	0.177	0	NK_cell	TPST2
0	1.02411	0.347	0.103	0	NK_cell	CX3CR1
0	1.01991	0.498	0.232	0	NK_cell	PLEK
0	1.01593	0.348	0.081	0	NK_cell	PYHIN1
0	1.00252	0.624	0.365	0	NK_cell	CD63
0	0.987445	0.354	0.117	0	NK_cell	CD300A
0	0.963396	0.746	0.481	0	NK_cell	RARRES3
0	0.951048	0.493	0.259	0	NK_cell	EFHD2
0	0.941461	0.362	0.139	0	NK_cell	ABI3
0	0.940788	0.525	0.301	0	NK_cell	CTSC
0	0.936826	0.475	0.248	0	NK_cell	ARPC5L
0	0.93507	0.773	0.534	0	NK_cell	CD99
0	0.915154	0.862	0.633	0	NK_cell	HCST
0	0.910087	0.315	0.139	0	NK_cell	DUSP2
0	0.895655	0.283	0.065	0	NK_cell	PLEKHF1
0	0.884206	0.713	0.444	0	NK_cell	CD7
0	0.872573	0.831	0.575	0	NK_cell	SRGN
0	0.867774	0.517	0.305	0	NK_cell	XBP1
0	0.857404	0.551	0.314	0	NK_cell	MYO1F
0	0.852443	0.278	0.134	0	NK_cell	CD8A
0	0.840059	0.521	0.328	0	NK_cell	DHRS7
0	0.826262	0.271	0.084	0	NK_cell	STOM
0	0.825213	0.309	0.134	0	NK_cell	CMC1
0	0.80978	0.394	0.192	0	NK_cell	ZAP70
0	0.803739	0.822	0.607	0	NK_cell	CLIC1
0	0.763848	0.751	0.583	0	NK_cell	ITGB2
0	0.762245	0.481	0.311	0	NK_cell	ALOX5AP
0	0.731944	0.447	0.285	0	NK_cell	DOK2
0	0.72108	0.669	0.523	0	NK_cell	PLAC8
0	0.713712	0.827	0.691	0	NK_cell	IFITM2
0	0.707755	0.548	0.302	0	NK_cell	FCER1G
0	0.705356	0.575	0.452	0	NK_cell	PDIA3
0	0.694317	0.744	0.55	0	NK_cell	ANXA1
0	0.686076	0.634	0.481	0	NK_cell	IL2RG
0	0.672328	0.59	0.299	0	NK_cell	TYROBP
0	0.668844	0.897	0.791	0	NK_cell	UBB
0	0.657606	0.321	0.177	0	NK_cell	RUNX3
0	0.640152	0.488	0.329	0	NK_cell	IFITM1
0	0.637148	0.574	0.48	0	NK_cell	LITAF
0	0.604244	0.7	0.602	0	NK_cell	PSMB9
0	0.598565	0.604	0.515	0	NK_cell	BIN2
0	0.597256	0.632	0.531	0	NK_cell	PSME2
0	0.58268	0.702	0.62	0	NK_cell	CD53
0	0.574965	0.655	0.581	0	NK_cell	PPP1CA
0	0.556158	0.617	0.553	0	NK_cell	GUK1
0	0.539033	0.631	0.596	0	NK_cell	RAP1B
0	0.532456	0.928	0.744	0	NK_cell	S100A4
0	0.530858	0.826	0.766	0	NK_cell	PSME1
0	0.526113	0.687	0.589	0	NK_cell	LY6E
0	0.517331	0.698	0.597	0	NK_cell	IL32
0	0.497197	0.776	0.739	0	NK_cell	RAC2
0	0.487077	0.94	0.881	0	NK_cell	CYBA
0	0.483404	0.952	0.911	0	NK_cell	MYL12A
0	0.477567	0.976	0.947	0	NK_cell	PFN1
0	0.462079	0.884	0.841	0	NK_cell	CALM1
0	0.451758	0.997	0.979	0	NK_cell	HLA-A
0	0.435177	0.808	0.797	0	NK_cell	MYL12B
0	0.426742	0.999	0.987	0	NK_cell	HLA-C
0	0.421388	0.886	0.871	0	NK_cell	ARPC2
0	0.40691	0.958	0.939	0	NK_cell	CFL1
0	0.380825	0.92	0.911	0	NK_cell	UBC
0	0.366304	0.894	0.851	0	NK_cell	GAPDH
0	0.365654	0.962	0.943	0	NK_cell	HLA-E
0	0.357022	0.903	0.894	0	NK_cell	MYL6
0	0.348469	0.93	0.904	0	NK_cell	SH3BGRL3
0	0.346941	1	0.998	0	NK_cell	B2M
0	0.346027	0.798	0.796	0	NK_cell	EMP3
0	0.319177	0.989	0.975	0	NK_cell	HLA-B
0	0.289931	0.964	0.963	0	NK_cell	H3F3B
0	0.285189	0.996	0.987	0	NK_cell	ACTB
0	0.25257	0.924	0.938	0	NK_cell	ARHGDIB
1.53705e-289	0.685146	0.255	0.125	1.87843e-285	NK_cell	SH2D1A
3.21825e-289	0.488548	0.633	0.596	3.93302e-285	NK_cell	PPIB
3.45511e-286	0.526517	0.608	0.547	4.22249e-282	NK_cell	CCND3
6.68459e-275	0.608363	0.343	0.199	8.16924e-271	NK_cell	SYNE2
9.65718e-259	0.647895	0.474	0.372	1.1802e-254	NK_cell	PPP1R18
9.06997e-255	0.662571	0.398	0.274	1.10844e-250	NK_cell	SLC9A3R1
2.5469e-254	0.676678	0.253	0.132	3.11257e-250	NK_cell	AOAH
4.03072e-251	0.694886	0.446	0.337	4.92594e-247	NK_cell	YWHAQ
9.59467e-248	0.615951	0.312	0.181	1.17257e-243	NK_cell	FKBP11
4.94276e-247	0.653407	0.322	0.197	6.04054e-243	NK_cell	GNG2
9.66984e-241	0.606647	0.255	0.129	1.18175e-236	NK_cell	U2AF1
3.6263e-223	0.593417	0.274	0.159	4.4317e-219	NK_cell	GNPTAB
2.7656e-219	0.334418	0.758	0.674	3.37984e-215	NK_cell	GIMAP7
4.32103e-218	0.48245	0.566	0.47	5.28073e-214	NK_cell	LCK
1.48926e-214	0.553661	0.459	0.327	1.82003e-210	NK_cell	ALDOA
3.6136e-214	0.604315	0.252	0.139	4.41618e-210	NK_cell	DNAJC1
8.01962e-206	0.558843	0.516	0.435	9.80078e-202	NK_cell	BST2
8.38182e-203	0.620728	0.416	0.349	1.02434e-198	NK_cell	ABHD17A
1.49967e-193	0.315024	0.692	0.664	1.83274e-189	NK_cell	EVL
1.20052e-192	0.535641	0.543	0.467	1.46715e-188	NK_cell	EIF4A1
1.32134e-190	0.608459	0.413	0.317	1.61481e-186	NK_cell	BSG
2.89245e-190	0.456106	0.511	0.45	3.53486e-186	NK_cell	ARL4C
4.27932e-184	0.371409	0.609	0.625	5.22976e-180	NK_cell	2022-09-07
2.39877e-180	0.559253	0.333	0.223	2.93153e-176	NK_cell	PRKCH
2.84481e-179	0.497244	0.513	0.465	3.47664e-175	NK_cell	FAM49B
3.18841e-178	0.544377	0.301	0.188	3.89655e-174	NK_cell	DDIT4
5.77374e-178	0.587899	0.404	0.302	7.05609e-174	NK_cell	MT2A
9.00936e-177	0.272201	0.726	0.777	1.10103e-172	NK_cell	CHCHD2
1.61422e-175	0.545406	0.45	0.372	1.97274e-171	NK_cell	OSTF1
2.90776e-175	0.486192	0.452	0.352	3.55357e-171	NK_cell	CTSD
3.85993e-173	0.537683	0.309	0.202	4.71722e-169	NK_cell	PTPN4
1.203e-172	0.290986	0.725	0.759	1.47019e-168	NK_cell	CIRBP
4.89001e-169	0.46096	0.523	0.494	5.97608e-165	NK_cell	DBI
7.90426e-168	0.549715	0.278	0.172	9.65979e-164	NK_cell	OPTN
2.24142e-163	0.326698	0.651	0.66	2.73923e-159	NK_cell	LSP1
1.34748e-162	0.570981	0.256	0.158	1.64676e-158	NK_cell	CISD3
8.85846e-162	0.526941	0.473	0.408	1.08259e-157	NK_cell	ANXA6
4.12822e-160	0.366871	0.701	0.732	5.0451e-156	NK_cell	RPL17
2.47654e-157	0.447442	0.557	0.533	3.02658e-153	NK_cell	PSMB8
2.86641e-148	0.453846	0.525	0.492	3.50304e-144	NK_cell	HLA-F
4.06224e-143	0.506885	0.462	0.403	4.96446e-139	NK_cell	SUN2
2.46921e-136	0.566498	0.361	0.28	3.01762e-132	NK_cell	TMED9
8.343e-136	0.321279	0.577	0.58	1.0196e-131	NK_cell	LCP1
1.57962e-122	0.50465	0.31	0.231	1.93046e-118	NK_cell	ITGAL
3.63441e-122	0.467873	0.479	0.455	4.44161e-118	NK_cell	CALR
3.76856e-118	0.441463	0.466	0.419	4.60556e-114	NK_cell	IRF1
1.27383e-114	0.5129	0.304	0.223	1.55675e-110	NK_cell	CCDC107
2.83301e-114	0.532255	0.258	0.178	3.46222e-110	NK_cell	MANF
2.55696e-112	0.470567	0.364	0.29	3.12487e-108	NK_cell	DENND2D
4.98334e-111	0.545937	0.33	0.257	6.09014e-107	NK_cell	TAP1
1.56994e-109	0.506329	0.309	0.23	1.91862e-105	NK_cell	GLIPR2
5.8835e-109	0.437695	0.427	0.375	7.19023e-105	NK_cell	FLNA
8.01808e-109	0.456453	0.257	0.18	9.7989e-105	NK_cell	ACTN4
8.17956e-108	0.400294	0.526	0.51	9.99624e-104	NK_cell	DRAP1
9.24144e-108	0.312441	0.621	0.651	1.1294e-103	NK_cell	UCP2
3.19546e-106	0.503342	0.33	0.255	3.90518e-102	NK_cell	PSMB10
8.81776e-103	0.523264	0.381	0.325	1.07762e-98	NK_cell	SCP2
7.93109e-102	0.433912	0.272	0.196	9.69258e-98	NK_cell	SYNE1
9.80969e-102	0.344442	0.557	0.548	1.19884e-97	NK_cell	TPI1
1.06134e-98	0.426563	0.375	0.294	1.29707e-94	NK_cell	ISG15
1.12553e-98	0.461879	0.359	0.3	1.37551e-94	NK_cell	SPN
3.8603e-98	0.290882	0.504	0.396	4.71767e-94	NK_cell	LGALS1
1.18928e-95	0.372328	0.552	0.56	1.45342e-91	NK_cell	GTF3A
1.32047e-92	0.329391	0.328	0.232	1.61374e-88	NK_cell	CEBPD
1.7979e-92	0.384151	0.521	0.525	2.19721e-88	NK_cell	ARF1
6.23066e-92	0.489431	0.403	0.364	7.61449e-88	NK_cell	HSPA5
4.49545e-91	0.251443	0.63	0.7	5.49389e-87	NK_cell	EIF3G
6.93371e-91	0.291212	0.621	0.676	8.47369e-87	NK_cell	RBM3
1.36244e-90	0.261036	0.63	0.684	1.66504e-86	NK_cell	PSMA7
1.48584e-90	0.346018	0.566	0.527	1.81585e-86	NK_cell	DUSP1
1.70385e-89	0.480969	0.325	0.262	2.08228e-85	NK_cell	HMOX2
1.81057e-87	0.475212	0.391	0.349	2.21269e-83	NK_cell	P4HB
2.48227e-87	0.477359	0.259	0.191	3.03359e-83	NK_cell	SDF2L1
1.53903e-83	0.285955	0.643	0.657	1.88085e-79	NK_cell	JUN
2.23299e-80	0.273826	0.61	0.671	2.72894e-76	NK_cell	TMBIM6
3.92997e-80	0.387782	0.353	0.289	4.80282e-76	NK_cell	SKAP1
7.21101e-80	0.370815	0.32	0.249	8.81257e-76	NK_cell	RORA
6.07611e-78	0.424093	0.317	0.256	7.42562e-74	NK_cell	SYTL1
1.00056e-77	0.269682	0.63	0.664	1.22279e-73	NK_cell	IER2
1.96559e-76	0.460738	0.279	0.218	2.40215e-72	NK_cell	ITGB7
2.07364e-75	0.469248	0.321	0.266	2.53419e-71	NK_cell	POLR2G
2.48335e-75	0.343268	0.478	0.444	3.0349e-71	NK_cell	STK17A
2.8398e-74	0.340344	0.3	0.229	3.47052e-70	NK_cell	TXK
3.73371e-74	0.370591	0.299	0.227	4.56296e-70	NK_cell	FGR
1.23954e-73	0.325638	0.509	0.537	1.51484e-69	NK_cell	NDUFB2
1.68065e-73	0.508491	0.274	0.216	2.05392e-69	NK_cell	GADD45B
5.18155e-72	0.349894	0.481	0.465	6.33237e-68	NK_cell	TBC1D10C
2.47649e-71	0.394155	0.434	0.409	3.02652e-67	NK_cell	PPP2R5C
4.5957e-66	0.387769	0.444	0.433	5.6164e-62	NK_cell	CD2
1.48004e-65	0.357331	0.459	0.456	1.80876e-61	NK_cell	PRDX5
3.02342e-65	0.431775	0.276	0.22	3.69492e-61	NK_cell	GBP2
2.25052e-64	0.460283	0.302	0.253	2.75037e-60	NK_cell	RPA2
3.39514e-64	0.400948	0.386	0.351	4.1492e-60	NK_cell	BTN3A2
7.57567e-64	0.454003	0.338	0.298	9.25823e-60	NK_cell	PDIA6
3.60114e-63	0.259075	0.574	0.622	4.40095e-59	NK_cell	CAP1
5.43159e-63	0.451574	0.258	0.204	6.63795e-59	NK_cell	IDH2
6.7638e-63	0.268924	0.588	0.592	8.26604e-59	NK_cell	KLF6
6.91983e-63	0.436191	0.302	0.255	8.45673e-59	NK_cell	CDK2AP2
2.69465e-61	0.360075	0.462	0.464	3.29313e-57	NK_cell	ARPC4
5.05192e-61	0.43852	0.354	0.319	6.17395e-57	NK_cell	TBCB
7.64795e-61	0.284359	0.552	0.598	9.34656e-57	NK_cell	PARK7
1.59475e-59	0.405748	0.37	0.337	1.94894e-55	NK_cell	MYO1G
2.61042e-58	0.461199	0.259	0.209	3.19019e-54	NK_cell	RNF167
2.57395e-57	0.41993	0.377	0.353	3.14563e-53	NK_cell	LMAN2
2.67319e-56	0.401417	0.336	0.298	3.2669e-52	NK_cell	CDKN2D
1.84467e-55	0.294025	0.506	0.51	2.25437e-51	NK_cell	PRELID1
7.00289e-55	0.294283	0.423	0.37	8.55823e-51	NK_cell	ANXA2
1.9959e-54	0.28619	0.288	0.224	2.43918e-50	NK_cell	ZEB2
2.41934e-54	0.283379	0.481	0.548	2.95668e-50	NK_cell	JAK1
6.6682e-54	0.328367	0.489	0.507	8.14921e-50	NK_cell	COPE
1.90971e-53	0.358202	0.431	0.433	2.33386e-49	NK_cell	NDUFB7
1.57448e-52	0.301692	0.536	0.583	1.92417e-48	NK_cell	SRSF3
3.31302e-51	0.338339	0.492	0.518	4.04884e-47	NK_cell	TMEM59
9.03363e-49	0.300724	0.519	0.56	1.104e-44	NK_cell	PSMB1
1.46251e-48	0.416069	0.321	0.288	1.78733e-44	NK_cell	DSTN
4.65286e-48	0.380602	0.263	0.217	5.68626e-44	NK_cell	RASAL3
4.17747e-47	0.328561	0.465	0.482	5.10528e-43	NK_cell	CCDC85B
7.61901e-47	0.391949	0.278	0.236	9.31119e-43	NK_cell	MIEN1
8.31772e-47	0.380536	0.365	0.341	1.01651e-42	NK_cell	SIGIRR
1.57349e-46	0.300575	0.501	0.534	1.92297e-42	NK_cell	TRAPPC1
3.29207e-46	0.376402	0.381	0.37	4.02324e-42	NK_cell	FYN
5.23839e-46	0.390886	0.267	0.223	6.40184e-42	NK_cell	C19orf66
1.56409e-45	0.407438	0.332	0.3	1.91148e-41	NK_cell	UBE2L6
2.30051e-45	0.364792	0.277	0.234	2.81145e-41	NK_cell	CLEC2B
1.5515e-44	0.381832	0.296	0.257	1.89609e-40	NK_cell	RHOF
2.34156e-43	0.393785	0.38	0.371	2.86162e-39	NK_cell	PSMA5
3.9413e-42	0.307868	0.492	0.536	4.81666e-38	NK_cell	HNRNPF
1.56363e-40	0.306954	0.493	0.529	1.91092e-36	NK_cell	LDHA
3.37204e-40	0.364351	0.252	0.215	4.12097e-36	NK_cell	MAPK1
7.94087e-40	0.407262	0.319	0.296	9.70454e-36	NK_cell	MRPS6
9.2757e-39	0.347935	0.41	0.416	1.13358e-34	NK_cell	RBM8A
4.86344e-38	0.345008	0.425	0.433	5.94361e-34	NK_cell	ARF6
1.85609e-37	0.366342	0.269	0.231	2.26833e-33	NK_cell	PIM1
3.7379e-37	0.274939	0.445	0.481	4.56809e-33	NK_cell	RNF213
7.37389e-37	0.433178	0.288	0.263	9.01163e-33	NK_cell	ARL6IP1
2.47679e-33	0.354265	0.383	0.38	3.02688e-29	NK_cell	CYCS
6.71608e-32	0.279173	0.299	0.255	8.20772e-28	NK_cell	CD69
1.39955e-31	0.333285	0.42	0.444	1.71039e-27	NK_cell	CD164
1.22205e-30	0.300313	0.443	0.473	1.49347e-26	NK_cell	SNRPB
7.44828e-30	0.379434	0.326	0.316	9.10255e-26	NK_cell	LAMP1
4.42197e-28	0.30792	0.424	0.45	5.40409e-24	NK_cell	SPCS2
2.14614e-26	0.375262	0.275	0.257	2.62279e-22	NK_cell	RNF166
2.16166e-26	0.344937	0.362	0.369	2.64176e-22	NK_cell	WDR1
4.41497e-26	0.327167	0.376	0.38	5.39554e-22	NK_cell	CASP4
4.35148e-25	0.393054	0.279	0.265	5.31794e-21	NK_cell	CAPN2
8.19325e-25	0.338246	0.309	0.295	1.0013e-20	NK_cell	POLR3GL
9.29468e-25	0.278857	0.431	0.463	1.1359e-20	NK_cell	HSP90B1
1.28789e-24	0.366449	0.267	0.247	1.57394e-20	NK_cell	PIN1
1.95704e-24	0.323861	0.346	0.345	2.39169e-20	NK_cell	CCDC12
4.18018e-23	0.344031	0.251	0.231	5.1086e-19	NK_cell	FDPS
5.34254e-23	0.37603	0.309	0.305	6.52912e-19	NK_cell	TMED2
4.19374e-22	0.28161	0.271	0.249	5.12517e-18	NK_cell	SH3BP5
3.25962e-21	0.261669	0.379	0.407	3.98358e-17	NK_cell	MBP
4.65986e-21	0.326278	0.331	0.33	5.69482e-17	NK_cell	HMGN3
1.04466e-20	0.291195	0.252	0.233	1.27668e-16	NK_cell	IQGAP2
3.29776e-19	0.317052	0.371	0.39	4.03019e-15	NK_cell	TMEM50A
4.10365e-19	0.346594	0.287	0.278	5.01507e-15	NK_cell	BUD31
6.28844e-19	0.344725	0.257	0.243	7.6851e-15	NK_cell	SEC11C
1.05657e-16	0.317626	0.3	0.297	1.29124e-12	NK_cell	CKLF
1.17632e-16	0.318995	0.395	0.43	1.43758e-12	NK_cell	GHITM
1.28854e-16	0.287857	0.412	0.449	1.57473e-12	NK_cell	UFC1
2.08812e-16	0.310266	0.363	0.383	2.55189e-12	NK_cell	ENSA
6.16627e-16	0.319237	0.326	0.333	7.53579e-12	NK_cell	SRI
6.44713e-15	0.287963	0.282	0.276	7.87904e-11	NK_cell	SERPINB6
2.10329e-13	0.319917	0.274	0.273	2.57043e-09	NK_cell	PHB
2.7784e-13	0.28807	0.359	0.38	3.39549e-09	NK_cell	ECH1
4.90289e-13	0.326615	0.282	0.284	5.99182e-09	NK_cell	SHISA5
5.20955e-13	0.288918	0.372	0.4	6.36659e-09	NK_cell	TERF2IP
7.66183e-13	0.297034	0.307	0.315	9.36352e-09	NK_cell	RALY
1.12318e-12	0.289853	0.301	0.302	1.37264e-08	NK_cell	ICAM2
1.24407e-12	0.28208	0.37	0.401	1.52038e-08	NK_cell	PSMD8
1.62294e-12	0.267483	0.342	0.351	1.9834e-08	NK_cell	BIN1
1.03902e-10	0.295412	0.26	0.259	1.26979e-06	NK_cell	COMMD7
3.88062e-10	0.284767	0.296	0.304	4.7425e-06	NK_cell	DCTN3
6.00986e-10	0.274515	0.324	0.34	7.34465e-06	NK_cell	PSMB6
7.86558e-10	0.295271	0.262	0.263	9.61253e-06	NK_cell	PDAP1
1.74978e-09	0.277316	0.358	0.387	2.13841e-05	NK_cell	CHMP4A
2.10769e-09	0.293418	0.315	0.333	2.57581e-05	NK_cell	RPS19BP1
5.29547e-09	0.290418	0.274	0.281	6.47159e-05	NK_cell	RASSF5
6.78414e-09	0.250718	0.294	0.308	8.2909e-05	NK_cell	STK10
1.04975e-08	0.274761	0.358	0.393	0.00012829	NK_cell	TUBB
7.66512e-08	0.278534	0.269	0.275	0.000936754	NK_cell	EIF6
2.18723e-06	0.265094	0.321	0.346	0.0267302	NK_cell	BUB3
6.4114e-06	0.289886	0.282	0.3	0.0783537	NK_cell	DNAJB6
1.06273e-05	0.271288	0.316	0.346	0.129876	NK_cell	MAP1LC3B
0.000132083	0.270371	0.29	0.314	1	NK_cell	IL10RA
0.000226674	0.270011	0.3	0.328	1	NK_cell	MEAF6
0.000334019	0.250183	0.244	0.255	1	NK_cell	PDLIM2
0.000478701	0.251585	0.324	0.36	1	NK_cell	STUB1
0.000611991	0.250204	0.28	0.303	1	NK_cell	TMED10
0.00563282	0.253528	0.239	0.255	1	NK_cell	DDOST
0.00674458	0.254926	0.275	0.302	1	NK_cell	RER1
0	2.94591	0.452	0.014	0	CMP	PPBP
0	2.7573	0.433	0.009	0	CMP	PF4
0	2.65402	0.48	0.012	0	CMP	GNG11
0	2.59193	0.435	0.008	0	CMP	TUBB1
0	2.48136	0.505	0.013	0	CMP	CLU
0	2.36613	0.397	0.003	0	CMP	GP9
0	2.27122	0.456	0.009	0	CMP	SPARC
0	2.27096	0.573	0.039	0	CMP	TSC22D1
0	2.25739	0.408	0.012	0	CMP	ACRBP
0	2.21588	0.391	0.003	0	CMP	TREML1
0	2.15481	0.363	0.002	0	CMP	CMTM5
0	2.0935	0.348	0.006	0	CMP	PTCRA
0	2.05325	0.384	0.016	0	CMP	PRKAR2B
0	2.03946	0.369	0.005	0	CMP	MYL9
0	1.98884	0.391	0.003	0	CMP	ITGA2B
0	1.95798	0.476	0.006	0	CMP	C2orf88
0	1.94483	0.42	0.028	0	CMP	CD9
0	1.92356	0.696	0.08	0	CMP	PDLIM1
0	1.9219	0.331	0.002	0	CMP	TMEM40
0	1.91994	0.325	0.003	0	CMP	CLEC1B
0	1.89045	0.499	0.069	0	CMP	PGRMC1
0	1.86589	0.357	0.028	0	CMP	MAP3K7CL
0	1.85249	0.499	0.064	0	CMP	TPM1
0	1.82806	0.386	0.041	0	CMP	MMD
0	1.81342	0.367	0.021	0	CMP	CA2
0	1.8098	0.446	0.04	0	CMP	MTURN
0	1.77634	0.321	0.002	0	CMP	CTTN
0	1.7712	0.314	0.002	0	CMP	CLDN5
0	1.76206	0.431	0.026	0	CMP	SNCA
0	1.7519	0.412	0.008	0	CMP	GMPR
0	1.64973	0.465	0.038	0	CMP	LMNA
0	1.6029	0.382	0.04	0	CMP	MZB1
0	1.54179	0.261	0.007	0	CMP	HIST1H3H
0	1.54102	0.321	0.019	0	CMP	DMTN
0	1.53828	0.316	0.018	0	CMP	GAS2L1
0	1.53143	0.329	0.021	0	CMP	PTGS1
0	1.51424	0.291	0.006	0	CMP	HIST1H2BJ
0	1.49574	0.28	0.006	0	CMP	ESAM
0	1.44344	0.278	0.004	0	CMP	SMOX
0	1.43578	0.28	0.007	0	CMP	MYLK
0	1.42681	0.265	0.002	0	CMP	ARHGAP6
0	1.41557	0.259	0.016	0	CMP	NEXN
0	1.40275	0.255	0.002	0	CMP	HGD
0	1.34684	0.251	0.001	0	CMP	ENKUR
0	1.33457	0.251	0.006	0	CMP	ANKRD9
0	1.32046	0.386	0.041	0	CMP	FHL1
0	1.31895	0.257	0.009	0	CMP	GP1BA
0	1.31121	0.259	0.004	0	CMP	SH3BGRL2
0	1.30771	0.308	0.006	0	CMP	NT5M
0	1.29008	0.299	0.008	0	CMP	CTDSPL
0	1.28845	0.251	0.011	0	CMP	RAB27B
0	1.28478	0.397	0.019	0	CMP	MGLL
0	1.26397	0.295	0.001	0	CMP	TAL1
0	1.24419	0.278	0.008	0	CMP	TRIM58
0	1.21751	0.274	0.002	0	CMP	GFI1B
0	1.15655	0.268	0.011	0	CMP	TNFRSF17
0	1.03409	0.278	0.016	0	CMP	DERL3
0	0.93719	0.268	0.019	0	CMP	F2R
0	0.87418	0.272	0.003	0	CMP	EGFL7
3.1808e-294	1.7354	0.556	0.088	3.88725e-290	CMP	PARVB
1.01469e-292	1.43344	0.297	0.026	1.24005e-288	CMP	DAB2
1.26068e-282	1.91126	0.569	0.098	1.54067e-278	CMP	MPP1
3.37326e-272	2.24193	0.577	0.105	4.12246e-268	CMP	HIST1H2AC
1.87369e-261	1.47456	0.325	0.035	2.28984e-257	CMP	TST
3.94021e-252	1.61175	0.49	0.078	4.81533e-248	CMP	TUBA1C
2.98364e-249	1.19958	0.512	0.083	3.6463e-245	CMP	MPST
1.14958e-228	1.35698	0.482	0.081	1.4049e-224	CMP	MCUR1
7.74465e-219	1.11091	0.344	0.044	9.46474e-215	CMP	GADD45A
3.80011e-217	1.20043	0.51	0.092	4.64411e-213	CMP	SLC39A3
4.874e-212	0.7603	0.263	0.027	5.95651e-208	CMP	RAB13
2.03363e-207	1.35559	0.295	0.035	2.4853e-203	CMP	TMEM140
4.90348e-207	1.83829	0.622	0.146	5.99255e-203	CMP	ODC1
6.28988e-205	1.49609	0.452	0.082	7.68687e-201	CMP	SLC40A1
5.22126e-191	1.15149	0.285	0.035	6.3809e-187	CMP	CDKN1A
7.01059e-190	2.50732	0.469	0.099	8.56764e-186	CMP	NRGN
2.55709e-188	1.87458	0.544	0.125	3.12502e-184	CMP	RUFY1
8.90997e-184	0.858149	0.374	0.058	1.08889e-179	CMP	ANKRD28
3.60802e-176	1.17493	0.263	0.033	4.40936e-172	CMP	ENDOD1
1.14565e-170	0.98049	0.304	0.043	1.40009e-166	CMP	P2RX1
2.97018e-170	0.695189	0.306	0.042	3.62985e-166	CMP	CD38
9.10049e-167	0.88095	0.412	0.075	1.11217e-162	CMP	CASP3
3.98119e-162	0.498533	0.316	0.046	4.86542e-158	CMP	MYL6B
1.04729e-159	1.45855	0.567	0.143	1.27989e-155	CMP	NT5C3A
1.32216e-159	1.6972	0.732	0.246	1.61581e-155	CMP	LIMS1
4.35754e-159	1.24462	0.465	0.102	5.32535e-155	CMP	ITM2C
5.14815e-157	0.958548	0.318	0.05	6.29155e-153	CMP	WRB
9.15867e-150	0.755183	0.259	0.035	1.11928e-145	CMP	H1F0
1.35761e-149	1.801	0.465	0.113	1.65913e-145	CMP	2022-03-02
9.60178e-148	1.99742	0.416	0.095	1.17343e-143	CMP	RGS18
1.26335e-146	1.1951	0.346	0.062	1.54394e-142	CMP	PLA2G12A
8.26905e-146	1.84247	0.359	0.072	1.01056e-141	CMP	F13A1
1.5845e-145	0.505366	0.261	0.036	1.93641e-141	CMP	SPATS2
2.24364e-142	0.978892	0.287	0.045	2.74195e-138	CMP	BCL2L1
3.59581e-139	1.29986	0.304	0.052	4.39444e-135	CMP	ARHGAP18
1.74076e-136	1.61816	0.715	0.263	2.12739e-132	CMP	TPM4
4.88878e-135	1.33071	0.308	0.055	5.97458e-131	CMP	TSPAN33
8.01902e-134	1.41932	0.414	0.096	9.80004e-130	CMP	RNF11
5.35871e-133	1.17395	0.376	0.079	6.54888e-129	CMP	NFE2
2.21118e-131	1.42075	0.38	0.083	2.70228e-127	CMP	CD151
1.22882e-129	1.3425	0.382	0.083	1.50174e-125	CMP	MGAT4B
8.76725e-128	1.08792	0.541	0.147	1.07145e-123	CMP	MAGED2
6.01963e-126	1.54027	0.65	0.228	7.35659e-122	CMP	YWHAH
1.01746e-121	1.21974	0.626	0.204	1.24344e-117	CMP	ETFA
4.64806e-121	1.11411	0.335	0.068	5.6804e-117	CMP	XPNPEP1
1.77574e-119	1.11204	0.55	0.174	2.17013e-115	CMP	UBE2J1
9.78018e-119	1.77967	0.669	0.253	1.19524e-114	CMP	NCOA4
3.61253e-118	0.768501	0.261	0.043	4.41488e-114	CMP	GLA
2.92989e-116	0.796217	0.352	0.073	3.58062e-112	CMP	2022-09-11
2.1319e-114	1.66742	0.469	0.137	2.60539e-110	CMP	VCL
2.59777e-114	1.24677	0.951	0.59	3.17474e-110	CMP	TAGLN2
5.64983e-111	0.578019	0.344	0.07	6.90466e-107	CMP	CD59
1.29383e-110	1.33397	0.401	0.103	1.58119e-106	CMP	GSN
9.47489e-110	0.528891	0.265	0.046	1.15793e-105	CMP	PTMS
3.81371e-109	1.62343	0.605	0.222	4.66073e-105	CMP	CTSA
2.1361e-108	1.13126	0.597	0.2	2.61053e-104	CMP	HIST1H1C
5.49431e-108	1.07002	0.31	0.065	6.71459e-104	CMP	TAX1BP3
1.21788e-107	1.09025	0.616	0.211	1.48837e-103	CMP	NENF
1.90032e-107	1.29663	0.837	0.413	2.32238e-103	CMP	PRDX6
6.90161e-106	1.28156	0.507	0.157	8.43445e-102	CMP	RSU1
2.39559e-104	0.966078	0.45	0.123	2.92765e-100	CMP	HMG20B
1.94275e-103	0.83702	0.45	0.12	2.37424e-99	CMP	BTK
1.21526e-100	1.09805	0.866	0.472	1.48517e-96	CMP	DYNLL1
2.47236e-98	1.45556	0.541	0.193	3.02147e-94	CMP	ILK
6.98155e-97	0.695172	0.255	0.049	8.53216e-93	CMP	GNA15
1.32028e-96	0.719046	0.378	0.094	1.61351e-92	CMP	EAF2
1.01961e-95	0.61171	0.257	0.049	1.24606e-91	CMP	MAN1A1
1.93276e-93	0.812346	0.333	0.079	2.36203e-89	CMP	DERA
4.01838e-92	1.21325	0.544	0.194	4.91087e-88	CMP	TPST2
1.58739e-91	0.927333	0.346	0.086	1.93995e-87	CMP	LYPLAL1
6.45601e-91	1.04739	0.546	0.187	7.88989e-87	CMP	TUBB4B
7.31529e-91	1.05716	0.493	0.164	8.94001e-87	CMP	LYL1
7.71352e-91	1.13478	0.563	0.201	9.42669e-87	CMP	CAPN1
4.24321e-90	1.02581	0.841	0.452	5.18562e-86	CMP	TALDO1
5.26979e-90	1.08864	0.365	0.098	6.44021e-86	CMP	UBL4A
7.55476e-90	1.14492	0.361	0.097	9.23268e-86	CMP	STOM
1.04073e-88	0.636397	0.308	0.071	1.27188e-84	CMP	TXNDC11
1.33045e-88	0.834716	0.297	0.067	1.62595e-84	CMP	DAAM1
5.53787e-88	1.07535	0.304	0.073	6.76783e-84	CMP	TMEM91
1.97376e-87	0.939578	0.463	0.144	2.41213e-83	CMP	C12orf75
1.06355e-86	1.09589	0.541	0.195	1.29976e-82	CMP	EMC3
1.31012e-86	0.944533	0.524	0.178	1.60109e-82	CMP	UBE2E3
5.03219e-86	1.43469	0.715	0.326	6.14984e-82	CMP	FERMT3
9.58481e-86	0.781701	0.386	0.105	1.17136e-81	CMP	RAB37
1.49746e-85	1.21345	0.456	0.153	1.83005e-81	CMP	MFSD1
8.20071e-85	0.892147	0.289	0.067	1.00221e-80	CMP	SWI5
6.34652e-84	0.682164	0.282	0.063	7.75608e-80	CMP	MTHFD2L
9.31261e-84	1.24542	0.575	0.228	1.13809e-79	CMP	SNAP23
3.11381e-83	1.00386	0.55	0.205	3.80538e-79	CMP	YBX3
4.97537e-83	1.00708	0.484	0.162	6.0804e-79	CMP	AKIRIN2
5.77351e-83	0.583425	0.282	0.063	7.05581e-79	CMP	SLC44A1
9.7295e-83	0.931493	0.582	0.217	1.18904e-78	CMP	RTN3
1.74888e-80	1.06813	0.635	0.264	2.1373e-76	CMP	VDAC3
4.68834e-80	1.07798	0.507	0.183	5.72962e-76	CMP	EIF2AK1
7.36162e-80	1.36094	0.505	0.19	8.99664e-76	CMP	CCL5
8.03738e-80	1.3695	0.325	0.092	9.82248e-76	CMP	SNN
5.32031e-79	0.999418	0.881	0.523	6.50195e-75	CMP	ARF1
1.53652e-78	0.796066	0.902	0.666	1.87778e-74	CMP	UQCRH
1.77059e-77	0.950056	0.892	0.551	2.16384e-73	CMP	CD99
3.18897e-77	0.918677	0.563	0.212	3.89724e-73	CMP	NUTF2
2.92403e-76	1.00348	0.599	0.254	3.57345e-72	CMP	SPINT2
3.96545e-76	0.624601	0.52	0.175	4.84617e-72	CMP	CHST12
1.37428e-75	0.863925	0.497	0.176	1.67951e-71	CMP	CAMTA1
1.68156e-75	1.01747	0.429	0.141	2.05503e-71	CMP	CYB5R3
1.71669e-75	0.994319	0.488	0.18	2.09797e-71	CMP	LEPROT
2.37083e-74	0.989695	0.567	0.227	2.89739e-70	CMP	ADI1
2.54572e-74	0.64084	0.325	0.088	3.11112e-70	CMP	CDK6
9.67076e-74	1.08372	0.817	0.44	1.18186e-69	CMP	LAMTOR1
1.90317e-73	0.897305	0.416	0.135	2.32586e-69	CMP	ISCA1
1.93237e-72	1.245	0.467	0.178	2.36156e-68	CMP	DAPP1
4.84269e-72	1.06247	0.645	0.297	5.91825e-68	CMP	DNAJB6
6.81873e-72	1.2794	0.384	0.129	8.33317e-68	CMP	RAB32
7.32087e-72	0.950053	0.435	0.149	8.94684e-68	CMP	ADIPOR1
1.34592e-71	0.86653	0.291	0.076	1.64485e-67	CMP	AGPAT1
1.10009e-70	0.659022	0.312	0.084	1.34442e-66	CMP	GNG7
1.52271e-70	1.26934	0.514	0.209	1.8609e-66	CMP	PTPN18
1.99094e-70	0.912201	0.34	0.1	2.43312e-66	CMP	PPM1A
2.2501e-70	0.9914	0.454	0.164	2.74985e-66	CMP	GLUL
4.71435e-70	0.882835	0.924	0.593	5.76141e-66	CMP	SRGN
5.12845e-70	0.751863	0.338	0.097	6.26748e-66	CMP	YIF1B
[truncated: 462 more rows]

## Sheet: zhang's data (HCC patients)
Table S1. Marker Genes By Cell in zhang's data(HCC patients)
p_val	avg_log2FC	pct.1	pct.2	p_val_adj	cluster	gene
0	3.11304	0.953	0.139	0	Monocyte	FCN1
0	2.63946	0.956	0.153	0	Monocyte	LILRB2
0	1.87229	0.911	0.083	0	Monocyte	CLEC7A
2.01243e-307	2.23485	0.963	0.179	1.09827e-302	Monocyte	AIF1
2.60494e-303	2.77537	0.928	0.129	1.42162e-298	Monocyte	S100A9
2.11604e-297	2.83335	0.933	0.158	1.15481e-292	Monocyte	SLC11A1
4.11464e-289	3.14824	0.989	0.331	2.24552e-284	Monocyte	CST3
7.58343e-281	4.16393	0.993	0.428	4.13858e-276	Monocyte	RP11-1143G9.4
7.79896e-280	1.4054	0.839	0.078	4.2562e-275	Monocyte	LILRA6
1.67161e-279	2.75549	0.856	0.1	9.12267e-275	Monocyte	TNFAIP2
5.39051e-279	1.67232	0.914	0.127	2.94182e-274	Monocyte	MNDA
3.26458e-277	4.42429	0.993	0.46	1.78161e-272	Monocyte	LYZ
8.1881e-275	0.493833	0.728	0.011	4.46858e-270	Monocyte	CSTA
3.55919e-270	1.0958	0.807	0.063	1.94239e-265	Monocyte	LILRB3
2.67923e-267	2.15445	0.835	0.094	1.46216e-262	Monocyte	CLEC12A
1.11316e-262	2.81618	0.933	0.25	6.07494e-258	Monocyte	SERPINA1
4.2844e-262	2.00687	0.826	0.091	2.33817e-257	Monocyte	LRP1
2.93585e-254	2.0202	0.881	0.143	1.60221e-249	Monocyte	NCF2
3.13881e-254	2.1237	0.775	0.067	1.71298e-249	Monocyte	HK3
2.32763e-248	1.74959	0.772	0.073	1.27028e-243	Monocyte	S100A8
1.22884e-242	2.08821	0.944	0.259	6.70629e-238	Monocyte	TYMP
8.44935e-242	2.30388	0.796	0.104	4.61115e-237	Monocyte	TLR2
2.33289e-240	3.34821	0.851	0.176	1.27315e-235	Monocyte	CSF3R
1.20401e-239	1.86764	0.921	0.28	6.57079e-235	Monocyte	LST1
1.17506e-238	0.318062	0.654	0.012	6.41277e-234	Monocyte	UNC5A
1.09049e-236	1.67169	0.76	0.083	5.95125e-232	Monocyte	FPR1
2.48787e-233	2.40488	0.816	0.122	1.35773e-228	Monocyte	DMXL2
3.42676e-230	1.33645	0.702	0.05	1.87012e-225	Monocyte	VCAN-AS1
1.46128e-229	1.13133	0.702	0.044	7.97479e-225	Monocyte	PRAM1
1.82681e-227	1.44033	0.718	0.06	9.96963e-223	Monocyte	KCTD12
6.29327e-226	1.83974	0.753	0.089	3.43449e-221	Monocyte	IRAK3
4.44202e-215	2.43066	1	1	2.42419e-210	Monocyte	FTL
2.10399e-211	1.30354	0.858	0.16	1.14823e-206	Monocyte	MPEG1
2.87919e-211	1.89377	0.918	0.267	1.57129e-206	Monocyte	FGL2
5.12339e-210	0.674669	0.758	0.087	2.79604e-205	Monocyte	SPI1
5.63881e-210	2.31867	0.825	0.188	3.07733e-205	Monocyte	DUSP6
1.58626e-207	2.39952	0.988	0.528	8.65685e-203	Monocyte	IFI30
2.26406e-205	0.984223	0.642	0.039	1.23559e-200	Monocyte	NFAM1
7.462e-203	1.09656	0.656	0.056	4.07231e-198	Monocyte	MAFB
1.01048e-200	1.15934	0.718	0.104	5.51459e-196	Monocyte	CPVL
2.75599e-200	1.5802	0.726	0.11	1.50405e-195	Monocyte	TGFBI
2.91686e-196	1.99212	0.756	0.144	1.59185e-191	Monocyte	MS4A6A
2.33606e-194	1.50213	0.665	0.069	1.27488e-189	Monocyte	PLXNB2
2.57017e-194	1.26468	0.711	0.104	1.40265e-189	Monocyte	IGSF6
2.06128e-193	2.86126	0.998	0.902	1.12493e-188	Monocyte	NEAT1
6.89617e-192	1.37566	0.761	0.164	3.76352e-187	Monocyte	FCGR2A
2.75277e-191	1.35254	0.686	0.083	1.5023e-186	Monocyte	CFP
5.41134e-190	4.36445	0.833	0.282	2.95318e-185	Monocyte	VCAN
2.48395e-189	1.9916	0.675	0.089	1.35559e-184	Monocyte	CD36
4.67062e-189	2.92076	0.991	0.792	2.54895e-184	Monocyte	SAT1
5.87876e-186	1.51614	0.97	0.373	3.20827e-181	Monocyte	TYROBP
6.19757e-185	1.92067	0.94	0.332	3.38226e-180	Monocyte	CYBB
1.9038e-184	3.29386	0.974	0.774	1.03898e-179	Monocyte	FOS
5.5429e-183	1.99373	0.816	0.183	3.02498e-178	Monocyte	LRRK2
8.82639e-183	0.822567	0.758	0.136	4.81691e-178	Monocyte	CD302
9.83058e-183	2.18896	1	0.999	5.36494e-178	Monocyte	BEST1
3.2931e-182	1.4327	0.796	0.221	1.79717e-177	Monocyte	CD68
7.46551e-181	0.891065	0.577	0.037	4.07423e-176	Monocyte	SLC8A1
1.32196e-180	0.972444	0.695	0.095	7.21449e-176	Monocyte	TNFSF13B
5.04709e-177	1.10269	0.558	0.032	2.7544e-172	Monocyte	CD300E
2.86387e-176	1.71166	0.772	0.168	1.56293e-171	Monocyte	HCK
4.72755e-175	1.50882	0.825	0.219	2.58001e-170	Monocyte	FCGRT
1.5448e-174	1.96455	0.937	0.379	8.4306e-170	Monocyte	FCER1G
1.25126e-173	2.19376	1	0.999	6.8286e-169	Monocyte	FTH1
8.07515e-173	2.44062	0.998	0.764	4.40693e-168	Monocyte	CTSS
3.87467e-172	1.85994	0.642	0.094	2.11456e-167	Monocyte	CSF1R
3.46495e-171	2.44649	0.996	0.885	1.89096e-166	Monocyte	PSAP
3.91513e-170	0.950577	0.537	0.028	2.13664e-165	Monocyte	TLR4
4.28971e-170	0.283946	0.949	0.8	2.34107e-165	Monocyte	FTLP3
1.18565e-169	1.36275	0.661	0.111	6.47055e-165	Monocyte	LILRA1
1.35196e-169	0.798013	0.74	0.135	7.37817e-165	Monocyte	BRI3
3.96092e-169	2.48574	0.77	0.219	2.16163e-164	Monocyte	MS4A7
7.24402e-169	0.989979	0.535	0.028	3.95335e-164	Monocyte	P2RY13
1.05128e-167	0.994831	0.635	0.087	5.73724e-163	Monocyte	SLC31A2
2.45816e-167	1.11442	0.546	0.036	1.34151e-162	Monocyte	SIRPB2
1.65728e-166	1.40187	0.625	0.086	9.04445e-162	Monocyte	CD14
1.05316e-164	1.17374	0.626	0.082	5.74753e-160	Monocyte	PLXDC2
1.31171e-164	0.834556	0.716	0.131	7.15851e-160	Monocyte	CEBPD
6.74054e-161	0.938395	0.789	0.179	3.67858e-156	Monocyte	RNF130
5.75589e-160	1.24115	0.579	0.058	3.14122e-155	Monocyte	RGS18
7.10149e-160	1.14729	0.593	0.063	3.87557e-155	Monocyte	RXRA
1.64383e-159	1.32129	0.593	0.069	8.97105e-155	Monocyte	LRRC25
2.77162e-159	0.72515	0.549	0.047	1.51259e-154	Monocyte	C5AR1
1.75799e-157	1.17996	0.519	0.034	9.59407e-153	Monocyte	OSCAR
2.98997e-157	0.805476	0.512	0.032	1.63175e-152	Monocyte	LILRA5
3.49042e-157	1.60524	0.905	0.335	1.90486e-152	Monocyte	ITGAX
4.72522e-155	0.739794	0.923	0.473	2.57874e-150	Monocyte	NBPF26
1.74905e-154	2.43205	0.984	0.784	9.54529e-150	Monocyte	DUSP1
3.823e-154	1.76861	0.907	0.371	2.08636e-149	Monocyte	GRN
6.90577e-152	1.05185	0.505	0.033	3.76876e-147	Monocyte	CD33
1.89785e-148	0.643644	0.586	0.069	1.03573e-143	Monocyte	TNFSF13
3.72217e-148	1.09223	0.495	0.032	2.03134e-143	Monocyte	SLC24A4
4.06384e-145	1.10616	0.535	0.058	2.2178e-140	Monocyte	CFD
3.9131e-143	0.391908	0.44	0.014	2.13554e-138	Monocyte	RP11-750H9.5
9.01674e-143	1.5273	0.704	0.165	4.9208e-138	Monocyte	CCDC88A
1.43627e-142	0.637235	0.695	0.162	7.8383e-138	Monocyte	ODF3B
5.46595e-142	0.979938	0.496	0.041	2.98299e-137	Monocyte	LTBR
6.55117e-142	0.817151	0.514	0.045	3.57524e-137	Monocyte	C19orf38
1.04405e-141	1.0643	0.658	0.118	5.69782e-137	Monocyte	MEGF9
1.27285e-141	0.772129	0.57	0.072	6.94644e-137	Monocyte	CHN2
8.74587e-141	1.08249	0.726	0.169	4.77297e-136	Monocyte	RAB31
8.84349e-141	1.07794	0.549	0.071	4.82625e-136	Monocyte	MS4A14
2.91857e-139	0.979499	0.554	0.072	1.59278e-134	Monocyte	FGD4
3.67373e-138	0.941259	0.535	0.061	2.0049e-133	Monocyte	PLBD1
2.98105e-137	0.480224	0.419	0.012	1.62688e-132	Monocyte	S100A12
2.70312e-136	0.918157	0.468	0.034	1.4752e-131	Monocyte	CD300LF
9.20265e-136	1.36077	0.937	0.458	5.02225e-131	Monocyte	GNAI2
2.29985e-135	0.73411	0.449	0.026	1.25512e-130	Monocyte	CD93
1.16471e-133	0.693749	0.509	0.05	6.35631e-129	Monocyte	SLC43A2
1.33876e-133	1.08746	0.47	0.038	7.30616e-129	Monocyte	LINC00937
8.00291e-133	0.42332	0.461	0.03	4.36751e-128	Monocyte	ZNF385A
1.37475e-132	1.07057	0.651	0.142	7.50258e-128	Monocyte	DOCK5
5.39817e-132	1.0477	0.53	0.069	2.946e-127	Monocyte	DAPK1
4.1713e-131	1.44244	0.528	0.075	2.27645e-126	Monocyte	KLF4
5.07553e-131	1.01719	0.625	0.135	2.76992e-126	Monocyte	SIRPB1
5.62206e-130	0.66299	0.447	0.031	3.06818e-125	Monocyte	SLC8A1-AS1
1.20432e-129	1.57221	0.812	0.314	6.57245e-125	Monocyte	PECAM1
2.51853e-129	0.712595	0.505	0.056	1.37446e-124	Monocyte	TTYH3
5.66931e-129	0.734786	0.519	0.072	3.09397e-124	Monocyte	LILRA2
2.40354e-128	1.08983	0.618	0.122	1.31171e-123	Monocyte	CPPED1
2.53568e-128	1.54475	0.935	0.457	1.38382e-123	Monocyte	APLP2
4.21818e-128	0.552835	0.442	0.028	2.30203e-123	Monocyte	ALDH3B1
2.06227e-125	1.87491	0.809	0.393	1.12546e-120	Monocyte	RGS2
3.25399e-124	0.924004	0.526	0.072	1.77583e-119	Monocyte	EMILIN2
1.0592e-123	1.37415	0.54	0.098	5.78048e-119	Monocyte	TMEM176B
3.37143e-123	1.02784	0.439	0.033	1.83993e-118	Monocyte	CREB5
3.94665e-123	0.867912	0.742	0.235	2.15384e-118	Monocyte	GRINA
1.3222e-122	0.601181	0.458	0.043	7.2158e-118	Monocyte	ADAMTSL4
4.62016e-122	1.04412	0.579	0.102	2.52141e-117	Monocyte	NUDT16
5.03157e-122	0.338787	0.874	0.424	2.74593e-117	Monocyte	NBPF9
5.22365e-122	2.22343	0.954	0.632	2.85076e-117	Monocyte	LYST
3.02631e-121	1.53785	0.581	0.119	1.65158e-116	Monocyte	ACSL1
8.56274e-121	0.579414	0.395	0.018	4.67303e-116	Monocyte	CLEC1B
3.82931e-120	0.31434	0.435	0.032	2.08981e-115	Monocyte	HRH2
1.32718e-119	0.719781	0.825	0.398	7.24297e-115	Monocyte	RP11-802E16.3
1.79859e-119	0.422811	0.635	0.151	9.81562e-115	Monocyte	SRGAP2B
2.93227e-119	1.03414	0.523	0.083	1.60026e-114	Monocyte	TBC1D8
6.51344e-119	1.23821	0.575	0.111	3.55464e-114	Monocyte	CHST15
2.6939e-118	1.63007	0.965	0.534	1.47017e-113	Monocyte	FGR
5.9004e-118	1.33738	0.856	0.358	3.22008e-113	Monocyte	ARAP1
5.9144e-118	1.5843	0.609	0.151	3.22773e-113	Monocyte	RNF144B
1.01205e-117	0.622653	0.523	0.075	5.52318e-113	Monocyte	EHBP1L1
1.3219e-117	0.268446	0.367	0.011	7.21415e-113	Monocyte	KCNE3
1.88721e-117	0.585277	0.589	0.112	1.02993e-112	Monocyte	TNFSF12-TNFSF13
3.48701e-117	1.34583	0.639	0.158	1.903e-112	Monocyte	C9orf72
2.02348e-116	1.5326	0.726	0.282	1.10429e-111	Monocyte	NAMPT
2.02372e-116	0.63497	0.423	0.034	1.10442e-111	Monocyte	TIMP2
6.34304e-116	0.324578	0.468	0.056	3.46165e-111	Monocyte	RP11-25K21.6
1.25893e-115	1.0334	0.4	0.026	6.87047e-111	Monocyte	CYP1B1
1.3636e-115	1.17423	0.57	0.114	7.44171e-111	Monocyte	SLC7A7
3.90186e-115	1.26175	0.853	0.342	2.1294e-110	Monocyte	TKT
7.11997e-115	1.7958	0.835	0.355	3.88565e-110	Monocyte	PLCB2
5.55337e-114	1.18206	0.747	0.232	3.0307e-109	Monocyte	IL17RA
1.53546e-113	0.685366	0.591	0.116	8.37963e-109	Monocyte	PAK1
3.86126e-113	0.409308	0.574	0.108	2.10724e-108	Monocyte	CEBPB
3.7602e-112	1.75792	0.984	0.669	2.05209e-107	Monocyte	COTL1
1.09261e-110	0.655755	0.398	0.03	5.96281e-106	Monocyte	TREM1
1.7338e-110	1.56545	0.974	0.649	9.46202e-106	Monocyte	ZEB2
1.98074e-110	0.981411	0.488	0.075	1.08097e-105	Monocyte	TCF7L2
2.09325e-110	2.16503	0.849	0.461	1.14237e-105	Monocyte	ZFAND5
1.61273e-109	1.83442	0.493	0.087	8.80133e-105	Monocyte	STAB1
1.7675e-109	0.935437	0.475	0.067	9.64597e-105	Monocyte	PTAFR
3.08289e-109	0.824494	0.396	0.031	1.68246e-104	Monocyte	PYGL
9.42686e-108	0.931526	0.498	0.08	5.14461e-103	Monocyte	CDH23
4.35732e-107	0.733228	0.505	0.083	2.37796e-102	Monocyte	KIAA0930
8.00936e-107	0.691869	0.384	0.028	4.37103e-102	Monocyte	SORT1
8.50459e-107	1.9643	0.816	0.384	4.6413e-102	Monocyte	ATG16L2
1.12999e-106	1.3892	0.728	0.26	6.16682e-102	Monocyte	BACH1
1.3146e-105	1.09924	0.489	0.086	7.1743e-101	Monocyte	PDK4
4.07985e-105	0.774797	0.395	0.035	2.22654e-100	Monocyte	LMO2
1.62844e-104	1.10792	0.618	0.161	8.88707e-100	Monocyte	OGFRL1
2.45306e-104	0.509891	0.377	0.028	1.33873e-99	Monocyte	RP11-34P13.15
1.04153e-102	1.39233	0.893	0.528	5.68402e-98	Monocyte	VMP1
2.15284e-102	0.540519	0.333	0.012	1.17489e-97	Monocyte	BST1
5.15688e-102	0.460762	0.339	0.016	2.81432e-97	Monocyte	LGALS2
5.62966e-101	0.900173	0.482	0.089	3.07233e-96	Monocyte	ETS2
7.0011e-101	1.29152	0.432	0.061	3.82078e-96	Monocyte	APOBEC3A
1.02711e-100	0.884359	0.591	0.145	5.60533e-96	Monocyte	MBD2
2.04021e-100	0.593783	0.342	0.019	1.11343e-95	Monocyte	CLEC4E
4.10537e-100	1.005	0.439	0.058	2.24046e-95	Monocyte	P2RX1
4.34329e-100	0.852095	0.505	0.104	2.37031e-95	Monocyte	RHOB
5.54869e-100	1.12942	0.744	0.286	3.02814e-95	Monocyte	FKBP15
1.01887e-99	0.798414	0.482	0.08	5.56037e-95	Monocyte	MCTP1
1.32251e-99	0.678107	0.375	0.033	7.21746e-95	Monocyte	ANPEP
1.66067e-99	0.504325	0.335	0.017	9.06297e-95	Monocyte	CDA
4.86213e-99	1.05886	0.451	0.072	2.65346e-94	Monocyte	ADAP2
1.11202e-98	0.956802	0.851	0.403	6.06874e-94	Monocyte	STXBP2
2.79684e-98	0.941507	0.737	0.276	1.52635e-93	Monocyte	LGALS9
5.04805e-98	0.659054	0.381	0.034	2.75492e-93	Monocyte	CNTLN
1.74579e-97	0.855808	0.988	0.783	9.52747e-93	Monocyte	S100A6
9.22071e-97	0.441447	0.339	0.021	5.03211e-92	Monocyte	SIRPA
3.59242e-96	1.63063	0.644	0.205	1.96053e-91	Monocyte	RASSF4
7.36901e-96	0.938191	0.637	0.199	4.02156e-91	Monocyte	TBXAS1
3.40681e-95	0.902489	0.505	0.1	1.85923e-90	Monocyte	GAA
6.70282e-95	0.615932	0.389	0.045	3.658e-90	Monocyte	TMEM176A
8.05188e-95	1.24052	0.656	0.205	4.39423e-90	Monocyte	PRKCD
8.27157e-95	1.00723	0.386	0.043	4.51413e-90	Monocyte	RP11-848G14.5
1.53268e-94	0.826231	0.654	0.225	8.36444e-90	Monocyte	SRGAP2
3.27306e-94	0.704906	0.328	0.019	1.78624e-89	Monocyte	NFE2
5.19319e-94	0.851184	0.628	0.18	2.83413e-89	Monocyte	PLEKHO1
2.53254e-93	0.416993	0.316	0.015	1.38211e-88	Monocyte	MEFV
2.97431e-93	1.07877	0.865	0.422	1.6232e-88	Monocyte	H2AFY
7.82078e-93	0.711216	0.46	0.09	4.26811e-88	Monocyte	PLAUR
8.97003e-93	1.10073	0.905	0.6	4.8953e-88	Monocyte	S100A11
1.68588e-92	1.03557	0.732	0.257	9.20051e-88	Monocyte	ALOX5
2.46282e-92	0.441888	0.451	0.078	1.34406e-87	Monocyte	RP11-823E8.3
2.66813e-92	0.559961	0.354	0.032	1.45611e-87	Monocyte	MYOF
2.86772e-92	0.535622	0.346	0.029	1.56503e-87	Monocyte	EPB41L3
3.17716e-92	0.689259	0.421	0.061	1.7339e-87	Monocyte	KIAA0513
3.92641e-92	0.306779	0.314	0.016	2.1428e-87	Monocyte	TLR8
1.94529e-91	0.470889	0.623	0.192	1.06162e-86	Monocyte	ARAP1-AS1
3.75808e-91	1.27798	0.765	0.348	2.05093e-86	Monocyte	PTPRE
6.8024e-91	0.702662	0.556	0.133	3.71234e-86	Monocyte	GAS7
6.42628e-90	0.809093	0.56	0.143	3.50708e-85	Monocyte	ATP11A
7.48509e-90	0.749307	0.342	0.03	4.08491e-85	Monocyte	RP11-362F19.1
7.93011e-90	0.459002	0.398	0.053	4.32778e-85	Monocyte	INSR
7.95481e-90	1.2679	0.44	0.083	4.34126e-85	Monocyte	CD163
1.47061e-89	1.06657	0.86	0.399	8.0257e-85	Monocyte	FGD2
5.4554e-89	0.472706	0.454	0.075	2.97723e-84	Monocyte	RP6-159A1.4
2.96887e-88	0.412167	0.698	0.261	1.62023e-83	Monocyte	NBPF10
2.99935e-88	0.626985	0.388	0.049	1.63687e-83	Monocyte	NACC2
8.03685e-88	0.626094	0.428	0.067	4.38603e-83	Monocyte	SNX30
8.2313e-88	0.254711	0.349	0.032	4.49215e-83	Monocyte	ADAMTSL4-AS1
2.82597e-87	0.43267	0.37	0.042	1.54224e-82	Monocyte	IRS2
5.53716e-87	0.38984	0.304	0.017	3.02185e-82	Monocyte	FAM198B
1.24771e-86	0.358355	0.312	0.02	6.80927e-82	Monocyte	RP11-707P17.1
1.78923e-86	0.44338	0.402	0.063	9.76456e-82	Monocyte	RASGRP4
2.27679e-85	0.831822	0.553	0.146	1.24253e-80	Monocyte	CD86
2.28765e-85	0.579071	0.412	0.063	1.24846e-80	Monocyte	CLEC4A
3.56877e-85	0.874231	0.904	0.523	1.94762e-80	Monocyte	CTSB
3.78188e-85	1.2265	0.656	0.293	2.06392e-80	Monocyte	PILRA
6.23753e-85	1.58906	0.825	0.472	3.40407e-80	Monocyte	WARS
1.04699e-84	0.783708	0.467	0.106	5.71385e-80	Monocyte	ALDH2
1.83707e-84	1.32657	0.886	0.499	1.00256e-79	Monocyte	TNFRSF1B
2.68113e-84	0.705708	0.618	0.182	1.4632e-79	Monocyte	QKI
1.17428e-83	0.813302	0.577	0.162	6.4085e-79	Monocyte	GCA
2.40655e-83	1.57563	0.858	0.536	1.31335e-78	Monocyte	TCIRG1
2.61534e-83	0.844571	0.458	0.091	1.4273e-78	Monocyte	MPP1
7.99125e-83	0.873771	0.435	0.083	4.36115e-78	Monocyte	PHC2
8.60419e-83	0.635167	0.542	0.145	4.69565e-78	Monocyte	DENND1A
9.87501e-83	0.915517	0.853	0.479	5.38919e-78	Monocyte	NBPF14
2.78085e-82	0.640573	0.653	0.212	1.51762e-77	Monocyte	ATP6V1B2
3.41002e-82	0.749852	0.321	0.03	1.86099e-77	Monocyte	GPBAR1
5.05907e-82	1.21534	0.746	0.327	2.76094e-77	Monocyte	SH3BP2
5.68169e-82	1.11968	0.937	0.645	3.10073e-77	Monocyte	RNF149
7.50335e-82	0.633796	0.43	0.076	4.09488e-77	Monocyte	PPM1F
7.21076e-81	0.698486	0.395	0.063	3.9352e-76	Monocyte	RBM47
2.56031e-80	0.771498	0.325	0.032	1.39726e-75	Monocyte	DYSF
2.74515e-80	0.49642	0.296	0.021	1.49814e-75	Monocyte	ST3GAL6
2.89726e-80	0.985094	0.554	0.155	1.58115e-75	Monocyte	DENND5A
3.47584e-80	1.17025	0.8	0.38	1.89691e-75	Monocyte	NAGK
1.368e-79	1.36843	0.646	0.235	7.46573e-75	Monocyte	ARHGAP26
2.09695e-79	1.75124	0.86	0.787	1.14439e-74	Monocyte	IFITM3
2.84813e-79	0.99428	0.333	0.038	1.55434e-74	Monocyte	ARHGEF40
4.56373e-79	1.02045	0.595	0.189	2.49061e-74	Monocyte	NADK
5.95205e-79	0.65616	0.312	0.029	3.24827e-74	Monocyte	TMEM170B
1.98324e-78	0.721038	0.574	0.18	1.08233e-73	Monocyte	LGALS3
2.04576e-78	0.827168	0.458	0.105	1.11646e-73	Monocyte	GNAQ
2.81582e-78	1.24244	0.514	0.135	1.53671e-73	Monocyte	EVI5
5.81457e-78	1.0452	0.546	0.165	3.17325e-73	Monocyte	BCL6
8.65944e-78	1.34338	0.346	0.046	4.7258e-73	Monocyte	F13A1
2.20855e-77	0.386611	0.254	0.009	1.2053e-72	Monocyte	RBP7
2.52372e-77	1.07058	1	1	1.37729e-72	Monocyte	MT-RNR2
2.64465e-77	0.379297	0.398	0.067	1.44329e-72	Monocyte	PRKACA
1.23398e-76	1.21707	0.796	0.415	6.73432e-72	Monocyte	LYN
1.62547e-76	0.952795	0.751	0.324	8.87083e-72	Monocyte	AP1S2
1.95333e-76	1.18357	0.816	0.448	1.06601e-71	Monocyte	ASAH1
2.21011e-76	0.407105	0.309	0.031	1.20615e-71	Monocyte	LPCAT2
6.54528e-76	1.34234	0.698	0.349	3.57202e-71	Monocyte	NFKBIZ
2.21453e-75	1.09201	0.421	0.083	1.20856e-70	Monocyte	TFEC
3.70344e-75	1.28657	0.533	0.166	2.02111e-70	Monocyte	MYO15B
5.33729e-75	0.429274	0.274	0.018	2.91277e-70	Monocyte	RIN2
8.77525e-75	0.954007	0.775	0.37	4.789e-70	Monocyte	ZYX
1.82646e-74	0.70404	0.628	0.215	9.96774e-70	Monocyte	PGD
2.43346e-74	0.596721	0.291	0.024	1.32804e-69	Monocyte	TLR5
3.42298e-74	1.0572	0.749	0.325	1.86805e-69	Monocyte	TNFSF10
3.25356e-73	0.723499	0.398	0.076	1.7756e-68	Monocyte	STX11
4.59508e-73	0.495099	0.639	0.241	2.50772e-68	Monocyte	RP11-347P5.1
5.66143e-73	0.618126	0.353	0.052	3.08967e-68	Monocyte	NPL
1.31392e-72	0.47623	0.258	0.014	7.17058e-68	Monocyte	NLRP12
1.61638e-72	0.75306	0.489	0.138	8.82123e-68	Monocyte	SULT1A1
1.76002e-72	0.581921	0.312	0.035	9.60513e-68	Monocyte	WDFY3
1.78388e-72	1.36312	0.853	0.504	9.73533e-68	Monocyte	ZNF106
3.37695e-72	0.57224	0.509	0.133	1.84294e-67	Monocyte	DOK3
3.40018e-72	0.961647	0.816	0.419	1.85562e-67	Monocyte	CECR1
3.97108e-72	0.744642	0.728	0.294	2.16718e-67	Monocyte	LILRB1
1.75078e-71	0.422915	0.277	0.023	9.55471e-67	Monocyte	HNMT
3.97371e-71	1.06009	0.761	0.377	2.16861e-66	Monocyte	RTN4
2.74747e-70	0.615298	0.344	0.056	1.4994e-65	Monocyte	CARD9
3.05537e-70	0.418134	0.335	0.046	1.66744e-65	Monocyte	JDP2
3.55843e-70	1.21647	0.607	0.261	1.94198e-65	Monocyte	PER1
4.78275e-70	0.593728	0.316	0.039	2.61014e-65	Monocyte	MAML3
5.67574e-70	0.530495	0.384	0.071	3.09748e-65	Monocyte	ARRB1
2.48903e-69	0.57732	0.36	0.06	1.35836e-64	Monocyte	GAB2
3.51035e-69	1.30808	0.833	0.492	1.91574e-64	Monocyte	GPX1
3.62652e-69	1.08268	0.828	0.483	1.97914e-64	Monocyte	NOTCH2
8.98147e-69	1.39382	0.833	0.517	4.90155e-64	Monocyte	MIS18BP1
9.9224e-69	1.09037	0.612	0.236	5.41505e-64	Monocyte	MAP3K3
4.55598e-68	0.921076	0.972	0.79	2.48638e-63	Monocyte	S100A4
6.39952e-68	1.06628	0.914	0.622	3.49247e-63	Monocyte	CTSD
8.03559e-68	0.791714	0.675	0.311	4.38535e-63	Monocyte	RAB24
1.19849e-67	0.76229	0.416	0.089	6.54061e-63	Monocyte	FES
1.31662e-67	1.01881	0.802	0.481	7.18535e-63	Monocyte	ARRB2
4.42827e-67	0.364062	0.711	0.332	2.41668e-62	Monocyte	MIR4709
4.45429e-67	0.84637	0.851	0.548	2.43088e-62	Monocyte	NBPF19
6.0093e-67	0.44413	0.374	0.074	3.27951e-62	Monocyte	LILRB4
9.7135e-67	0.459996	0.268	0.025	5.30105e-62	Monocyte	ASGR1
3.43998e-66	0.511652	0.435	0.107	1.87734e-61	Monocyte	PSTPIP2
6.81014e-66	0.764778	0.618	0.238	3.71656e-61	Monocyte	SPTLC2
1.30607e-65	1.09993	0.847	0.508	7.12773e-61	Monocyte	C1orf162
3.43946e-65	1.21156	0.77	0.457	1.87705e-60	Monocyte	GLUL
7.62434e-65	0.630751	0.286	0.035	4.16091e-60	Monocyte	NLRP3
1.09175e-64	1.06254	0.681	0.321	5.9581e-60	Monocyte	MYO9B
1.845e-64	0.490764	0.321	0.05	1.00689e-59	Monocyte	SMCO4
2.12137e-64	0.609092	0.4	0.089	1.15772e-59	Monocyte	APOBR
2.4028e-64	1.03276	0.684	0.314	1.3113e-59	Monocyte	DICER1
2.99531e-64	1.01865	0.804	0.48	1.63466e-59	Monocyte	MCL1
3.18491e-64	0.674915	0.346	0.061	1.73813e-59	Monocyte	ZSWIM6
6.89635e-64	1.33964	0.568	0.219	3.76362e-59	Monocyte	ANKRD13D
1.53484e-63	0.714705	0.332	0.056	8.37621e-59	Monocyte	NOD2
1.5757e-63	0.387757	0.479	0.135	8.59925e-59	Monocyte	UBE2R2
2.12447e-63	0.404298	0.651	0.307	1.15941e-58	Monocyte	RP11-638I2.8
4.1202e-63	0.709854	0.554	0.202	2.24856e-58	Monocyte	SULF2
1.73431e-62	0.794454	0.744	0.404	9.46484e-58	Monocyte	RIN3
4.13744e-62	0.279036	0.353	0.071	2.25797e-57	Monocyte	FAM157C
4.55154e-62	0.626745	0.4	0.091	2.48396e-57	Monocyte	CAMKK2
5.69493e-62	0.546822	0.26	0.026	3.10795e-57	Monocyte	RNF175
6.25898e-62	0.931794	0.758	0.402	3.41578e-57	Monocyte	FMNL1
7.65306e-62	0.287423	0.695	0.279	4.17658e-57	Monocyte	CD4
8.58163e-62	0.296335	0.286	0.035	4.68334e-57	Monocyte	S100Z
9.76642e-62	0.364084	0.991	0.979	5.32993e-57	Monocyte	MT-TV
1.18942e-61	1.16632	0.951	0.8	6.49112e-57	Monocyte	LRRFIP1
1.39361e-61	1.539	0.291	0.043	7.60549e-57	Monocyte	SIGLEC1
1.4309e-61	0.591859	0.251	0.023	7.80897e-57	Monocyte	CRISPLD2
1.48031e-61	1.08309	0.391	0.095	8.07862e-57	Monocyte	HSPA7
5.27652e-61	0.78795	0.746	0.362	2.87961e-56	Monocyte	POU2F2
1.12225e-60	0.844974	0.577	0.257	6.12458e-56	Monocyte	FCGR2C
1.63875e-60	0.429172	0.333	0.06	8.94332e-56	Monocyte	ZFHX3
1.75611e-60	0.278423	0.972	0.957	9.58377e-56	Monocyte	MTRNR2L12
2.11662e-60	0.503487	0.458	0.134	1.15512e-55	Monocyte	C15orf39
2.27984e-60	0.492519	0.423	0.109	1.2442e-55	Monocyte	NAGA
2.73255e-60	1.16195	0.661	0.332	1.49126e-55	Monocyte	TIMP1
3.69838e-60	1.16611	0.965	0.794	2.01836e-55	Monocyte	VIM
4.87299e-60	0.418769	0.393	0.091	2.65939e-55	Monocyte	KDM1B
1.86911e-59	0.629735	0.27	0.034	1.02005e-54	Monocyte	SLC37A2
2.28414e-59	0.530472	0.356	0.072	1.24655e-54	Monocyte	SEMA4A
2.47912e-59	0.969276	1	0.998	1.35295e-54	Monocyte	CH507-513H4.5
7.02885e-59	0.806791	0.332	0.064	3.83592e-54	Monocyte	CD1D
8.12797e-59	0.874911	0.547	0.2	4.43576e-54	Monocyte	RP3-394A18.1
1.0089e-58	1.00076	0.839	0.526	5.50598e-54	Monocyte	SDCBP
1.12974e-58	0.895515	0.651	0.281	6.16543e-54	Monocyte	FAM120A
1.37834e-58	1.30242	0.914	0.676	7.52216e-54	Monocyte	USP15
4.4299e-58	0.823547	0.549	0.205	2.41758e-53	Monocyte	SNX27
4.5077e-58	1.0682	0.753	0.401	2.46003e-53	Monocyte	THEMIS2
1.1553e-57	0.570892	0.632	0.25	6.30491e-53	Monocyte	CUX1
6.70705e-57	0.757978	0.472	0.153	3.6603e-52	Monocyte	SBF2
7.66603e-57	0.616265	0.726	0.361	4.18366e-52	Monocyte	IFNGR2
1.68331e-56	1.27969	0.704	0.356	9.18651e-52	Monocyte	TET2
1.80231e-56	0.501034	0.66	0.32	9.83591e-52	Monocyte	PYCARD
2.69873e-56	0.268116	0.407	0.106	1.4728e-51	Monocyte	RARA
4.18518e-56	0.795651	0.467	0.155	2.28402e-51	Monocyte	SH2B3
5.36513e-56	0.625443	0.486	0.155	2.92797e-51	Monocyte	IL6R
6.63845e-56	0.781842	0.835	0.488	3.62287e-51	Monocyte	ANXA5
6.95527e-56	0.268785	0.314	0.059	3.79577e-51	Monocyte	RP11-638I2.10
1.12464e-55	0.509634	0.379	0.092	6.13761e-51	Monocyte	AGPAT3
1.37078e-55	2.07934	0.361	0.089	7.48091e-51	Monocyte	PPBP
1.89392e-55	0.86298	0.372	0.091	1.03359e-50	Monocyte	IL13RA1
2.37568e-55	0.633138	0.509	0.176	1.29651e-50	Monocyte	C20orf27
2.56046e-55	0.457596	0.426	0.124	1.39735e-50	Monocyte	PPP1R9B
2.65781e-55	0.608757	0.632	0.296	1.45047e-50	Monocyte	VASP
7.13568e-55	0.647568	0.389	0.103	3.89423e-50	Monocyte	RELT
3.26033e-54	0.933095	0.579	0.239	1.77929e-49	Monocyte	RASSF2
4.19777e-54	0.490035	0.377	0.093	2.29089e-49	Monocyte	TET3
5.30475e-54	1.0107	0.811	0.456	2.89501e-49	Monocyte	DPYD
7.86662e-54	0.610454	0.437	0.13	4.29313e-49	Monocyte	SLC6A6
2.33648e-53	0.323629	0.356	0.084	1.27511e-48	Monocyte	AC012358.8
3.20091e-53	0.508791	0.307	0.061	1.74687e-48	Monocyte	HMOX1
4.8557e-53	0.546762	0.811	0.413	2.64995e-48	Monocyte	2022-03-01
5.27624e-53	0.830607	0.353	0.087	2.87946e-48	Monocyte	RP11-107E5.3
6.08236e-53	0.838173	0.537	0.206	3.31939e-48	Monocyte	IRF5
1.13631e-52	0.605491	0.574	0.232	6.20129e-48	Monocyte	SNX10
1.71104e-52	0.687262	0.367	0.092	9.33782e-48	Monocyte	MBOAT7
1.76362e-52	0.665581	0.274	0.045	9.62476e-48	Monocyte	ITSN1
2.24009e-52	0.533601	0.389	0.109	1.22251e-47	Monocyte	FAM110A
3.70779e-52	0.616839	0.998	0.999	2.02349e-47	Monocyte	TMSB10
7.52114e-52	0.650793	0.754	0.385	4.10459e-47	Monocyte	NUMB
9.44434e-52	0.932635	0.467	0.169	5.15415e-47	Monocyte	MAN2A2
9.62376e-52	0.759195	0.939	0.631	5.25207e-47	Monocyte	SAMHD1
2.06726e-51	0.655592	0.463	0.152	1.12818e-46	Monocyte	PLXNC1
2.5851e-51	0.719169	0.375	0.101	1.41079e-46	Monocyte	SPECC1
5.90936e-51	0.536108	0.323	0.07	3.22498e-46	Monocyte	AP5B1
7.39791e-51	0.538265	0.389	0.117	4.03734e-46	Monocyte	CTA-384D8.36
7.74443e-51	0.481892	0.256	0.041	4.22645e-46	Monocyte	MSR1
9.79844e-51	0.320394	0.612	0.296	5.3474e-46	Monocyte	EPHA1
1.17693e-50	0.985966	0.379	0.105	6.423e-46	Monocyte	CLMN
3.91999e-50	0.555408	0.502	0.179	2.1393e-45	Monocyte	IMPDH1
1.02346e-49	0.549972	0.404	0.119	5.58544e-45	Monocyte	ZMIZ1
1.0957e-49	0.68569	0.439	0.145	5.97966e-45	Monocyte	TNK2
1.10865e-49	0.579586	0.358	0.095	6.05033e-45	Monocyte	CHKA
1.34741e-49	0.723937	0.479	0.175	7.35336e-45	Monocyte	GABBR1
1.51101e-49	0.300322	0.54	0.212	8.24621e-45	Monocyte	RP11-815J21.2
1.5793e-49	1.15383	0.456	0.16	8.61885e-45	Monocyte	MLKL
3.57425e-49	0.793054	0.633	0.291	1.95061e-44	Monocyte	PLEC
5.39361e-49	0.455544	0.326	0.084	2.94351e-44	Monocyte	SMARCD3
6.36052e-49	0.702459	0.44	0.155	3.47119e-44	Monocyte	AHR
7.81483e-49	0.652331	0.423	0.138	4.26486e-44	Monocyte	SH3TC1
1.02501e-48	0.774188	0.423	0.133	5.5939e-44	Monocyte	TIAM1
2.07486e-48	0.439815	0.419	0.135	1.13234e-43	Monocyte	MARCKS
2.11575e-48	0.478799	0.411	0.129	1.15465e-43	Monocyte	BLVRB
2.3974e-48	0.469979	0.739	0.365	1.30836e-43	Monocyte	EFHD2
2.52645e-48	1.18472	0.767	0.468	1.37878e-43	Monocyte	BAZ2B
3.61214e-48	0.265735	0.44	0.155	1.97129e-43	Monocyte	C9orf66
9.18102e-48	0.575291	0.558	0.227	5.01045e-43	Monocyte	GNS
1.0565e-47	0.289856	0.556	0.23	5.76574e-43	Monocyte	CAPNS1
2.70398e-47	0.417063	0.374	0.105	1.47567e-42	Monocyte	SCARB2
3.46362e-47	0.756086	0.514	0.213	1.89024e-42	Monocyte	CSGALNACT2
6.10573e-47	0.511027	0.302	0.065	3.33214e-42	Monocyte	SIGLEC9
8.16033e-47	0.9346	0.533	0.222	4.45342e-42	Monocyte	JAK2
9.73599e-47	1.21147	0.589	0.277	5.31332e-42	Monocyte	DDX60L
2.30688e-46	0.390454	0.451	0.157	1.25895e-41	Monocyte	DPYSL2
2.87286e-46	0.363536	0.661	0.292	1.56783e-41	Monocyte	METTL9
4.04425e-46	0.762724	0.414	0.138	2.20711e-41	Monocyte	SLC2A6
6.3886e-46	0.482855	0.433	0.149	3.48651e-41	Monocyte	ITPK1
9.10423e-46	0.626983	0.568	0.249	4.96855e-41	Monocyte	HIPK3
1.34827e-45	1.13329	0.772	0.488	7.35806e-41	Monocyte	ZCCHC6
1.79927e-45	0.834087	0.902	0.695	9.81933e-41	Monocyte	S100A10
2.16875e-45	0.690914	0.479	0.193	1.18357e-40	Monocyte	ASAP1
2.237e-45	0.784505	0.46	0.177	1.22082e-40	Monocyte	AMPD2
3.33147e-45	0.762155	0.76	0.461	1.81812e-40	Monocyte	RAC1
5.7891e-45	0.42423	0.405	0.129	3.15934e-40	Monocyte	GNB4
6.361e-45	0.532407	0.323	0.083	3.47145e-40	Monocyte	ACER3
8.77315e-45	0.368267	0.319	0.078	4.78786e-40	Monocyte	LACTB
9.25955e-45	0.49369	0.504	0.207	5.05331e-40	Monocyte	SVIL
1.06429e-44	0.659646	0.419	0.166	5.80828e-40	Monocyte	CXCL16
1.59354e-44	0.323724	0.416	0.14	8.69657e-40	Monocyte	SRGAP2C
1.95851e-44	0.522137	0.289	0.068	1.06884e-39	Monocyte	CTSL
2.73546e-44	0.865836	0.947	0.674	1.49285e-39	Monocyte	MYO1F
2.77544e-44	0.97386	0.74	0.435	1.51467e-39	Monocyte	MYD88
2.94067e-44	0.454667	0.296	0.069	1.60484e-39	Monocyte	CCR1
3.95158e-44	0.954704	0.868	0.644	2.15654e-39	Monocyte	SMAP2
2.03149e-43	0.302706	0.295	0.067	1.10866e-38	Monocyte	RYBP
2.19005e-43	0.74808	0.537	0.233	1.1952e-38	Monocyte	MANBA
4.89736e-43	1.01559	0.572	0.278	2.67269e-38	Monocyte	NBEAL2
8.22444e-43	0.800824	0.33	0.094	4.4884e-38	Monocyte	CPNE8
8.56734e-43	0.79121	0.396	0.131	4.67554e-38	Monocyte	SSFA2
1.15624e-42	0.352625	0.326	0.088	6.31004e-38	Monocyte	CREG1
1.17634e-42	0.388937	0.582	0.29	6.41977e-38	Monocyte	C5orf66
1.31625e-42	0.439793	0.251	0.047	7.18328e-38	Monocyte	ROGDI
1.49212e-42	0.595703	0.73	0.399	8.1431e-38	Monocyte	LTA4H
1.66724e-42	1.05149	0.542	0.249	9.09882e-38	Monocyte	SLC25A37
1.6829e-42	0.847379	0.633	0.318	9.18427e-38	Monocyte	PTPN18
2.01221e-42	0.388747	0.275	0.059	1.09814e-37	Monocyte	CSF2RB
2.87236e-42	0.466189	0.312	0.08	1.56756e-37	Monocyte	STRN4
3.43617e-42	0.332875	0.386	0.124	1.87525e-37	Monocyte	UNC93B1
3.53553e-42	0.39022	0.377	0.12	1.92948e-37	Monocyte	FAM168A
5.06663e-42	0.785759	0.409	0.143	2.76506e-37	Monocyte	AGO4
6.7336e-42	0.757096	0.353	0.106	3.67479e-37	Monocyte	TRPS1
1.72219e-41	0.679955	0.372	0.119	9.39869e-37	Monocyte	FRY
1.78199e-41	0.707482	0.463	0.185	9.72504e-37	Monocyte	DENND3
2.48749e-41	1.01066	0.382	0.132	1.35752e-36	Monocyte	P2RX7
2.53029e-41	0.806709	0.993	0.999	1.38088e-36	Monocyte	UBXN11
2.68866e-41	0.352235	0.74	0.426	1.46731e-36	Monocyte	LGALS1
2.97688e-41	0.885967	0.593	0.294	1.6246e-36	Monocyte	ARHGAP27
3.65166e-41	0.768797	0.754	0.492	1.99286e-36	Monocyte	NPC2
5.46153e-41	0.518659	0.565	0.285	2.98057e-36	Monocyte	GNB2
5.62481e-41	0.485375	0.389	0.129	3.06968e-36	Monocyte	ZNF333
5.71669e-41	0.591106	0.411	0.141	3.11982e-36	Monocyte	OAS3
8.36203e-41	0.522241	0.556	0.248	4.5635e-36	Monocyte	PLSCR1
8.71026e-41	0.367267	0.532	0.233	4.75354e-36	Monocyte	PRKAG2
1.20652e-40	0.820236	0.828	0.657	6.58444e-36	Monocyte	MXD3
1.26816e-40	0.295983	0.547	0.243	6.92084e-36	Monocyte	MYADM
1.32463e-40	0.481481	0.467	0.188	7.22905e-36	Monocyte	CTNNA1
1.50093e-40	0.528774	0.435	0.163	8.19117e-36	Monocyte	NCOR2
1.80312e-40	0.435836	0.288	0.071	9.84037e-36	Monocyte	RP11-809N8.2
2.83437e-40	0.908832	0.719	0.457	1.54683e-35	Monocyte	IFNGR1
3.11722e-40	0.694228	0.477	0.198	1.70119e-35	Monocyte	TOM1
4.47731e-40	0.272609	0.267	0.06	2.44345e-35	Monocyte	FBP1
8.61832e-40	0.618285	0.412	0.151	4.70336e-35	Monocyte	MAP3K11
9.93738e-40	0.836005	1	0.999	5.42323e-35	Monocyte	MT-RNR1
1.10202e-39	0.690005	0.579	0.287	6.01418e-35	Monocyte	OAS1
1.14741e-39	1.18426	0.953	0.788	6.26187e-35	Monocyte	SRRM2
1.87752e-39	0.489864	0.286	0.071	1.02464e-34	Monocyte	KCNK6
3.1998e-39	0.32868	0.596	0.345	1.74626e-34	Monocyte	MT2A
3.5097e-39	0.282698	0.372	0.13	1.91538e-34	Monocyte	HSPA6
1.22015e-38	0.608599	0.472	0.198	6.65884e-34	Monocyte	FAM49A
1.43879e-38	0.476653	0.414	0.151	7.85204e-34	Monocyte	ZDHHC7
1.52838e-38	0.732124	0.53	0.257	8.34098e-34	Monocyte	PELI1
2.52529e-38	0.666955	0.581	0.285	1.37815e-33	Monocyte	SCPEP1
3.70989e-38	0.353668	0.289	0.075	2.02463e-33	Monocyte	SLC12A9
5.12043e-38	0.362488	0.304	0.085	2.79442e-33	Monocyte	SLC43A3
5.18952e-38	0.516189	0.642	0.327	2.83213e-33	Monocyte	RTN3
5.72069e-38	0.88174	0.965	0.858	3.12201e-33	Monocyte	RP11-186B7.4
7.2791e-38	0.649524	0.479	0.208	3.97249e-33	Monocyte	FOXO3
1.12372e-37	0.69136	0.611	0.328	6.13261e-33	Monocyte	MFSD1
1.33841e-37	0.911996	0.512	0.238	7.30424e-33	Monocyte	KLF10
1.56167e-37	0.4386	0.489	0.22	8.52264e-33	Monocyte	AP2A1
3.46635e-37	0.390724	0.942	0.894	1.89173e-32	Monocyte	ATP5E
3.66117e-37	1.17261	0.86	0.673	1.99805e-32	Monocyte	WSB1
4.96777e-37	0.384691	0.416	0.152	2.71111e-32	Monocyte	GIMAP8
5.21677e-37	0.399714	0.435	0.165	2.847e-32	Monocyte	YBX3
1.57364e-36	0.414376	0.281	0.076	8.58799e-32	Monocyte	PPP1R12C
2.07625e-36	0.571525	0.477	0.213	1.13309e-31	Monocyte	PNPLA6
2.40008e-36	0.29497	0.384	0.139	1.30982e-31	Monocyte	EPN1
2.81666e-36	0.457443	0.602	0.305	1.53717e-31	Monocyte	MAN2B1
3.26819e-36	0.608856	0.454	0.19	1.78358e-31	Monocyte	YPEL2
3.66988e-36	0.834169	0.335	0.122	2.0028e-31	Monocyte	SGK1
3.8497e-36	0.63274	0.546	0.282	2.10094e-31	Monocyte	MAPKAPK3
3.90872e-36	0.408435	0.261	0.065	2.13314e-31	Monocyte	KSR1
5.24872e-36	0.814104	0.702	0.444	2.86443e-31	Monocyte	STAT2
5.32227e-36	0.400938	0.277	0.072	2.90458e-31	Monocyte	RCOR1
1.23083e-35	0.302775	0.984	0.969	6.71713e-31	Monocyte	MALAT1-ENSG00000278217
1.32771e-35	0.346509	0.335	0.108	7.24584e-31	Monocyte	LINC01410
1.45918e-35	0.644206	0.386	0.144	7.96334e-31	Monocyte	FAM13A
1.71533e-35	0.280699	0.393	0.146	9.36123e-31	Monocyte	OSBPL11
1.9868e-35	0.490274	0.574	0.281	1.08427e-30	Monocyte	UPP1
2.06341e-35	0.306488	0.298	0.089	1.12608e-30	Monocyte	TESC
2.33518e-35	0.288555	0.265	0.067	1.2744e-30	Monocyte	ADAP1
3.67651e-35	0.542086	0.435	0.18	2.00642e-30	Monocyte	APAF1
4.23708e-35	0.347965	0.36	0.122	2.31235e-30	Monocyte	RNPEP
7.46672e-35	1.00583	0.837	0.597	4.07489e-30	Monocyte	STAT6
1.03935e-34	0.343049	0.289	0.085	5.67217e-30	Monocyte	TNRC18
1.10523e-34	0.492656	0.547	0.268	6.03167e-30	Monocyte	RAB11FIP1
1.14723e-34	0.386238	0.609	0.305	6.26089e-30	Monocyte	SCIMP
1.35004e-34	0.646611	0.465	0.204	7.36772e-30	Monocyte	KCNQ1OT1
1.47851e-34	0.432217	0.509	0.23	8.06884e-30	Monocyte	KYNU
1.4817e-34	0.521265	0.398	0.159	8.08624e-30	Monocyte	BLVRA
6.32818e-34	0.512623	0.386	0.146	3.45354e-29	Monocyte	CCNY
6.62267e-34	0.457517	0.368	0.143	3.61426e-29	Monocyte	NPEPL1
7.11124e-34	0.630972	0.465	0.204	3.88089e-29	Monocyte	CTBP2
1.03387e-33	0.585726	0.57	0.292	5.64226e-29	Monocyte	AGTRAP
1.25101e-33	0.319304	0.37	0.135	6.82726e-29	Monocyte	LRRK1
1.31701e-33	0.621742	0.428	0.182	7.18747e-29	Monocyte	DIAPH2
1.41031e-33	0.781972	0.591	0.338	7.6966e-29	Monocyte	SCLT1
1.55309e-33	0.438943	0.258	0.068	8.47582e-29	Monocyte	PLXND1
1.57871e-33	0.553456	0.728	0.42	8.61567e-29	Monocyte	NCOA4
1.61095e-33	0.456377	0.423	0.173	8.7916e-29	Monocyte	FAM45A
1.71363e-33	0.833791	0.558	0.287	9.35199e-29	Monocyte	MX2
2.13918e-33	0.654172	0.43	0.182	1.16744e-28	Monocyte	SIDT2
2.25081e-33	0.422727	0.312	0.105	1.22836e-28	Monocyte	AC068831.15
3.2378e-33	1.16089	0.661	0.418	1.767e-28	Monocyte	DENND4B
7.32338e-33	0.534198	0.589	0.335	3.99666e-28	Monocyte	LEPROT
1.05196e-32	0.513991	0.725	0.475	5.74095e-28	Monocyte	FBXL5
2.03521e-32	0.579413	0.258	0.071	1.1107e-27	Monocyte	TPCN2
4.61854e-32	0.502757	0.3	0.097	2.52052e-27	Monocyte	CTNND1
4.73833e-32	0.472291	0.4	0.163	2.58589e-27	Monocyte	AGFG1
5.12001e-32	0.908183	0.798	0.566	2.79419e-27	Monocyte	XAF1
5.19638e-32	0.568655	0.479	0.228	2.83587e-27	Monocyte	BID
5.40891e-32	0.776185	0.342	0.128	2.95186e-27	Monocyte	INPPL1
8.35358e-32	0.658577	0.623	0.37	4.55888e-27	Monocyte	PICALM
1.56222e-31	0.597766	0.975	0.732	8.52563e-27	Monocyte	FYB
1.71062e-31	1.19666	0.433	0.232	9.33553e-27	Monocyte	FOSB
1.74601e-31	0.370573	0.309	0.101	9.52868e-27	Monocyte	MOSPD2
2.09472e-31	0.460274	0.375	0.149	1.14317e-26	Monocyte	CLCN7
4.20571e-31	0.252377	0.419	0.177	2.29522e-26	Monocyte	OGFR
5.86904e-31	0.489776	0.332	0.118	3.20297e-26	Monocyte	SLCO3A1
6.56119e-31	0.397567	0.446	0.203	3.5807e-26	Monocyte	ACSL4
9.90853e-31	0.413569	0.339	0.122	5.40748e-26	Monocyte	RNF24
1.1194e-30	0.350484	0.798	0.691	6.109e-26	Monocyte	NPIPB5
1.14801e-30	0.486486	0.272	0.082	6.26513e-26	Monocyte	TNS3
1.15165e-30	0.27498	0.305	0.105	6.28502e-26	Monocyte	LA16c-390E6.5
1.59236e-30	0.447256	0.553	0.299	8.69015e-26	Monocyte	ENTPD1
2.58103e-30	0.316345	0.318	0.107	1.40857e-25	Monocyte	IFIT3
4.13694e-30	0.475964	0.591	0.322	2.2577e-25	Monocyte	CTSH
5.12419e-30	0.920663	0.84	0.691	2.79647e-25	Monocyte	WASF2
5.22422e-30	0.349117	0.254	0.073	2.85106e-25	Monocyte	ULK2
5.33425e-30	0.484495	0.354	0.137	2.91111e-25	Monocyte	TMEM127
5.52736e-30	0.276727	0.589	0.331	3.0165e-25	Monocyte	RP11-44M6.7
6.09867e-30	0.302772	0.277	0.087	3.32829e-25	Monocyte	ZCWPW1
6.24106e-30	0.573696	0.481	0.23	3.406e-25	Monocyte	MAPK14
1.21251e-29	0.515589	0.458	0.216	6.61717e-25	Monocyte	COLGALT1
1.32541e-29	0.418635	0.365	0.147	7.23327e-25	Monocyte	NINJ1
1.33278e-29	0.648452	0.647	0.379	7.27354e-25	Monocyte	NAAA
1.33351e-29	0.370266	0.281	0.089	7.27749e-25	Monocyte	TK2
2.11611e-29	0.496697	0.733	0.442	1.15484e-24	Monocyte	TALDO1
2.2267e-29	0.595184	0.381	0.169	1.2152e-24	Monocyte	SIGLEC10
2.50062e-29	0.614679	0.519	0.272	1.36469e-24	Monocyte	SIPA1L1
4.18545e-29	0.292616	0.295	0.099	2.28417e-24	Monocyte	MCOLN1
5.75208e-29	0.629069	0.391	0.177	3.13914e-24	Monocyte	ETV6
6.83497e-29	0.757881	0.795	0.628	3.73012e-24	Monocyte	JUNB
7.1071e-29	0.361967	0.325	0.118	3.87863e-24	Monocyte	PLBD2
1.02999e-28	0.356502	0.493	0.243	5.62106e-24	Monocyte	NCF4
1.19254e-28	0.474827	0.619	0.371	6.50817e-24	Monocyte	NCF1C
1.27782e-28	0.558858	0.377	0.158	6.97357e-24	Monocyte	FAM46A
1.33957e-28	0.452801	0.421	0.195	7.31058e-24	Monocyte	UNC119
1.77807e-28	0.479659	0.293	0.101	9.70362e-24	Monocyte	MSRB1
2.41627e-28	0.649135	0.772	0.517	1.31865e-23	Monocyte	TSPO
2.5562e-28	0.523728	0.737	0.483	1.39502e-23	Monocyte	AOAH
3.1196e-28	0.474903	0.316	0.118	1.70249e-23	Monocyte	CRYBG3
7.08739e-28	0.673586	0.784	0.564	3.86787e-23	Monocyte	TLN1
9.08554e-28	0.445915	0.277	0.093	4.95834e-23	Monocyte	TMEM164
1.12482e-27	0.453777	0.584	0.335	6.13861e-23	Monocyte	GNB1
1.21733e-27	1.66533	0.323	0.144	6.64348e-23	Monocyte	THBS1
1.27374e-27	1.0251	0.851	0.64	6.95131e-23	Monocyte	KMT2C
1.28525e-27	0.304765	0.279	0.089	7.01412e-23	Monocyte	KLHL8
1.74128e-27	0.872133	0.688	0.448	9.50287e-23	Monocyte	ADPGK
1.84847e-27	0.657381	0.5	0.271	1.00878e-22	Monocyte	PIEZO1
2.21311e-27	0.319694	0.302	0.109	1.20778e-22	Monocyte	RP2
2.22617e-27	0.682556	0.94	0.748	1.21491e-22	Monocyte	EVI2B
2.38521e-27	0.654276	0.728	0.503	1.30171e-22	Monocyte	PARVG
2.527e-27	0.257557	0.402	0.183	1.37909e-22	Monocyte	FARP1
2.80247e-27	0.616499	0.432	0.225	1.52942e-22	Monocyte	TMEM259
3.07623e-27	0.358215	0.449	0.224	1.67882e-22	Monocyte	STK24
3.74744e-27	0.297343	0.705	0.42	2.04513e-22	Monocyte	SKAP2
3.97704e-27	0.455447	0.339	0.143	2.17043e-22	Monocyte	SNN
4.47679e-27	0.473169	0.507	0.274	2.44316e-22	Monocyte	DPEP2
5.10612e-27	0.481884	0.43	0.201	2.78661e-22	Monocyte	UBE2D1
1.14042e-26	0.584924	0.446	0.224	6.22375e-22	Monocyte	CCDC88B
1.72891e-26	0.473556	0.716	0.432	9.43537e-22	Monocyte	SYK
1.91541e-26	0.722259	0.998	0.973	1.04532e-21	Monocyte	TPT1
2.27584e-26	0.549832	0.465	0.239	1.24201e-21	Monocyte	TMEM167A
2.43933e-26	0.426728	0.319	0.126	1.33124e-21	Monocyte	PDXK
3.08228e-26	0.359265	0.647	0.382	1.68213e-21	Monocyte	PPT1
3.25714e-26	0.533033	0.639	0.448	1.77755e-21	Monocyte	ERICH1
3.40135e-26	0.772698	0.563	0.327	1.85625e-21	Monocyte	AGTPBP1
3.49655e-26	1.16736	0.947	0.9	1.90821e-21	Monocyte	RNF213
5.03769e-26	0.306947	0.402	0.185	2.74927e-21	Monocyte	PABPC4
5.33183e-26	0.73616	0.519	0.291	2.90979e-21	Monocyte	TAOK1
8.12427e-26	0.928125	0.83	0.622	4.43374e-21	Monocyte	ROCK1
1.04012e-25	0.702201	0.405	0.195	5.67633e-21	Monocyte	CLIP4
1.07856e-25	0.476733	0.504	0.285	5.88614e-21	Monocyte	RREB1
1.43249e-25	0.731557	0.367	0.172	7.81769e-21	Monocyte	CPM
1.81894e-25	0.358974	0.584	0.343	9.92667e-21	Monocyte	NUDT3
2.11671e-25	0.325268	0.267	0.094	1.15517e-20	Monocyte	SNX18
2.78605e-25	0.631783	0.637	0.399	1.52046e-20	Monocyte	GMIP
3.1535e-25	0.403133	0.521	0.279	1.72099e-20	Monocyte	RILPL2
3.90498e-25	0.340316	0.572	0.338	2.1311e-20	Monocyte	RBPJ
4.31683e-25	0.661749	0.374	0.175	2.35587e-20	Monocyte	CARS2
4.48806e-25	0.60572	0.484	0.254	2.44932e-20	Monocyte	LARP1
6.50497e-25	0.374302	0.337	0.14	3.55002e-20	Monocyte	CSNK1G2
6.79994e-25	0.316448	0.365	0.157	3.711e-20	Monocyte	SP1
7.10888e-25	0.648036	0.311	0.127	3.8796e-20	Monocyte	LTB4R
7.35581e-25	0.281726	0.254	0.083	4.01436e-20	Monocyte	TFE3
8.37984e-25	0.594785	0.846	0.635	4.57321e-20	Monocyte	FKBP1A
1.0882e-24	0.504644	0.956	0.858	5.93873e-20	Monocyte	CTD-2545G14.7
2.22481e-24	0.683005	0.646	0.42	1.21417e-19	Monocyte	MAP3K1
2.26969e-24	0.764302	0.391	0.201	1.23866e-19	Monocyte	ARL4A
2.40252e-24	0.360972	0.467	0.237	1.31115e-19	Monocyte	RHOQ
3.41285e-24	0.610897	0.495	0.273	1.86253e-19	Monocyte	AC005154.6
5.74598e-24	0.698374	0.732	0.492	3.13581e-19	Monocyte	PREX1
5.76104e-24	0.354093	0.463	0.249	3.14403e-19	Monocyte	RP11-373L24.1
6.03155e-24	0.35166	0.412	0.196	3.29166e-19	Monocyte	TNFRSF1A
6.46402e-24	0.283281	0.33	0.135	3.52768e-19	Monocyte	HDGF
7.94218e-24	0.336338	0.911	0.749	4.33437e-19	Monocyte	RNASEK
8.32091e-24	0.443968	0.316	0.13	4.54105e-19	Monocyte	TNFRSF10B
8.93157e-24	0.745791	0.925	0.796	4.87431e-19	Monocyte	KLF6
9.13077e-24	0.374128	0.533	0.305	4.98303e-19	Monocyte	OAZ2
9.59619e-24	0.361416	0.37	0.168	5.23702e-19	Monocyte	USF2
1.00642e-23	0.514912	0.412	0.206	5.49243e-19	Monocyte	TRIM25
1.08581e-23	1.13187	0.772	0.583	5.92571e-19	Monocyte	PARP14
1.11605e-23	0.482912	0.737	0.564	6.09075e-19	Monocyte	LENG8
1.1315e-23	0.494993	0.482	0.257	6.17504e-19	Monocyte	ATG7
1.22244e-23	0.315117	0.354	0.159	6.67132e-19	Monocyte	NQO2
1.35776e-23	0.576208	0.293	0.117	7.40985e-19	Monocyte	RRP12
1.83581e-23	0.511453	0.426	0.216	1.00187e-18	Monocyte	CEP170
1.84491e-23	0.503084	0.423	0.219	1.00684e-18	Monocyte	SPAG9
1.96532e-23	0.666683	0.663	0.454	1.07255e-18	Monocyte	ANKRD11
2.04481e-23	0.40339	0.467	0.246	1.11594e-18	Monocyte	MTMR3
2.35815e-23	0.667738	0.486	0.275	1.28694e-18	Monocyte	MLXIP
2.49428e-23	0.480649	0.593	0.362	1.36123e-18	Monocyte	TMEM165
2.90909e-23	0.400151	0.781	0.578	1.58761e-18	Monocyte	REL
3.15043e-23	0.596423	0.581	0.356	1.71931e-18	Monocyte	HOOK3
3.9296e-23	0.424076	0.486	0.266	2.14454e-18	Monocyte	PSEN1
4.75455e-23	0.540379	0.877	0.63	2.59475e-18	Monocyte	TPP1
6.03759e-23	0.273437	0.272	0.109	3.29495e-18	Monocyte	RP11-631M6.2
7.17376e-23	0.827863	0.621	0.42	3.91501e-18	Monocyte	KMT2D
7.40112e-23	0.949837	0.698	0.497	4.03909e-18	Monocyte	GPCPD1
8.0751e-23	0.713413	0.535	0.309	4.40691e-18	Monocyte	ITGAM
9.85036e-23	0.628996	0.844	0.651	5.37574e-18	Monocyte	USP3
1.23119e-22	0.377342	0.316	0.136	6.71909e-18	Monocyte	HEBP2
1.38777e-22	0.480107	0.646	0.471	7.57359e-18	Monocyte	CSTB
1.76436e-22	0.666241	0.481	0.285	9.6288e-18	Monocyte	PNPLA2
1.78374e-22	0.365385	0.484	0.268	9.7346e-18	Monocyte	TRIM44
1.92301e-22	0.355203	0.356	0.159	1.04946e-17	Monocyte	ABR
3.11002e-22	0.31525	0.461	0.246	1.69726e-17	Monocyte	TM9SF4
4.17165e-22	0.955088	0.433	0.237	2.27664e-17	Monocyte	IFFO1
5.00516e-22	0.550426	0.377	0.199	2.73152e-17	Monocyte	BCL2A1
5.19724e-22	0.645318	0.498	0.277	2.83634e-17	Monocyte	CTDSP1
5.32134e-22	0.803047	0.654	0.506	2.90407e-17	Monocyte	SOD2
6.97404e-22	0.526111	0.784	0.649	3.80601e-17	Monocyte	LAMTOR4
8.11703e-22	0.600563	0.739	0.545	4.42979e-17	Monocyte	GSTP1
8.61262e-22	0.367539	0.349	0.155	4.70025e-17	Monocyte	RNF135
1.07859e-21	0.646962	0.588	0.382	5.88631e-17	Monocyte	RNF13
1.1539e-21	0.597903	0.311	0.134	6.2973e-17	Monocyte	SLC12A7
1.33605e-21	0.485513	0.575	0.357	7.29135e-17	Monocyte	TACC1
1.7951e-21	1.18374	0.791	0.642	9.79661e-17	Monocyte	NLRP1
2.38416e-21	0.27288	0.43	0.231	1.30113e-16	Monocyte	PABPN1
2.50626e-21	0.401098	0.295	0.124	1.36777e-16	Monocyte	ATP6V0A1
2.84382e-21	0.524354	0.767	0.523	1.55198e-16	Monocyte	ATP6V0B
2.89308e-21	0.632428	0.342	0.162	1.57887e-16	Monocyte	SIN3B
2.98546e-21	0.514966	0.398	0.208	1.62928e-16	Monocyte	DNAJC13
3.22838e-21	0.386654	0.432	0.238	1.76186e-16	Monocyte	FAM26F
3.53799e-21	0.64082	0.379	0.188	1.93083e-16	Monocyte	PPFIA1
3.83727e-21	0.550308	0.509	0.303	2.09415e-16	Monocyte	TYK2
5.37509e-21	0.452029	0.404	0.209	2.9334e-16	Monocyte	ZFYVE16
5.73903e-21	0.292026	0.523	0.307	3.13202e-16	Monocyte	BRD4
9.96855e-21	0.391851	0.402	0.202	5.44024e-16	Monocyte	RCBTB2
1.03076e-20	0.555695	0.34	0.169	5.62525e-16	Monocyte	SLFN11
1.34403e-20	0.463644	0.953	0.845	7.3349e-16	Monocyte	GABARAP
1.43894e-20	0.412471	0.261	0.103	7.85288e-16	Monocyte	IL15
1.50617e-20	0.593622	0.423	0.235	8.21975e-16	Monocyte	MGRN1
1.54411e-20	0.530248	0.674	0.478	8.42682e-16	Monocyte	PTEN
1.5853e-20	0.267128	0.318	0.138	8.65163e-16	Monocyte	QSOX1
1.70988e-20	0.293582	0.268	0.107	9.33151e-16	Monocyte	IER5
3.15268e-20	0.325464	0.419	0.233	1.72054e-15	Monocyte	CNIH4
3.5266e-20	0.671925	0.633	0.425	1.92461e-15	Monocyte	BAZ1A
3.81512e-20	0.29786	0.274	0.112	2.08206e-15	Monocyte	TLR1
5.12539e-20	0.437045	0.609	0.395	2.79713e-15	Monocyte	RAB10
6.01978e-20	0.306472	0.463	0.278	3.28523e-15	Monocyte	RASSF3
7.41138e-20	0.288364	0.318	0.162	4.04469e-15	Monocyte	LLNLR-284B4.1
1.59922e-19	0.483129	0.504	0.305	8.72758e-15	Monocyte	CD300A
1.88983e-19	0.759798	0.746	0.665	1.03136e-14	Monocyte	TUBA1A
2.01156e-19	0.377573	0.505	0.298	1.09779e-14	Monocyte	PTTG1IP
2.39687e-19	0.447082	0.421	0.232	1.30807e-14	Monocyte	MAP2K1
3.06641e-19	0.525362	0.46	0.26	1.67346e-14	Monocyte	FAR1
3.18051e-19	0.773984	0.607	0.413	1.73573e-14	Monocyte	NXF1
3.30052e-19	0.524572	0.5	0.314	1.80123e-14	Monocyte	SEC14L1
3.3388e-19	0.523277	0.382	0.197	1.82212e-14	Monocyte	HGSNAT
3.59926e-19	0.267443	0.393	0.202	1.96426e-14	Monocyte	RALB
3.60435e-19	0.427994	0.475	0.296	1.96704e-14	Monocyte	IRF2BP2
4.09308e-19	0.502842	0.251	0.102	2.23376e-14	Monocyte	TTLL4
5.44176e-19	0.33724	0.404	0.221	2.96979e-14	Monocyte	CBL
6.17167e-19	0.514766	0.579	0.378	3.36812e-14	Monocyte	CDC42EP3
7.86592e-19	0.466164	0.435	0.241	4.29275e-14	Monocyte	STX10
8.75492e-19	0.288931	0.346	0.184	4.77791e-14	Monocyte	RASGEF1B
9.05558e-19	0.409258	0.584	0.38	4.94199e-14	Monocyte	ADCY7
9.34819e-19	0.274993	0.302	0.134	5.10168e-14	Monocyte	SLC36A4
9.47632e-19	0.630307	0.644	0.45	5.17161e-14	Monocyte	TNFRSF14
1.05839e-18	0.269464	0.665	0.429	5.77606e-14	Monocyte	MGAT1
1.08733e-18	0.542036	0.568	0.355	5.93398e-14	Monocyte	RAP1A
1.09229e-18	0.653528	0.539	0.344	5.96107e-14	Monocyte	DGKZ
1.16917e-18	0.275905	0.418	0.224	6.38064e-14	Monocyte	PGLS
1.26416e-18	0.7148	0.596	0.402	6.899e-14	Monocyte	STX16
1.33328e-18	0.586711	0.504	0.307	7.27623e-14	Monocyte	TRIM13
1.47226e-18	0.775785	0.486	0.29	8.03472e-14	Monocyte	IFI44
1.67944e-18	0.641362	0.842	0.698	9.16539e-14	Monocyte	ACAP2
1.73708e-18	0.417276	0.354	0.177	9.47995e-14	Monocyte	RHOT1
2.6414e-18	0.43783	0.611	0.406	1.44152e-13	Monocyte	DOK2
3.1865e-18	0.531203	0.572	0.362	1.739e-13	Monocyte	MEF2A
3.20919e-18	0.451536	0.404	0.223	1.75138e-13	Monocyte	TTC7A
3.73448e-18	0.251596	0.265	0.115	2.03805e-13	Monocyte	RP4-781K5.2
5.16018e-18	0.46461	0.653	0.435	2.81612e-13	Monocyte	ATP6V0D1
6.35848e-18	0.501297	0.665	0.456	3.47008e-13	Monocyte	RNH1
6.41744e-18	0.293325	0.319	0.151	3.50225e-13	Monocyte	TRIM8
7.90644e-18	0.258345	0.465	0.268	4.31486e-13	Monocyte	RRBP1
9.04334e-18	0.343281	0.256	0.109	4.93531e-13	Monocyte	CRK
9.83382e-18	0.412863	0.498	0.303	5.36671e-13	Monocyte	MED13L
1.09953e-17	0.965615	0.839	0.675	6.0006e-13	Monocyte	JMJD1C
1.33148e-17	0.48939	0.989	0.977	7.26644e-13	Monocyte	SH3BGRL3
1.41385e-17	0.408844	0.539	0.345	7.71596e-13	Monocyte	PIK3AP1
1.6643e-17	0.61827	0.528	0.351	9.08274e-13	Monocyte	MAP3K2
1.82521e-17	0.46552	0.721	0.526	9.96091e-13	Monocyte	TSPAN14
2.03043e-17	0.455779	0.5	0.303	1.10809e-12	Monocyte	LAP3
2.11577e-17	0.592567	0.463	0.283	1.15466e-12	Monocyte	SLC38A10
2.16747e-17	0.573727	0.489	0.292	1.18288e-12	Monocyte	LIMS1
2.18837e-17	0.615853	0.479	0.292	1.19428e-12	Monocyte	WDFY2
2.83131e-17	0.661486	0.6	0.416	1.54516e-12	Monocyte	BOD1L1
3.00013e-17	0.262302	0.491	0.307	1.63729e-12	Monocyte	HSBP1
3.65414e-17	0.314139	0.404	0.227	1.99421e-12	Monocyte	CTDNEP1
4.32421e-17	0.347539	0.251	0.109	2.3599e-12	Monocyte	FAM13A-AS1
4.57832e-17	0.527904	0.775	0.635	2.49857e-12	Monocyte	RNASET2
5.94018e-17	0.264347	0.504	0.353	3.2418e-12	Monocyte	GPX1P1
6.09896e-17	0.321399	0.43	0.26	3.32845e-12	Monocyte	VAMP5
6.30959e-17	0.370008	0.479	0.291	3.4434e-12	Monocyte	WDR26
8.65286e-17	0.460039	0.7	0.537	4.72221e-12	Monocyte	CASP1
8.70516e-17	0.697255	0.751	0.628	4.75075e-12	Monocyte	SSH2
1.22697e-16	0.371019	0.381	0.217	6.69606e-12	Monocyte	CAMTA2
1.2792e-16	0.701309	0.619	0.475	6.98112e-12	Monocyte	PPP1R15A
1.40712e-16	0.6473	0.556	0.361	7.6792e-12	Monocyte	SPIDR
2.10356e-16	0.305309	0.346	0.176	1.148e-11	Monocyte	AGO1
2.30257e-16	0.858779	0.953	0.874	1.2566e-11	Monocyte	AKAP13
2.4641e-16	0.575706	0.823	0.746	1.34476e-11	Monocyte	YBX1
2.47094e-16	0.252482	0.988	0.908	1.34849e-11	Monocyte	SRGN
2.89598e-16	0.493042	0.589	0.406	1.58045e-11	Monocyte	TRIP12
3.72575e-16	0.256195	0.581	0.412	2.03329e-11	Monocyte	CTD-3214H19.16
4.67596e-16	0.375158	0.542	0.354	2.55186e-11	Monocyte	DDX21
6.32498e-16	0.349215	0.304	0.151	3.4518e-11	Monocyte	TBL1X
6.62973e-16	0.354888	0.547	0.35	3.61811e-11	Monocyte	BNIP3L
6.7783e-16	0.938701	0.865	0.727	3.69919e-11	Monocyte	AKAP9
7.91919e-16	0.379795	0.623	0.433	4.32182e-11	Monocyte	BRD7
8.05125e-16	0.486342	0.584	0.416	4.39389e-11	Monocyte	ATG3
9.13408e-16	0.676707	0.618	0.432	4.98483e-11	Monocyte	DNM2
1.05729e-15	0.381767	0.374	0.207	5.77007e-11	Monocyte	ATP6V1A
1.40188e-15	0.594378	0.432	0.257	7.65064e-11	Monocyte	IFI44L
1.96492e-15	0.395599	0.486	0.309	1.07234e-10	Monocyte	TTLL3
2.06817e-15	0.300422	0.537	0.346	1.12868e-10	Monocyte	TOP1
2.08603e-15	0.406355	0.263	0.13	1.13843e-10	Monocyte	FLVCR2
2.11686e-15	0.438503	0.409	0.241	1.15525e-10	Monocyte	LRRFIP2
2.27637e-15	0.351751	0.66	0.476	1.2423e-10	Monocyte	CAPZA2
2.56459e-15	0.629234	0.346	0.193	1.3996e-10	Monocyte	TPCN1
2.58662e-15	0.379133	0.288	0.142	1.41162e-10	Monocyte	AKT1
3.50576e-15	0.446439	0.504	0.336	1.91323e-10	Monocyte	PKN2
3.507e-15	0.389231	0.284	0.144	1.91391e-10	Monocyte	KDM6B
3.6395e-15	0.293158	0.295	0.144	1.98622e-10	Monocyte	WBP1L
3.99251e-15	0.540081	0.36	0.207	2.17887e-10	Monocyte	PAXBP1
4.87366e-15	0.451019	0.302	0.156	2.65975e-10	Monocyte	KLHL18
4.96923e-15	0.352915	0.428	0.248	2.71191e-10	Monocyte	CORO1C
5.68606e-15	0.474577	0.381	0.217	3.10311e-10	Monocyte	SOS2
5.77688e-15	0.277499	0.458	0.29	3.15268e-10	Monocyte	RP11-513I15.6
8.31268e-15	0.345289	0.754	0.574	4.53656e-10	Monocyte	PCBP2
1.1433e-14	0.266989	0.572	0.413	6.23947e-10	Monocyte	TRAPPC5
1.17066e-14	0.429035	0.325	0.176	6.38877e-10	Monocyte	NPLOC4
1.4646e-14	0.740682	0.749	0.611	7.99293e-10	Monocyte	STK10
1.50492e-14	0.371971	0.293	0.151	8.21296e-10	Monocyte	KIF1B
1.58023e-14	0.673616	0.886	0.829	8.62397e-10	Monocyte	DOCK8
1.74148e-14	0.411425	0.421	0.246	9.50393e-10	Monocyte	TEP1
1.84218e-14	0.265121	0.842	0.66	1.00535e-09	Monocyte	ANXA2
2.03342e-14	0.40913	0.277	0.139	1.10972e-09	Monocyte	LPAR2
2.07745e-14	0.616898	0.368	0.217	1.13375e-09	Monocyte	NFATC2IP
2.34503e-14	0.386511	0.465	0.304	1.27978e-09	Monocyte	ARRDC1
2.52197e-14	0.649248	0.474	0.316	1.37634e-09	Monocyte	CHKB
2.81644e-14	0.515102	0.751	0.691	1.53704e-09	Monocyte	RP11-124N14.3
2.82941e-14	0.570332	0.633	0.446	1.54412e-09	Monocyte	DIAPH1
2.85376e-14	0.433535	0.886	0.739	1.55741e-09	Monocyte	CAST
3.28572e-14	0.86547	0.402	0.25	1.79315e-09	Monocyte	TUG1
3.40326e-14	0.294723	0.554	0.384	1.85729e-09	Monocyte	USP3-AS1
3.50178e-14	0.334224	0.388	0.23	1.91106e-09	Monocyte	EIF2AK4
4.28202e-14	0.357324	0.416	0.254	2.33687e-09	Monocyte	PDPK1
4.36775e-14	0.616704	0.274	0.141	2.38365e-09	Monocyte	FAM193B
4.90785e-14	0.330953	0.337	0.184	2.67841e-09	Monocyte	UHRF1BP1L
5.69493e-14	0.714582	0.986	0.972	3.10795e-09	Monocyte	PABPC1
6.26997e-14	0.511818	0.532	0.356	3.42177e-09	Monocyte	CLIP1
6.43059e-14	0.368823	0.507	0.332	3.50943e-09	Monocyte	SPG21
7.47359e-14	0.338499	0.993	0.898	4.07864e-09	Monocyte	ITGB2
1.08196e-13	0.253661	0.342	0.202	5.90468e-09	Monocyte	MFSD12
1.30723e-13	0.674834	0.644	0.481	7.1341e-09	Monocyte	PHYKPL
2.2874e-13	0.304965	0.456	0.293	1.24832e-08	Monocyte	KLF13
2.59235e-13	0.315139	0.496	0.328	1.41475e-08	Monocyte	IFI6
3.22575e-13	0.430783	0.595	0.442	1.76042e-08	Monocyte	ADAM17
3.84681e-13	0.26935	0.265	0.132	2.09936e-08	Monocyte	MTF1
4.53286e-13	0.515126	0.868	0.71	2.47377e-08	Monocyte	PTP4A2
5.64813e-13	0.286895	0.286	0.155	3.08241e-08	Monocyte	FOSL2
6.40564e-13	0.578293	0.568	0.399	3.49581e-08	Monocyte	RNF166
6.44636e-13	0.357513	0.432	0.26	3.51804e-08	Monocyte	IGF2R
7.36939e-13	0.741748	0.446	0.307	4.02177e-08	Monocyte	KIAA0319L
7.78422e-13	0.464099	0.54	0.369	4.24816e-08	Monocyte	CREBBP
7.79261e-13	0.441842	0.316	0.178	4.25274e-08	Monocyte	SYNE3
8.33326e-13	0.251271	0.346	0.207	4.54779e-08	Monocyte	PHACTR2
1.09344e-12	0.310873	0.253	0.127	5.96733e-08	Monocyte	ZSWIM8
1.32852e-12	0.375182	0.372	0.219	7.25029e-08	Monocyte	VNN2
1.36001e-12	0.275491	0.588	0.393	7.42214e-08	Monocyte	CCPG1
1.49321e-12	0.744438	0.493	0.338	8.14904e-08	Monocyte	MICAL1
1.57228e-12	0.255388	0.356	0.21	8.58054e-08	Monocyte	ARF3
2.04587e-12	0.440635	0.528	0.373	1.11651e-07	Monocyte	MDM2
2.3012e-12	0.327648	0.381	0.226	1.25586e-07	Monocyte	SIK3
2.38789e-12	0.362001	0.437	0.284	1.30317e-07	Monocyte	UBN1
2.40793e-12	0.271645	0.932	0.832	1.3141e-07	Monocyte	RNASEK-C17orf49
2.7006e-12	0.27863	0.326	0.182	1.47382e-07	Monocyte	YWHAH
2.80643e-12	0.376088	0.526	0.365	1.53158e-07	Monocyte	CSNK1D
2.89449e-12	0.40231	0.621	0.464	1.57964e-07	Monocyte	CHP1
3.00433e-12	0.294285	0.267	0.138	1.63959e-07	Monocyte	MFN2
3.16415e-12	0.302143	0.346	0.195	1.7268e-07	Monocyte	LPGAT1
3.3023e-12	0.666033	0.805	0.673	1.8022e-07	Monocyte	PTK2B
3.77904e-12	0.29564	0.396	0.238	2.06238e-07	Monocyte	PTPN12
3.98329e-12	0.783487	0.319	0.18	2.17384e-07	Monocyte	DEF8
4.54581e-12	0.260368	0.561	0.407	2.48083e-07	Monocyte	NUP214
5.17232e-12	0.688766	0.504	0.368	2.82274e-07	Monocyte	CHKB-CPT1B
5.31299e-12	0.540786	0.725	0.584	2.89951e-07	Monocyte	SPG11
5.49869e-12	0.279182	0.27	0.144	3.00086e-07	Monocyte	MAP7D1
8.43905e-12	0.367268	0.544	0.387	4.60553e-07	Monocyte	AP2S1
8.62995e-12	0.354767	0.275	0.146	4.70971e-07	Monocyte	ASPH
1.00824e-11	0.761057	0.84	0.732	5.50235e-07	Monocyte	NKTR
1.12813e-11	0.34545	0.482	0.343	6.15667e-07	Monocyte	STX16-NPEPL1
1.18183e-11	0.330646	0.804	0.682	6.44972e-07	Monocyte	TCF25
1.23387e-11	0.549409	0.339	0.202	6.73374e-07	Monocyte	MAPK8IP3
1.28549e-11	0.345552	0.493	0.332	7.01541e-07	Monocyte	FLII
1.42369e-11	0.473459	0.718	0.574	7.76964e-07	Monocyte	MTDH
1.49325e-11	0.251227	0.272	0.142	8.14925e-07	Monocyte	RUFY1
1.66101e-11	0.285034	0.475	0.327	9.06481e-07	Monocyte	VPS53
1.75253e-11	0.330991	0.388	0.244	9.56426e-07	Monocyte	ZDHHC20
1.8469e-11	0.440753	0.5	0.35	1.00793e-06	Monocyte	EP300
2.24004e-11	0.347566	0.549	0.385	1.22248e-06	Monocyte	CAT
2.42714e-11	0.45325	0.349	0.207	1.32459e-06	Monocyte	HSPBAP1
3.25736e-11	0.704974	0.635	0.51	1.77767e-06	Monocyte	IQSEC1
3.3047e-11	0.26108	0.732	0.547	1.80351e-06	Monocyte	WNK1
5.35943e-11	0.271998	0.298	0.167	2.92485e-06	Monocyte	GPR155
5.48025e-11	0.278215	0.449	0.287	2.99079e-06	Monocyte	CYB5R4
5.92851e-11	0.308196	0.314	0.185	3.23542e-06	Monocyte	LL22NC03-86G7.1
6.61252e-11	0.416871	0.486	0.367	3.60872e-06	Monocyte	PLIN2
8.1186e-11	0.401573	0.821	0.687	4.43064e-06	Monocyte	GLIPR1
8.4536e-11	0.471664	0.56	0.413	4.61347e-06	Monocyte	APOL6
8.89216e-11	0.331915	0.749	0.589	4.85281e-06	Monocyte	DOCK2
9.31698e-11	0.696703	0.886	0.792	5.08465e-06	Monocyte	CFLAR
1.19708e-10	0.384731	0.519	0.406	6.53293e-06	Monocyte	SAMSN1
1.28219e-10	0.353935	0.423	0.289	6.9974e-06	Monocyte	AKIRIN2
1.33238e-10	0.571843	0.4	0.277	7.27132e-06	Monocyte	PISD
1.34086e-10	0.74769	0.409	0.283	7.31763e-06	Monocyte	SPG7
1.36883e-10	0.303016	0.5	0.347	7.47028e-06	Monocyte	IL10RB
1.45928e-10	0.252113	0.391	0.25	7.96387e-06	Monocyte	ME2
1.47624e-10	0.258255	0.477	0.326	8.05643e-06	Monocyte	SP3
1.52897e-10	0.264538	0.561	0.389	8.34419e-06	Monocyte	MSL3
2.04429e-10	0.399069	0.274	0.155	1.11565e-05	Monocyte	PDE8A
2.28811e-10	0.355978	0.318	0.192	1.24871e-05	Monocyte	KDM7A
2.29139e-10	0.414597	0.565	0.419	1.2505e-05	Monocyte	CLTC
2.54131e-10	0.2906	0.675	0.508	1.38689e-05	Monocyte	RHOG
3.76624e-10	0.471813	0.621	0.526	2.05539e-05	Monocyte	RNPC3
3.94036e-10	0.445376	0.384	0.249	2.15041e-05	Monocyte	FAM65A
4.04596e-10	0.583444	0.661	0.546	2.20804e-05	Monocyte	ANKHD1-EIF4EBP3
4.20294e-10	0.273931	0.295	0.175	2.29371e-05	Monocyte	PDP1
4.42351e-10	0.309629	0.456	0.314	2.41409e-05	Monocyte	CACUL1
4.51368e-10	0.557798	0.751	0.67	2.4633e-05	Monocyte	NAP1L1
4.59607e-10	0.278896	0.34	0.209	2.50826e-05	Monocyte	CHPT1
4.86099e-10	0.523196	0.391	0.266	2.65283e-05	Monocyte	CYFIP1
4.88458e-10	0.447515	0.384	0.24	2.66571e-05	Monocyte	EXOC1
5.08483e-10	0.646759	0.423	0.302	2.77499e-05	Monocyte	FAM111A
5.2076e-10	0.282897	0.256	0.142	2.842e-05	Monocyte	UBP1
5.22486e-10	0.356354	0.333	0.21	2.85141e-05	Monocyte	ERGIC1
5.81972e-10	0.334063	0.312	0.189	3.17605e-05	Monocyte	VAV1
7.52254e-10	0.399744	0.282	0.165	4.10535e-05	Monocyte	ARRDC2
7.58457e-10	0.406215	0.504	0.378	4.1392e-05	Monocyte	MAP3K8
7.93079e-10	0.348886	0.582	0.42	4.32815e-05	Monocyte	CTSA
8.10293e-10	0.491248	0.453	0.336	4.4221e-05	Monocyte	COL4A3BP
1.07591e-09	0.329181	0.446	0.304	5.87169e-05	Monocyte	TLDC2
1.46357e-09	0.266536	0.295	0.176	7.98731e-05	Monocyte	APBB3
1.6659e-09	0.466919	0.309	0.191	9.09148e-05	Monocyte	TUBGCP3
1.70406e-09	0.464609	0.302	0.183	9.29971e-05	Monocyte	RALGAPA2
1.8191e-09	0.499979	0.444	0.314	9.92755e-05	Monocyte	MYO5A
1.95013e-09	0.395137	0.458	0.321	0.000106426	Monocyte	ITGB2-AS1
1.96579e-09	0.407706	0.295	0.18	0.000107281	Monocyte	BRAT1
2.23811e-09	0.357464	0.258	0.146	0.000122143	Monocyte	TRAK1
2.31609e-09	0.374235	0.716	0.565	0.000126399	Monocyte	PAK2
2.42949e-09	0.331844	0.425	0.294	0.000132587	Monocyte	ZZEF1
2.48484e-09	0.292149	0.419	0.285	0.000135608	Monocyte	POLK
2.54145e-09	0.340676	0.825	0.69	0.000138697	Monocyte	GRB2
2.8114e-09	0.311898	0.335	0.215	0.000153429	Monocyte	TRAPPC11
3.44067e-09	0.416221	0.426	0.302	0.000187771	Monocyte	ZBTB16
3.95394e-09	0.31956	0.767	0.618	0.000215782	Monocyte	DEK
4.0432e-09	0.26139	0.277	0.161	0.000220654	Monocyte	BMP2K
4.31579e-09	0.315712	0.689	0.6	0.00023553	Monocyte	RP11-514O12.4
4.70012e-09	0.347294	0.275	0.165	0.000256504	Monocyte	SLC8B1
4.84098e-09	0.38579	0.307	0.191	0.000264192	Monocyte	KDM3B
5.52148e-09	0.252094	0.486	0.353	0.000301329	Monocyte	CERKL
6.35654e-09	0.510723	0.505	0.378	0.000346902	Monocyte	VCL
6.47029e-09	0.273837	0.481	0.335	0.00035311	Monocyte	RBMS1
6.71436e-09	0.30242	0.484	0.34	0.00036643	Monocyte	ATF6
7.21172e-09	0.709545	0.809	0.722	0.000393572	Monocyte	CCNL1
8.05168e-09	0.521154	0.498	0.371	0.000439413	Monocyte	MARK3
8.16735e-09	0.812567	0.825	0.776	0.000445725	Monocyte	ARHGEF1
8.54923e-09	0.436737	0.486	0.357	0.000466566	Monocyte	DCP2
8.5595e-09	0.299887	0.254	0.149	0.000467126	Monocyte	REEP4
8.76655e-09	0.262632	0.393	0.265	0.000478426	Monocyte	MAVS
9.13222e-09	0.346664	0.468	0.341	0.000498382	Monocyte	SDCCAG8
1.16996e-08	0.365829	0.593	0.452	0.000638493	Monocyte	BAZ2A
1.20149e-08	0.419584	0.565	0.426	0.000655702	Monocyte	CELF1
1.33155e-08	0.438561	0.484	0.357	0.00072668	Monocyte	GAK
1.43263e-08	0.429072	0.286	0.179	0.000781842	Monocyte	MAP3K5
1.50683e-08	0.446493	0.251	0.146	0.000822337	Monocyte	KIAA0232
1.59163e-08	0.350481	0.472	0.339	0.000868614	Monocyte	PHF20L1
1.70898e-08	0.340548	0.314	0.206	0.00093266	Monocyte	NRROS
1.71425e-08	0.721699	0.767	0.685	0.000935535	Monocyte	RBM25
1.76841e-08	0.380571	0.333	0.224	0.000965092	Monocyte	CNNM2
1.80472e-08	0.328843	0.661	0.489	0.000984909	Monocyte	ANP32B
1.98263e-08	0.561267	0.491	0.366	0.001082	Monocyte	PHF21A
2.28057e-08	0.466855	0.296	0.189	0.0012446	Monocyte	MSL1
2.34278e-08	0.462937	0.358	0.239	0.00127855	Monocyte	AP3D1
2.65385e-08	0.260208	0.337	0.219	0.00144831	Monocyte	SLC35E3
2.66854e-08	0.257719	0.344	0.247	0.00145633	Monocyte	AP006621.8
2.70015e-08	0.408216	0.814	0.67	0.00147358	Monocyte	TGOLN2
3.65338e-08	0.427386	0.256	0.155	0.00199379	Monocyte	N4BP1
3.74537e-08	0.356189	0.251	0.151	0.002044	Monocyte	CLCN6
4.05582e-08	0.265923	0.442	0.3	0.00221342	Monocyte	KIDINS220
4.13257e-08	0.298429	0.433	0.311	0.00225531	Monocyte	MLX
6.57365e-08	0.303574	0.63	0.568	0.0035875	Monocyte	GNG5
6.57448e-08	0.355993	0.698	0.586	0.00358796	Monocyte	LCP2
7.71102e-08	0.765834	0.591	0.483	0.00420821	Monocyte	GOLGB1
8.88309e-08	0.338835	0.312	0.206	0.00484786	Monocyte	PCYT1A
9.34148e-08	0.309515	0.668	0.54	0.00509802	Monocyte	NCKAP1L
1.02623e-07	0.511673	0.986	0.98	0.00560057	Monocyte	OAZ1
1.07535e-07	0.338843	0.461	0.338	0.00586862	Monocyte	GRIPAP1
1.12508e-07	0.518838	0.767	0.711	0.00614	Monocyte	ARHGAP4
1.15161e-07	0.614157	0.642	0.555	0.00628478	Monocyte	CHD1
1.34026e-07	0.289302	0.307	0.198	0.00731435	Monocyte	EIF3B
1.45213e-07	0.406699	0.479	0.364	0.00792487	Monocyte	NCF1
1.64528e-07	0.456895	0.598	0.476	0.00897898	Monocyte	NIN
1.65046e-07	0.691617	0.579	0.467	0.0090072	Monocyte	SRCAP
1.79875e-07	0.90395	0.907	0.867	0.00981652	Monocyte	LUC7L3
1.82921e-07	0.397764	0.312	0.208	0.00998275	Monocyte	RFWD2
1.87158e-07	0.268602	0.474	0.348	0.0102139	Monocyte	GSTO1
1.95122e-07	0.265016	0.281	0.177	0.0106486	Monocyte	STK40
2.3719e-07	0.299467	0.339	0.232	0.0129444	Monocyte	FNDC3B
2.7781e-07	0.338725	0.36	0.247	0.0151612	Monocyte	DYNC1LI2
2.80442e-07	0.279898	0.518	0.383	0.0153048	Monocyte	SPEN
2.88285e-07	0.433259	0.73	0.605	0.0157329	Monocyte	EIF3A
2.97712e-07	0.33123	0.384	0.27	0.0162473	Monocyte	MIIP
3.06024e-07	0.265807	0.591	0.474	0.016701	Monocyte	RP11-571M6.7
4.0532e-07	0.254032	0.575	0.452	0.0221199	Monocyte	SFPQ
4.23869e-07	0.305933	0.446	0.348	0.0231322	Monocyte	PAG1
4.64073e-07	0.402265	0.519	0.415	0.0253263	Monocyte	TUBGCP2
5.0349e-07	0.285991	0.353	0.247	0.0274775	Monocyte	RAP1GAP2
5.03811e-07	0.311323	0.56	0.437	0.027495	Monocyte	PARP9
5.2526e-07	0.31473	0.491	0.383	0.0286656	Monocyte	RAB27A
5.49673e-07	0.349265	0.379	0.258	0.0299979	Monocyte	ARHGEF2
5.57336e-07	0.384186	0.425	0.316	0.030416	Monocyte	NUFIP2
5.79687e-07	0.451554	0.554	0.439	0.0316359	Monocyte	USP4
6.05165e-07	0.552957	0.414	0.323	0.0330263	Monocyte	DAGLB
6.67649e-07	0.469616	0.563	0.461	0.0364363	Monocyte	GBP2
6.96114e-07	0.251757	0.291	0.189	0.0379897	Monocyte	ALDH3A2
7.92336e-07	0.541837	0.488	0.382	0.043241	Monocyte	UVRAG
8.76199e-07	0.26698	0.504	0.398	0.0478177	Monocyte	C11orf21
8.94814e-07	0.404742	0.626	0.49	0.0488336	Monocyte	RIOK3
9.86736e-07	0.510801	0.63	0.534	0.0538501	Monocyte	ANKHD1
9.92911e-07	0.419662	0.305	0.209	0.0541871	Monocyte	SIRT7
9.99863e-07	0.567577	0.74	0.664	0.0545665	Monocyte	ITGAL
1.0197e-06	0.300611	0.484	0.369	0.0556491	Monocyte	HDLBP
1.08657e-06	0.383231	0.544	0.459	0.0592984	Monocyte	SFT2D2
1.09109e-06	0.309572	0.556	0.43	0.059545	Monocyte	ARID1A
1.14495e-06	0.351757	0.482	0.368	0.0624844	Monocyte	MAP2K3
1.1707e-06	0.368702	0.379	0.269	0.0638899	Monocyte	MAP4K4
1.30637e-06	0.519944	0.479	0.379	0.0712936	Monocyte	MCM3AP
1.65353e-06	0.351384	0.253	0.166	0.0902398	Monocyte	CCDC57
1.69054e-06	1.13719	0.633	0.625	0.0922597	Monocyte	FCGR3A
1.692e-06	0.344526	0.749	0.624	0.0923394	Monocyte	TRIM38
1.76875e-06	0.315345	0.954	0.953	0.0965277	Monocyte	RP11-290D2.6
1.78351e-06	0.445862	0.519	0.411	0.097333	Monocyte	SREK1
1.88789e-06	0.34659	0.326	0.229	0.10303	Monocyte	GSN
1.97141e-06	0.414232	0.467	0.36	0.107588	Monocyte	PBRM1
2.33043e-06	0.279439	0.7	0.576	0.127181	Monocyte	CNPY3
2.44464e-06	0.401948	0.272	0.183	0.133414	Monocyte	CSAD
2.51562e-06	0.335206	0.467	0.605	0.137288	Monocyte	ESRRA
2.52082e-06	0.374937	0.411	0.311	0.137571	Monocyte	YPEL3
2.60127e-06	0.273015	0.444	0.336	0.141962	Monocyte	HIPK1
2.62759e-06	0.378933	0.921	0.877	0.143398	Monocyte	ARPC1B
3.14675e-06	0.439268	0.535	0.441	0.171731	Monocyte	MKL1
3.18791e-06	0.498554	0.482	0.38	0.173977	Monocyte	UBR4
3.19345e-06	0.398154	0.511	0.413	0.174279	Monocyte	AHSA2
3.6957e-06	0.516741	0.863	0.839	0.201689	Monocyte	ARGLU1
3.7894e-06	0.351089	0.63	0.55	0.206803	Monocyte	CMTM7
4.06763e-06	0.909982	0.644	0.593	0.221987	Monocyte	CDK5RAP3
4.44723e-06	0.278818	0.395	0.292	0.242703	Monocyte	ZMYM6
6.13504e-06	0.305214	0.823	0.699	0.334813	Monocyte	FLNA
6.15112e-06	0.411029	0.295	0.205	0.335691	Monocyte	FBXO42
6.9307e-06	0.300998	0.688	0.865	0.378236	Monocyte	NBEAL1
7.00983e-06	0.355952	0.361	0.266	0.382554	Monocyte	JARID2
7.41798e-06	0.277094	0.323	0.224	0.404829	Monocyte	POGZ
7.96145e-06	0.430746	0.347	0.254	0.434488	Monocyte	CHD3
7.97376e-06	0.347527	0.34	0.266	0.43516	Monocyte	DGAT1
8.22771e-06	0.288188	0.609	0.508	0.449019	Monocyte	KCNAB2
8.36691e-06	0.253871	0.467	0.347	0.456616	Monocyte	HIPK2
8.36944e-06	0.536318	0.768	0.636	0.456754	Monocyte	ARHGAP30
9.05571e-06	0.39193	0.747	0.674	0.494206	Monocyte	FKBP5
9.24423e-06	0.282144	0.437	0.332	0.504494	Monocyte	MAST3
1.00501e-05	0.429561	0.37	0.278	0.548472	Monocyte	HTT
1.08585e-05	0.417835	0.572	0.468	0.592592	Monocyte	CEP350
1.24066e-05	0.576756	0.491	0.395	0.677076	Monocyte	ATAD2B
1.2759e-05	0.305001	0.463	0.36	0.696312	Monocyte	FOXN2
1.30581e-05	0.462455	0.454	0.367	0.712631	Monocyte	MX1
1.37905e-05	0.495568	0.639	0.549	0.7526	Monocyte	IER2
1.40787e-05	0.457927	0.574	0.501	0.76833	Monocyte	C14orf159
1.6086e-05	0.382105	0.614	0.521	0.877878	Monocyte	ZNFX1
1.62945e-05	0.673388	0.381	0.294	0.889254	Monocyte	RHBDF2
1.70245e-05	0.252466	0.556	0.44	0.929093	Monocyte	CCDC69
1.71068e-05	0.342966	0.379	0.279	0.933587	Monocyte	TMEM131
1.78169e-05	0.32294	0.388	0.303	0.972342	Monocyte	MTCH1
1.85658e-05	0.371965	0.474	0.361	1	Monocyte	RB1CC1
2.01949e-05	0.292604	0.463	0.365	1	Monocyte	ACAA1
2.04262e-05	0.773494	0.784	0.706	1	Monocyte	CNTRL
2.13593e-05	0.323699	0.274	0.19	1	Monocyte	FAM118A
2.15297e-05	0.369796	0.76	0.627	1	Monocyte	TAOK3
2.26441e-05	0.321061	0.467	0.366	1	Monocyte	LARP4B
2.50455e-05	0.454289	0.716	0.632	1	Monocyte	IRF1
2.8242e-05	0.271994	0.514	0.428	1	Monocyte	RAF1
2.86052e-05	0.434476	0.616	0.515	1	Monocyte	GLRX
2.98462e-05	0.385054	0.375	0.293	1	Monocyte	PNKD
2.98474e-05	0.655564	0.879	0.818	1	Monocyte	VPS13C
3.2622e-05	0.324977	0.293	0.21	1	Monocyte	ANKLE2
3.34753e-05	0.250026	0.439	0.331	1	Monocyte	SUSD6
3.84463e-05	0.259197	0.274	0.194	1	Monocyte	PYGB
4.16277e-05	0.33938	0.77	0.66	1	Monocyte	ADAR
4.47969e-05	0.490681	0.491	0.416	1	Monocyte	SUGP2
4.64173e-05	0.542189	0.667	0.589	1	Monocyte	PHIP
4.87815e-05	0.578534	0.753	0.695	1	Monocyte	NIPBL
4.92635e-05	0.554033	0.481	0.405	1	Monocyte	RBM33
4.96847e-05	0.370367	0.291	0.208	1	Monocyte	SCYL2
5.23238e-05	0.312729	0.575	0.47	1	Monocyte	CSK
5.52108e-05	0.422158	0.382	0.297	1	Monocyte	DHX29
5.97439e-05	0.35045	0.877	0.869	1	Monocyte	ZFP36
6.02587e-05	0.35058	0.319	0.235	1	Monocyte	TRAPPC8
6.07318e-05	0.372871	0.433	0.347	1	Monocyte	LAIR1
6.14576e-05	0.325465	0.361	0.274	1	Monocyte	PARP12
6.83205e-05	0.281086	0.428	0.324	1	Monocyte	NSFL1C
7.56527e-05	0.388914	0.582	0.532	1	Monocyte	PRPF4B
7.62864e-05	0.376813	0.511	0.409	1	Monocyte	PPIP5K2
7.90024e-05	0.276868	0.284	0.21	1	Monocyte	ZC3H18
8.10604e-05	0.28989	0.27	0.194	1	Monocyte	CRTC2
0.000136459	0.397795	0.425	0.375	1	Monocyte	RHOC
0.000136593	0.612624	0.54	0.464	1	Monocyte	ITPR2
0.000157381	0.367519	0.598	0.498	1	Monocyte	XRN2
0.000171368	0.532216	0.433	0.36	1	Monocyte	SLC20A1
0.000173125	0.38841	0.784	0.849	1	Monocyte	ARID4B
0.00018065	0.284452	0.44	0.348	1	Monocyte	TRIM56
0.000187531	0.472505	0.326	0.256	1	Monocyte	GGA3
0.000198768	0.393351	0.974	0.955	1	Monocyte	RPS9
0.000210506	0.425138	0.439	0.351	1	Monocyte	MED13
0.000216208	0.325985	0.281	0.209	1	Monocyte	SGMS1
0.000230658	0.392518	0.405	0.32	1	Monocyte	FAM192A
0.000243462	0.502758	0.296	0.253	1	Monocyte	DSE
0.000243786	0.328646	0.384	0.302	1	Monocyte	IKBKB
0.000244664	0.360442	0.554	0.464	1	Monocyte	AP3B1
0.000281434	0.368005	0.354	0.283	1	Monocyte	MKNK1
0.00029713	0.569858	0.633	0.561	1	Monocyte	ACADVL
0.000307172	0.303515	0.389	0.308	1	Monocyte	PRR14L
0.000336792	0.271232	0.263	0.199	1	Monocyte	DDX42
0.000340835	0.367303	0.691	0.613	1	Monocyte	WAC
0.000355852	0.336065	0.802	0.695	1	Monocyte	PKM
0.000381877	0.597606	0.56	0.545	1	Monocyte	MTSS1
0.000400221	0.269737	0.389	0.32	1	Monocyte	FBXO11
0.000400897	0.317408	0.34	0.274	1	Monocyte	CWC25
0.000410204	0.400351	0.293	0.225	1	Monocyte	PDPR
0.000416425	0.260184	0.389	0.3	1	Monocyte	OXR1
0.000428994	0.280767	0.398	0.32	1	Monocyte	CREBRF
0.00043386	0.354534	0.442	0.362	1	Monocyte	UNC13D
0.000589075	0.310287	0.568	0.479	1	Monocyte	LAMTOR1
0.000605783	0.676991	0.791	0.738	1	Monocyte	ITSN2
0.000618173	0.50974	0.658	0.58	1	Monocyte	CYTH4
0.000675942	0.338141	0.477	0.47	1	Monocyte	RP11-6N17.10
0.000797734	0.31241	0.467	0.394	1	Monocyte	NFE2L2
0.000823095	0.29992	0.604	0.519	1	Monocyte	IQGAP2
0.0008583	0.286554	0.561	0.543	1	Monocyte	HOOK2
0.0010081	0.467767	0.702	0.631	1	Monocyte	RBM5
0.00105669	0.436117	0.647	0.598	1	Monocyte	ZFC3H1
0.00106973	0.437842	0.425	0.356	1	Monocyte	AP1B1
0.00112107	0.364945	0.967	0.849	1	Monocyte	AHNAK
0.00131974	0.313183	0.449	0.373	1	Monocyte	XPO6
0.00134367	0.761163	0.533	0.485	1	Monocyte	BTAF1
0.00171077	0.41722	0.86	0.893	1	Monocyte	SF3B1
0.00175469	0.433273	0.379	0.314	1	Monocyte	NSRP1
0.00177694	0.404537	0.674	0.591	1	Monocyte	CAPN2
0.00187287	0.273773	0.27	0.208	1	Monocyte	ATP13A1
0.00206188	0.357106	0.653	0.594	1	Monocyte	KTN1
0.00212804	0.282536	0.404	0.328	1	Monocyte	AKR1A1
0.00229807	0.360743	0.288	0.233	1	Monocyte	ABCA7
0.00230433	0.336957	0.53	0.492	1	Monocyte	2022-09-09
0.00230959	0.279677	0.595	0.537	1	Monocyte	PRELID1
0.00234827	0.344971	0.349	0.283	1	Monocyte	HECTD4
0.00251499	0.542273	0.593	0.52	1	Monocyte	TCERG1
0.00252329	0.306211	0.304	0.245	1	Monocyte	ARIH1
0.00270364	0.30139	0.291	0.226	1	Monocyte	NIT1
0.00272283	0.259715	0.323	0.254	1	Monocyte	RNPEPL1
0.00280366	0.260848	0.87	0.78	1	Monocyte	IQGAP1
0.0028099	0.269903	0.298	0.243	1	Monocyte	SEMA3F-AS1
0.00289458	0.291309	0.491	0.43	1	Monocyte	UBA3
0.00298356	0.545503	0.549	0.483	1	Monocyte	KIAA1109
0.00320263	0.424393	0.693	0.611	1	Monocyte	BPTF
0.00403492	0.31668	0.268	0.216	1	Monocyte	REV1
0.00416285	0.328699	0.791	0.73	1	Monocyte	MTPN
0.00417357	0.607741	0.304	0.248	1	Monocyte	NISCH
0.00496812	0.305811	0.526	0.46	1	Monocyte	LPP
0.00501387	0.440825	0.781	0.724	1	Monocyte	SETX
0.00510747	0.299982	0.314	0.264	1	Monocyte	NABP1
0.0052221	0.451143	0.847	0.772	1	Monocyte	GNAS
0.00563358	0.420519	0.632	0.586	1	Monocyte	ZNF638
0.00618432	0.437687	0.263	0.208	1	Monocyte	MADD
0.00626991	0.511353	0.888	0.875	1	Monocyte	UTRN
0.00642803	0.309604	0.332	0.301	1	Monocyte	TSC22D4
0.00643569	0.678231	0.828	0.798	1	Monocyte	SRSF11
0.00645235	0.282178	0.337	0.281	1	Monocyte	SMG7
0.00716976	0.379498	0.353	0.303	1	Monocyte	KIAA1468
0.00823702	0.369971	0.282	0.233	1	Monocyte	VPS39
0.00843799	0.316413	0.532	0.476	1	Monocyte	ATF4
0.0093807	0.389208	0.449	0.4	1	Monocyte	RIF1
0.00944514	0.298744	0.414	0.373	1	Monocyte	TIAL1
3.33892e-281	2.95155	0.984	0.359	1.82218e-276	T_cells	TRAC
4.79406e-280	1.80499	0.924	0.158	2.61631e-275	T_cells	CD3D
9.12763e-262	1.53208	0.967	0.218	4.98131e-257	T_cells	CD3E
2.90794e-260	2.10634	0.933	0.21	1.58698e-255	T_cells	CD3G
1.30992e-235	0.323838	0.964	0.184	7.14878e-231	T_cells	RNU1-125P
8.00615e-216	3.32053	0.933	0.383	4.36927e-211	T_cells	IL7R
2.16454e-213	1.7721	0.98	0.365	1.18127e-208	T_cells	IL32
3.84249e-179	1.36588	0.626	0.064	2.097e-174	T_cells	CD5
9.07613e-168	1.71746	0.695	0.133	4.95321e-163	T_cells	INPP4B
1.1793e-163	1.41391	0.989	0.591	6.43588e-159	T_cells	TRBV25-1
1.46664e-162	1.23748	0.9	0.298	8.00402e-158	T_cells	LINC00861
1.23818e-160	1.35774	0.791	0.202	6.75722e-156	T_cells	TC2N
4.58521e-160	1.41844	0.989	0.594	2.50233e-155	T_cells	TRBV28
1.49086e-157	1.53121	0.609	0.083	8.13625e-153	T_cells	LEF1
1.05063e-156	1.82822	0.993	0.681	5.73373e-152	T_cells	TRBC2
8.06951e-156	1.58411	0.872	0.334	4.40385e-151	T_cells	CD2
1.63543e-154	1.65648	0.92	0.388	8.92519e-150	T_cells	LCK
4.10419e-150	1.41569	0.777	0.225	2.23982e-145	T_cells	ITK
4.29693e-149	1.3651	0.603	0.09	2.345e-144	T_cells	THEMIS
4.06212e-145	1.32599	0.696	0.158	2.21686e-140	T_cells	TCF7
7.50079e-144	1.16496	0.578	0.081	4.09348e-139	T_cells	CAMK4
1.60947e-133	2.00698	0.929	0.598	8.78353e-129	T_cells	LDHB
4.32039e-131	0.67656	0.483	0.045	2.35781e-126	T_cells	CD28
9.29979e-131	0.929867	1	0.984	5.07527e-126	T_cells	EEF1A1P5
1.76095e-129	1.05692	0.626	0.129	9.61021e-125	T_cells	CD6
3.76234e-126	1.26672	0.831	0.362	2.05326e-121	T_cells	GIMAP5
2.55009e-125	1.18952	0.869	0.427	1.39169e-120	T_cells	GIMAP1-GIMAP5
6.6305e-123	0.869416	0.78	0.276	3.61853e-118	T_cells	LAT
1.81981e-119	1.37456	0.916	0.555	9.93144e-115	T_cells	GIMAP7
2.8601e-119	0.477794	0.757	0.245	1.56087e-114	T_cells	LIME1
1.67678e-118	1.02169	1	1	9.15084e-114	T_cells	EEF1A1
1.91501e-117	0.76664	0.386	0.017	1.0451e-112	T_cells	MAL
2.64553e-115	1.40198	0.555	0.111	1.44377e-110	T_cells	TRAT1
7.58561e-115	0.36001	0.731	0.23	4.13977e-110	T_cells	RP4-583P15.14
1.36363e-114	0.531276	0.946	0.628	7.44185e-110	T_cells	RP11-489E7.4
5.84212e-114	1.02115	1	0.973	3.18828e-109	T_cells	RPS3
2.18357e-111	1.13951	0.663	0.195	1.19166e-106	T_cells	OXNAD1
2.05174e-110	0.954693	0.429	0.043	1.11971e-105	T_cells	CD40LG
2.2016e-107	1.43322	0.992	0.902	1.2015e-102	T_cells	SARAF
1.89979e-104	0.878322	0.992	0.789	1.03679e-99	T_cells	IFITM1
5.35327e-103	0.600436	0.512	0.092	2.9215e-98	T_cells	BCL11B
1.72172e-100	0.979225	0.755	0.286	9.3961e-96	T_cells	SPOCK2
2.0407e-99	0.512149	0.358	0.024	1.11369e-94	T_cells	LINC01550
5.43672e-97	0.891121	0.471	0.081	2.96704e-92	T_cells	PRKCQ-AS1
2.1467e-96	0.997385	0.998	0.978	1.17154e-91	T_cells	RPL3
2.73552e-96	1.14372	0.58	0.151	1.49288e-91	T_cells	LDLRAP1
4.15416e-96	0.290216	0.998	0.945	2.26709e-91	T_cells	EEF1A1P6
1.34323e-93	0.594271	0.908	0.49	7.33054e-89	T_cells	PCED1B
1.91411e-91	0.727221	0.414	0.06	1.04461e-86	T_cells	SIRPG
3.93938e-91	0.50737	0.379	0.042	2.14988e-86	T_cells	TNFRSF25
3.88116e-90	0.516734	0.818	0.394	2.1181e-85	T_cells	RP4-583P15.15
1.2197e-89	0.779871	0.821	0.428	6.6564e-85	T_cells	RP11-264B17.3
1.44744e-89	1.52639	0.852	0.505	7.89928e-85	T_cells	PIK3IP1
3.65428e-89	1.37924	0.435	0.077	1.99429e-84	T_cells	CD8B
3.8813e-88	0.903485	1	0.981	2.11818e-83	T_cells	RPS6
2.20463e-87	0.786926	0.893	0.496	1.20315e-82	T_cells	PCED1B-AS1
1.17823e-86	1.42007	0.778	0.404	6.43009e-82	T_cells	DGKA
6.12648e-84	0.786023	0.824	0.361	3.34346e-79	T_cells	ZAP70
1.67067e-82	0.3481	0.997	0.892	9.11754e-78	T_cells	CTD-3148I10.15
4.36235e-82	0.4177	0.995	0.919	2.38071e-77	T_cells	RPL7P9
9.10265e-82	0.711126	1	0.97	4.96768e-77	T_cells	SH3D19
2.18716e-80	0.794961	1	0.984	1.19362e-75	T_cells	RPS3A
1.05977e-79	0.86861	0.706	0.294	5.78357e-75	T_cells	SCML4
9.01608e-79	0.897272	0.314	0.028	4.92043e-74	T_cells	NELL2
9.91511e-79	1.10824	0.787	0.396	5.41107e-74	T_cells	CD96
1.00547e-78	0.923515	0.476	0.113	5.48726e-74	T_cells	TESPA1
5.13965e-77	1.11401	0.706	0.312	2.80491e-72	T_cells	ITM2A
7.47817e-77	0.303242	0.997	0.888	4.08114e-72	T_cells	RPS3AP6
8.11944e-76	0.834139	0.997	0.978	4.4311e-71	T_cells	RPL7
9.88468e-76	0.666397	0.867	0.459	5.39447e-71	T_cells	S1PR1
7.30049e-74	0.86936	0.346	0.049	3.98417e-69	T_cells	RP11-18H21.1
1.42942e-73	1.05345	0.744	0.36	7.80091e-69	T_cells	NOSIP
5.80213e-73	0.924549	0.483	0.129	3.16646e-68	T_cells	TNFSF8
1.21584e-72	1.03667	0.878	0.531	6.63533e-68	T_cells	SYNE2
2.66662e-72	0.61809	0.573	0.18	1.45528e-67	T_cells	PRKCQ
8.67698e-72	1.83823	0.585	0.23	4.73537e-67	T_cells	CD8A
1.3039e-71	1.20815	0.849	0.568	7.11591e-67	T_cells	GIMAP4
8.53319e-71	0.697738	0.998	0.988	4.6569e-66	T_cells	RPL13A
1.42119e-70	0.329068	0.997	0.881	7.75602e-66	T_cells	XX-FW83563B9.5
4.80839e-70	0.813522	0.98	0.723	2.62413e-65	T_cells	FYB
6.77931e-69	0.343933	0.966	0.726	3.69974e-64	T_cells	MIR3064
9.51374e-69	0.659751	0.793	0.391	5.19203e-64	T_cells	PRKCH
1.0657e-66	0.849331	0.542	0.195	5.81596e-62	T_cells	SERINC5
2.58091e-65	0.880996	0.877	0.592	1.40851e-60	T_cells	DNAJB1
3.13243e-65	0.610314	1	1	1.70949e-60	T_cells	B2M
5.72109e-65	0.679479	0.998	0.984	3.12223e-60	T_cells	RPL10
2.40282e-64	0.520792	0.264	0.025	1.31131e-59	T_cells	UBASH3A
1.00935e-63	0.581696	0.764	0.351	5.50842e-59	T_cells	STAT4
1.41677e-63	0.82745	0.97	0.941	7.73191e-59	T_cells	EEF1G
2.60329e-63	0.822228	0.97	0.945	1.42072e-58	T_cells	RP11-864I4.1
1.84364e-62	0.809676	0.652	0.298	1.00615e-57	T_cells	CD27
5.07529e-62	1.04796	0.972	0.874	2.76979e-57	T_cells	HSPA8
4.56225e-61	0.875994	0.993	0.96	2.4898e-56	T_cells	RPL5
8.48132e-61	0.9338	0.77	0.449	4.6286e-56	T_cells	LEPROTL1
1.82338e-60	0.907742	0.432	0.12	9.95091e-56	T_cells	GPR171
3.33043e-58	0.863546	0.923	0.69	1.81755e-53	T_cells	SELPLG
4.40676e-58	0.60489	0.392	0.099	2.40495e-53	T_cells	SLAMF1
3.30171e-57	1.01745	0.745	0.414	1.80188e-52	T_cells	RORA
1.58543e-56	0.520614	0.989	0.851	8.65232e-52	T_cells	RP13-270P17.1
2.23594e-56	0.65184	0.99	0.924	1.22024e-51	T_cells	MYL12A
3.01166e-56	0.559857	0.287	0.046	1.64358e-51	T_cells	DPP4
3.70733e-56	0.894012	0.913	0.686	2.02324e-51	T_cells	CDC42SE2
3.76934e-56	0.355468	0.294	0.049	2.05708e-51	T_cells	ICOS
2.27213e-55	0.758303	0.635	0.296	1.23999e-50	T_cells	MGAT4A
1.15031e-54	0.605048	0.975	0.88	6.27772e-50	T_cells	RPL14
1.58286e-54	0.765231	0.45	0.148	8.63827e-50	T_cells	RCAN3
2.08878e-54	0.641628	0.998	0.975	1.13993e-49	T_cells	RPL6
2.3738e-54	1.09938	0.611	0.283	1.29548e-49	T_cells	IL6ST
3.51217e-54	0.73058	0.319	0.064	1.91673e-49	T_cells	AQP3
4.22828e-54	0.488538	0.389	0.1	2.30754e-49	T_cells	TRAF1
4.61331e-54	0.462327	0.593	0.262	2.51767e-49	T_cells	CD27-AS1
1.30816e-53	0.752115	0.975	0.902	7.13915e-49	T_cells	HNRNPA1
1.45546e-53	0.521636	0.578	0.233	7.94301e-49	T_cells	SLFN12L
1.54786e-53	0.595678	0.998	0.992	8.4473e-49	T_cells	RPL13
2.87778e-53	0.801972	0.67	0.339	1.57052e-48	T_cells	SKAP1
3.05552e-52	0.765136	0.985	0.941	1.66752e-47	T_cells	RPS4X
8.20931e-52	0.874973	0.921	0.784	4.48015e-47	T_cells	NPM1
1.25401e-51	0.833902	0.979	0.955	6.84363e-47	T_cells	RPL4
1.66824e-51	0.631023	0.484	0.18	9.10424e-47	T_cells	THEM4
1.70891e-51	0.61453	0.483	0.18	9.32622e-47	T_cells	CDC14A
1.82999e-51	0.431398	0.287	0.052	9.987e-47	T_cells	TBC1D4
1.3644e-50	1.03265	0.522	0.212	7.4461e-46	T_cells	KLRG1
3.20096e-50	0.646594	0.821	0.509	1.74689e-45	T_cells	ACAP1
3.56816e-50	0.775605	0.742	0.423	1.94729e-45	T_cells	RHOH
4.49557e-50	0.758925	0.97	0.789	2.45341e-45	T_cells	IL2RG
8.19716e-50	0.578981	0.489	0.184	4.47352e-45	T_cells	FAM102A
3.33216e-49	0.669026	0.995	0.927	1.81849e-44	T_cells	CALM1
5.05086e-49	0.460156	0.391	0.114	2.75646e-44	T_cells	GATA3
5.46729e-49	0.788723	0.691	0.36	2.98372e-44	T_cells	PBXIP1
2.2739e-48	0.7187	0.977	0.904	1.24096e-43	T_cells	RPLP0
2.73027e-48	0.594625	0.993	0.965	1.49002e-43	T_cells	RPL19
4.71337e-48	0.591145	1	0.982	2.57227e-43	T_cells	ARHGDIB
6.3721e-48	0.560751	1	0.956	3.47751e-43	T_cells	RPS27A
3.31442e-47	0.564473	0.964	0.865	1.80881e-42	T_cells	RPL10A
9.62902e-47	0.701564	0.534	0.23	5.25494e-42	T_cells	LY9
2.27907e-46	1.79027	0.68	0.41	1.24378e-41	T_cells	CCR7
3.02229e-45	0.539434	0.273	0.056	1.64938e-40	T_cells	HAPLN3
3.61418e-45	0.676884	1	0.988	1.9724e-40	T_cells	DDX5
9.57476e-45	0.770517	0.969	0.907	5.22533e-40	T_cells	CNBP
1.83468e-44	0.578012	0.998	0.98	1.00126e-39	T_cells	RPL15
3.18948e-44	0.679248	0.724	0.406	1.74063e-39	T_cells	DENND2D
4.65565e-44	0.845386	0.69	0.399	2.54077e-39	T_cells	ABLIM1
4.79428e-44	0.839521	0.606	0.307	2.61643e-39	T_cells	CD84
2.32113e-43	1.29382	0.721	0.431	1.26673e-38	T_cells	GPR183
7.28581e-43	0.557346	0.76	0.483	3.97616e-38	T_cells	2022-09-01
8.36255e-43	0.544999	0.603	0.29	4.56378e-38	T_cells	TMEM173
1.18929e-42	0.422258	0.989	0.907	6.49042e-38	T_cells	RPS12
3.55103e-41	0.68715	0.916	0.775	1.93794e-36	T_cells	SKP1
4.50053e-41	0.564476	0.25	0.052	2.45612e-36	T_cells	EPHX2
4.83297e-41	0.624872	1	0.998	2.63754e-36	T_cells	MT-CYB
4.99415e-41	0.42442	0.997	0.843	2.72551e-36	T_cells	HCG4P5
1.15417e-40	0.689381	1	0.999	6.29877e-36	T_cells	TXNIP
1.85378e-40	0.614899	0.696	0.436	1.01168e-35	T_cells	NDFIP1
2.14344e-40	0.582491	0.9	0.687	1.16976e-35	T_cells	CLEC2D
1.6965e-39	0.481311	0.401	0.145	9.25848e-35	T_cells	MLLT3
2.05387e-39	0.845339	0.468	0.204	1.12088e-34	T_cells	MYC
3.17886e-39	0.458076	0.466	0.192	1.73483e-34	T_cells	GRAP2
5.78521e-39	0.656443	0.946	0.857	3.15722e-34	T_cells	RPSA
1.44583e-38	0.458956	0.998	0.967	7.89045e-34	T_cells	RPL23A
1.60231e-38	0.795537	0.713	0.464	8.74444e-34	T_cells	TUBA4A
1.85735e-38	0.613696	0.608	0.324	1.01363e-33	T_cells	PIM1
2.35834e-38	0.409288	0.998	0.965	1.28704e-33	T_cells	AC010761.8
2.62688e-38	0.59823	0.98	0.881	1.43359e-33	T_cells	SRSF5
2.69714e-38	0.91504	0.755	0.496	1.47194e-33	T_cells	CD69
3.05044e-38	0.371765	0.997	0.929	1.66475e-33	T_cells	IFITM2
3.73412e-38	1.10523	0.596	0.348	2.03786e-33	T_cells	TOB1
4.22035e-38	0.513048	0.672	0.377	2.30321e-33	T_cells	ETS1
4.49031e-38	0.733492	0.918	0.776	2.45054e-33	T_cells	TRAF3IP3
9.34559e-38	0.61097	0.402	0.156	5.10026e-33	T_cells	ATP6V0E2
2.4569e-37	0.420092	0.685	0.385	1.34083e-32	T_cells	AAK1
4.51895e-37	0.591861	0.433	0.18	2.46617e-32	T_cells	SIT1
1.36627e-36	0.522317	0.363	0.13	7.4563e-32	T_cells	HELB
2.15644e-36	0.639223	0.888	0.732	1.17685e-31	T_cells	GSTK1
2.23418e-36	0.497031	0.745	0.5	1.21928e-31	T_cells	SNRPN
5.11677e-36	0.856022	0.837	0.682	2.79242e-31	T_cells	CNN2
1.08617e-35	0.298049	0.998	0.981	5.92766e-31	T_cells	RPS27
1.32505e-35	0.444004	0.496	0.216	7.23134e-31	T_cells	CDC25B
2.67886e-35	0.461959	0.99	0.963	1.46196e-30	T_cells	RPL9
3.088e-35	0.677202	0.91	0.742	1.68524e-30	T_cells	ARHGAP15
3.63429e-35	0.469671	0.872	0.603	1.98338e-30	T_cells	EVL
4.1881e-35	0.409797	0.342	0.118	2.28562e-30	T_cells	ANK3
4.51056e-35	0.357935	0.67	0.43	2.46159e-30	T_cells	USP20
4.88964e-35	0.6638	0.846	0.614	2.66847e-30	T_cells	SLC38A1
1.28313e-34	0.43887	0.997	0.965	7.00257e-30	T_cells	RPS18
5.70155e-34	0.441642	1	0.989	3.11156e-29	T_cells	RPL21
8.69931e-34	0.494967	0.471	0.224	4.74756e-29	T_cells	A2M
1.47172e-33	0.883673	0.816	0.64	8.03178e-29	T_cells	TMEM123
2.21551e-33	0.252068	0.823	0.529	1.20909e-28	T_cells	LCP2
2.49687e-33	0.49419	0.346	0.122	1.36264e-28	T_cells	APBA2
3.66632e-33	0.339417	0.263	0.071	2.00086e-28	T_cells	PRKCA
1.10397e-32	0.465395	0.525	0.276	6.02481e-28	T_cells	PRDX2
1.31183e-32	0.639369	0.261	0.071	7.15916e-28	T_cells	CISH
1.31906e-32	0.56111	0.645	0.407	7.19865e-28	T_cells	TECR
2.01918e-31	0.287792	0.281	0.086	1.10195e-26	T_cells	PZP
3.38637e-31	0.477923	1	0.994	1.84808e-26	T_cells	PTPRC
4.88274e-31	0.43167	0.258	0.074	2.66471e-26	T_cells	TMEM204
6.26225e-31	0.47861	1	0.989	3.41756e-26	T_cells	RPS14
7.51099e-31	0.3512	0.941	0.878	4.09905e-26	T_cells	RP11-661A12.8
1.35188e-30	0.44416	0.302	0.102	7.37777e-26	T_cells	GALM
1.37359e-30	0.616351	0.529	0.285	7.4962e-26	T_cells	SATB1
1.41328e-30	0.36959	0.943	0.894	7.71286e-26	T_cells	EEF1D
2.71728e-30	0.331816	0.629	0.392	1.48293e-25	T_cells	CTC-432M15.3
2.84878e-30	0.476246	0.317	0.112	1.55469e-25	T_cells	CENPK
8.20864e-30	0.396937	0.989	0.931	4.47978e-25	T_cells	RPL18
8.744e-30	0.309124	0.995	0.954	4.77195e-25	T_cells	RPL18A
1.0213e-29	0.454015	0.402	0.18	5.57364e-25	T_cells	PDE3B
1.41498e-29	0.46867	0.997	0.996	7.72212e-25	T_cells	HLA-E
1.47083e-29	0.573463	0.611	0.358	8.0269e-25	T_cells	SLFN5
1.48349e-29	0.251204	0.749	0.558	8.09601e-25	T_cells	C1orf74
1.52156e-29	0.50292	0.535	0.285	8.30374e-25	T_cells	OPTN
1.63065e-29	0.450818	0.81	0.628	8.89912e-25	T_cells	AES
1.86619e-29	0.548104	0.888	0.764	1.01846e-24	T_cells	EEF1B2
2.21601e-29	0.852361	0.562	0.325	1.20936e-24	T_cells	CD4
4.32681e-29	0.484909	0.957	0.888	2.36131e-24	T_cells	RPL7A
5.30333e-29	0.31254	0.388	0.173	2.89424e-24	T_cells	RGS10
7.09248e-29	0.258581	0.926	0.854	3.87065e-24	T_cells	RP11-661A12.7
8.44311e-29	0.372757	0.256	0.077	4.60774e-24	T_cells	HNRNPLL
1.44164e-28	0.570701	0.65	0.404	7.86762e-24	T_cells	KLF12
1.87314e-28	0.530173	0.481	0.235	1.02225e-23	T_cells	CCND2
3.58128e-28	0.364683	0.619	0.348	1.95445e-23	T_cells	ARL4C
6.83141e-28	0.836105	0.86	0.737	3.72817e-23	T_cells	ANXA1
8.38828e-28	0.44538	0.453	0.223	4.57782e-23	T_cells	SH2D1A
9.68952e-28	0.437149	0.745	0.513	5.28796e-23	T_cells	TMC8
1.62989e-27	0.474222	0.798	0.604	8.89499e-23	T_cells	RBL2
1.81364e-27	0.602821	0.522	0.288	9.89777e-23	T_cells	PTPN7
7.34963e-27	0.468428	0.412	0.189	4.01099e-22	T_cells	GPRIN3
7.82274e-27	0.49358	0.333	0.14	4.26918e-22	T_cells	FBXO32
9.38218e-27	0.31134	0.99	0.922	5.12023e-22	T_cells	RPS16
9.57058e-27	0.476159	0.926	0.82	5.22305e-22	T_cells	CD44
1.59915e-26	0.355983	0.345	0.139	8.72722e-22	T_cells	KCNA3
2.68832e-26	0.284745	0.263	0.088	1.46713e-21	T_cells	RP11-902B17.1
3.69395e-26	0.329913	0.704	0.46	2.01594e-21	T_cells	RARRES3
5.14116e-26	0.423779	0.409	0.196	2.80574e-21	T_cells	SFXN1
5.90445e-26	0.548524	0.435	0.216	3.2223e-21	T_cells	NUCB2
6.34968e-26	0.612977	0.601	0.389	3.46528e-21	T_cells	ESYT1
6.76802e-26	0.331275	0.693	0.464	3.69358e-21	T_cells	GAS5
7.93725e-26	0.582044	0.594	0.373	4.33167e-21	T_cells	PRDM1
9.97459e-26	0.743484	0.644	0.431	5.44353e-21	T_cells	PIM2
1.04469e-25	0.618671	0.773	0.6	5.70129e-21	T_cells	EMB
1.40429e-25	0.284419	0.997	0.961	7.66376e-21	T_cells	RPL32
1.58054e-25	0.474259	0.663	0.44	8.62563e-21	T_cells	GVINP1
3.47347e-25	0.587445	0.821	0.649	1.89561e-20	T_cells	2022-09-06
4.01485e-25	0.294921	0.64	0.413	2.19107e-20	T_cells	KIF2A
1.5512e-24	0.297809	0.993	0.933	8.46553e-20	T_cells	RPS25
1.5532e-24	0.539288	0.86	0.716	8.47644e-20	T_cells	PPP2R5C
2.32161e-24	0.445738	0.319	0.134	1.267e-19	T_cells	SUSD3
4.33265e-24	0.336077	0.998	0.98	2.3645e-19	T_cells	RPL27A
7.12986e-24	0.420528	0.788	0.572	3.89105e-19	T_cells	ANKRD36
7.88292e-24	0.382785	0.998	0.999	4.30203e-19	T_cells	HLA-A
8.32024e-24	0.77141	0.399	0.202	4.54069e-19	T_cells	GZMK
1.06473e-23	0.328815	0.269	0.1	5.81068e-19	T_cells	ITGA6
1.29581e-23	0.326758	0.997	0.957	7.07174e-19	T_cells	RPL11
1.52414e-23	0.753323	0.534	0.324	8.31783e-19	T_cells	TRGC2
1.55614e-23	0.313309	0.998	0.96	8.49249e-19	T_cells	RPS19
1.60183e-23	0.326194	0.327	0.138	8.74182e-19	T_cells	NMRK1
1.66573e-23	0.582313	0.67	0.456	9.09056e-19	T_cells	ANKRD36B
2.89911e-23	0.411866	0.913	0.795	1.58216e-18	T_cells	RPS5
3.80012e-23	0.554227	0.757	0.584	2.07388e-18	T_cells	FYN
5.01974e-23	0.58385	0.369	0.181	2.73947e-18	T_cells	CTD-2313F11.1
5.4421e-23	0.267288	0.998	0.906	2.96997e-18	T_cells	XXbac-BPG248L24.12
7.20513e-23	0.662788	0.611	0.398	3.93213e-18	T_cells	GBP5
1.23693e-22	0.329049	0.401	0.194	6.75044e-18	T_cells	RASGRP1
1.35334e-22	0.286933	0.317	0.136	7.38573e-18	T_cells	TNIK
1.92947e-22	0.452334	0.534	0.33	1.05299e-17	T_cells	ATXN7
1.93648e-22	0.281319	0.675	0.43	1.05682e-17	T_cells	PYHIN1
2.24902e-22	0.298867	0.54	0.309	1.22738e-17	T_cells	TXK
2.58679e-22	0.332927	0.397	0.195	1.41172e-17	T_cells	CD226
4.54429e-22	0.285112	0.465	0.256	2.48e-17	T_cells	TTC39C
9.05347e-22	0.413223	1	0.999	4.94084e-17	T_cells	MT-ND5
1.25243e-21	0.394162	0.476	0.276	6.83502e-17	T_cells	IPCEF1
1.35362e-21	0.259013	0.959	0.893	7.38725e-17	T_cells	RPS7
1.54616e-21	0.295193	1	0.994	8.43803e-17	T_cells	MT-ND4L
2.05796e-21	0.360193	0.601	0.38	1.12311e-16	T_cells	SIGIRR
2.11554e-21	0.484044	0.639	0.443	1.15453e-16	T_cells	JAK3
2.21838e-21	0.396342	0.752	0.574	1.21066e-16	T_cells	SOD1
2.53391e-21	0.357446	0.995	0.955	1.38286e-16	T_cells	RPL8
3.60228e-21	0.265289	0.65	0.461	1.96591e-16	T_cells	LINC00649
3.86077e-21	0.369869	1	0.999	2.10697e-16	T_cells	MT-ND4
4.08215e-21	0.325427	0.998	0.999	2.22779e-16	T_cells	HLA-C
4.08781e-21	0.567535	0.9	0.811	2.23088e-16	T_cells	KIAA1551
4.51693e-21	0.472607	0.984	0.926	2.46507e-16	T_cells	CORO1A
8.5889e-21	0.431045	0.905	0.773	4.68731e-16	T_cells	CCND3
9.44727e-21	0.373343	0.939	0.836	5.15575e-16	T_cells	SRP14
1.14032e-20	0.546927	0.859	0.7	6.22321e-16	T_cells	CYTIP
1.33954e-20	0.570296	0.995	0.969	7.31043e-16	T_cells	ACTG1
1.50048e-20	0.379723	0.404	0.216	8.18871e-16	T_cells	MIAT
1.56962e-20	0.46923	0.952	0.891	8.56606e-16	T_cells	HNRNPC
1.58129e-20	0.49661	0.949	0.928	8.62975e-16	T_cells	RPS2
2.92308e-20	0.505126	0.475	0.284	1.59524e-15	T_cells	TMEM63A
4.79441e-20	0.54643	0.683	0.532	2.6165e-15	T_cells	C9orf78
4.86878e-20	0.454759	0.593	0.397	2.65709e-15	T_cells	PIK3R1
5.74329e-20	0.424714	0.614	0.407	3.13434e-15	T_cells	GOLGA8B
9.86702e-20	0.601795	0.696	0.528	5.38483e-15	T_cells	TAGAP
1.00911e-19	0.6056	0.411	0.218	5.50712e-15	T_cells	GIMAP6
1.089e-19	0.548817	0.658	0.495	5.94312e-15	T_cells	PPP1R2
1.27979e-19	0.586263	0.608	0.444	6.98434e-15	T_cells	TNFAIP3
1.64274e-19	0.254084	0.274	0.117	8.96508e-15	T_cells	ENOSF1
1.64473e-19	0.364122	0.255	0.102	8.97594e-15	T_cells	CXCR3
2.09064e-19	0.449478	0.911	0.825	1.14094e-14	T_cells	BTF3
2.43952e-19	0.2919	0.819	0.666	1.33134e-14	T_cells	HINT1
2.58653e-19	0.559767	0.668	0.473	1.41158e-14	T_cells	LPXN
3.27994e-19	0.309112	0.711	0.501	1.79e-14	T_cells	SLC9A3R1
3.7419e-19	0.433073	0.97	0.854	2.0421e-14	T_cells	MYL12B
4.81097e-19	0.318534	0.514	0.322	2.62554e-14	T_cells	ZBTB25
9.11567e-19	0.452317	0.736	0.557	4.97479e-14	T_cells	ZC3HAV1
9.67077e-19	0.379929	0.532	0.334	5.27773e-14	T_cells	BIN1
1.01594e-18	0.372916	0.652	0.447	5.54442e-14	T_cells	AC006129.2
1.02084e-18	0.400718	0.716	0.515	5.57116e-14	T_cells	SORL1
1.03797e-18	0.377758	0.777	0.616	5.66461e-14	T_cells	PARP8
2.67029e-18	0.487534	0.593	0.408	1.45728e-13	T_cells	LBH
5.42178e-18	0.383866	0.442	0.262	2.95888e-13	T_cells	NIPAL3
5.59223e-18	0.467071	0.524	0.351	3.0519e-13	T_cells	ODF2L
6.88969e-18	0.564634	0.867	0.759	3.75998e-13	T_cells	EIF4A2
7.29211e-18	0.366867	1	0.989	3.97959e-13	T_cells	MT-CO2
8.56884e-18	0.520709	0.772	0.633	4.67636e-13	T_cells	PRMT2
9.41068e-18	0.393867	0.294	0.139	5.13579e-13	T_cells	HIVEP2
1.01682e-17	0.520069	0.524	0.352	5.54921e-13	T_cells	CLDND1
1.40826e-17	0.342823	0.68	0.483	7.68541e-13	T_cells	LTB
3.13682e-17	0.295804	0.373	0.201	1.71189e-12	T_cells	ERN1
3.4107e-17	0.319824	0.512	0.316	1.86136e-12	T_cells	SAMD3
5.52066e-17	0.329786	0.824	0.634	3.01284e-12	T_cells	TMC6
5.72763e-17	0.445307	0.642	0.459	3.1258e-12	T_cells	PTPN4
6.12328e-17	0.295102	0.775	0.64	3.34172e-12	T_cells	LRRC75A-AS1
6.26662e-17	0.472291	0.782	0.643	3.41994e-12	T_cells	RAN
7.43883e-17	0.492005	0.737	0.594	4.05967e-12	T_cells	TBC1D10C
9.52785e-17	0.397078	0.351	0.188	5.19973e-12	T_cells	ZNF101
9.58254e-17	0.558642	0.79	0.651	5.22958e-12	T_cells	SERINC1
1.97352e-16	0.656984	0.831	0.704	1.07703e-11	T_cells	LDHA
2.04237e-16	0.507609	0.875	0.778	1.1146e-11	T_cells	PGK1
2.76891e-16	0.501672	0.588	0.42	1.51111e-11	T_cells	MFNG
3.01472e-16	0.374928	0.458	0.282	1.64525e-11	T_cells	AKTIP
3.84036e-16	0.437081	0.425	0.256	2.09584e-11	T_cells	GALT
4.9528e-16	0.378973	0.507	0.319	2.70294e-11	T_cells	PAG1
5.24671e-16	0.449936	0.427	0.261	2.86334e-11	T_cells	NAE1
6.3639e-16	0.446441	0.672	0.51	3.47304e-11	T_cells	PEBP1
8.65301e-16	0.399245	0.798	0.65	4.72229e-11	T_cells	FKBP5
1.07434e-15	0.435952	0.652	0.474	5.86312e-11	T_cells	NOP58
1.08336e-15	0.494356	0.757	0.606	5.91234e-11	T_cells	KARS
1.16544e-15	0.341557	0.269	0.131	6.36027e-11	T_cells	CASP6
1.32668e-15	0.569839	0.813	0.705	7.24021e-11	T_cells	PDCD4
1.34135e-15	0.803066	0.709	0.587	7.32031e-11	T_cells	CCL5
2.12058e-15	0.327838	0.286	0.136	1.15728e-10	T_cells	TIGIT
3.50355e-15	0.464952	0.511	0.344	1.91203e-10	T_cells	MRFAP1L1
5.53773e-15	0.413582	0.9	0.837	3.02216e-10	T_cells	NCL
6.09503e-15	0.397733	0.681	0.51	3.3263e-10	T_cells	ANKRD36C
6.40425e-15	0.352299	0.875	0.783	3.49506e-10	T_cells	BIN2
6.94446e-15	0.532156	0.911	0.88	3.78987e-10	T_cells	TMBIM6
8.84455e-15	0.523844	0.744	0.616	4.82683e-10	T_cells	IL16
8.9916e-15	0.404086	0.3	0.157	4.90707e-10	T_cells	TSPYL2
1.29244e-14	0.316448	0.984	0.967	7.05338e-10	T_cells	YWHAZ
1.59248e-14	0.397266	0.951	0.91	8.69081e-10	T_cells	ITM2B
1.62411e-14	0.274975	0.384	0.228	8.8634e-10	T_cells	CLPP
1.70377e-14	0.296429	0.419	0.259	9.29816e-10	T_cells	LYAR
1.74346e-14	0.272624	1	0.996	9.51475e-10	T_cells	GAPDH
1.94629e-14	0.493454	0.663	0.507	1.06217e-09	T_cells	NAP1L4
2.10467e-14	0.34153	0.489	0.336	1.1486e-09	T_cells	GYPC
2.1275e-14	0.386331	0.823	0.707	1.16106e-09	T_cells	ANAPC16
2.2582e-14	0.353845	0.862	0.731	1.23239e-09	T_cells	LITAF
2.63066e-14	0.447622	0.9	0.825	1.43566e-09	T_cells	ARL6IP5
2.69049e-14	0.311854	0.788	0.688	1.46831e-09	T_cells	VAMP2
2.69801e-14	0.379023	0.544	0.386	1.47241e-09	T_cells	HMGN4
2.86646e-14	0.313146	0.714	0.538	1.56434e-09	T_cells	DOCK10
3.71041e-14	0.353626	0.984	0.942	2.02492e-09	T_cells	UBC
4.58341e-14	0.556523	0.874	0.789	2.50135e-09	T_cells	HSP90AB1
5.07824e-14	0.431734	0.645	0.481	2.7714e-09	T_cells	PRKACB
5.66439e-14	0.43109	0.53	0.365	3.09128e-09	T_cells	SNHG14
6.19542e-14	0.292507	0.693	0.548	3.38109e-09	T_cells	ICAM3
8.27374e-14	0.368032	0.552	0.414	4.51531e-09	T_cells	ABRACL
8.52735e-14	0.493367	0.591	0.438	4.65372e-09	T_cells	FAM107B
8.72563e-14	0.391298	0.749	0.562	4.76193e-09	T_cells	IKZF3
1.0494e-13	0.520234	0.837	0.734	5.727e-09	T_cells	FOXP1
1.47603e-13	0.427713	0.773	0.61	8.05531e-09	T_cells	CYFIP2
1.53536e-13	0.460757	0.45	0.303	8.37906e-09	T_cells	GIMAP1
1.90327e-13	0.639145	0.745	0.63	1.03869e-08	T_cells	STAT1
2.303e-13	0.396416	0.939	0.936	1.25684e-08	T_cells	DAZAP2
2.40033e-13	0.304236	1	1	1.30995e-08	T_cells	MT-CO1
2.70811e-13	0.342974	0.576	0.391	1.47793e-08	T_cells	GBP1
2.89952e-13	0.325167	0.453	0.291	1.58238e-08	T_cells	CCSER2
4.14796e-13	0.25358	1	1	2.26371e-08	T_cells	ACTB
4.66366e-13	0.522353	0.744	0.635	2.54515e-08	T_cells	XRCC6
5.05961e-13	0.297192	0.273	0.14	2.76123e-08	T_cells	BCL2
6.72434e-13	0.497384	0.898	0.837	3.66974e-08	T_cells	ENO1
8.86715e-13	0.433249	0.916	0.881	4.83916e-08	T_cells	HSP90AA1
9.70103e-13	0.260244	0.501	0.338	5.29424e-08	T_cells	SLAMF6
1.00935e-12	0.366972	0.652	0.52	5.50843e-08	T_cells	SAR1A
1.11354e-12	0.360135	0.8	0.676	6.07705e-08	T_cells	GLG1
1.83001e-12	0.261686	0.307	0.175	9.98712e-08	T_cells	ANXA2R
1.91818e-12	0.406574	0.854	0.77	1.04683e-07	T_cells	MYH9
2.68087e-12	0.5219	0.813	0.749	1.46306e-07	T_cells	ADD3
3.98292e-12	0.34903	0.31	0.18	2.17364e-07	T_cells	ZEB1
4.48893e-12	0.348804	0.521	0.374	2.44979e-07	T_cells	HMOX2
4.55005e-12	0.440072	0.867	0.793	2.48314e-07	T_cells	SRSF7
6.23538e-12	0.271743	0.759	0.635	3.4029e-07	T_cells	BTN3A2
8.98268e-12	0.597961	0.678	0.565	4.90221e-07	T_cells	RBMX
1.12223e-11	0.436606	0.639	0.517	6.12445e-07	T_cells	SRSF1
1.13478e-11	0.345504	0.854	0.805	6.19295e-07	T_cells	FXYD5
1.77016e-11	0.309231	0.335	0.208	9.66047e-07	T_cells	TRERF1
1.79147e-11	0.369112	0.519	0.38	9.77678e-07	T_cells	CCDC66
2.0688e-11	0.350126	0.711	0.589	1.12903e-06	T_cells	CASP8
3.31226e-11	0.4242	0.506	0.362	1.80763e-06	T_cells	ZBTB38
4.10467e-11	0.302422	0.924	0.904	2.24008e-06	T_cells	ALDOA
4.13467e-11	0.257773	0.504	0.363	2.25646e-06	T_cells	RNF125
4.43894e-11	0.295379	0.291	0.167	2.4225e-06	T_cells	TACC3
5.05784e-11	0.275816	0.276	0.155	2.76027e-06	T_cells	MDFIC
5.13448e-11	0.605232	0.762	0.693	2.80209e-06	T_cells	YWHAQ
5.92219e-11	0.364834	0.588	0.442	3.23198e-06	T_cells	PPHLN1
6.60198e-11	0.300296	0.933	0.854	3.60296e-06	T_cells	CDC42SE1
7.52405e-11	0.28484	0.406	0.271	4.10617e-06	T_cells	WWP1
9.819e-11	0.296742	0.649	0.501	5.35862e-06	T_cells	ARHGEF3
1.02731e-10	0.608604	0.432	0.312	5.60645e-06	T_cells	LPAR6
1.1525e-10	0.343153	0.507	0.38	6.28966e-06	T_cells	SFI1
1.30058e-10	0.293319	0.567	0.414	7.09779e-06	T_cells	EHD1
1.30467e-10	0.377703	0.401	0.266	7.1201e-06	T_cells	ABHD14B
1.4036e-10	0.363685	0.529	0.395	7.66002e-06	T_cells	SPTAN1
1.45083e-10	0.318482	0.693	0.571	7.91774e-06	T_cells	WDR1
1.69634e-10	0.380935	0.476	0.353	9.25762e-06	T_cells	HAX1
1.79715e-10	0.354736	0.714	0.637	9.80775e-06	T_cells	GCC2
1.9221e-10	0.717017	0.956	0.934	1.04897e-05	T_cells	TRABD2A
1.94298e-10	0.354293	0.604	0.485	1.06036e-05	T_cells	TMED4
1.9949e-10	0.319066	0.611	0.451	1.0887e-05	T_cells	CBLB
2.08721e-10	0.296532	0.941	0.914	1.13907e-05	T_cells	HMGB1
2.33721e-10	0.48154	0.593	0.477	1.27551e-05	T_cells	CYLD
2.41324e-10	0.379457	0.494	0.357	1.317e-05	T_cells	NPAT
2.95259e-10	0.506399	0.782	0.727	1.61134e-05	T_cells	CSDE1
3.84784e-10	0.332186	0.97	0.972	2.09992e-05	T_cells	LCP1
3.88814e-10	0.53888	0.575	0.473	2.12192e-05	T_cells	BUB3
4.04159e-10	0.277242	0.44	0.31	2.20566e-05	T_cells	RSBN1
4.53441e-10	0.438636	0.307	0.195	2.47461e-05	T_cells	ASF1A
6.60749e-10	0.405823	0.332	0.216	3.60597e-05	T_cells	NMT2
8.52218e-10	0.41721	0.539	0.408	4.65089e-05	T_cells	RP11-138A9.2
1.07779e-09	0.430878	0.672	0.556	5.88191e-05	T_cells	TMEM230
1.13996e-09	0.354345	0.755	0.669	6.2212e-05	T_cells	IKZF1
1.17658e-09	0.459538	0.429	0.301	6.42106e-05	T_cells	SLC35A4
1.21556e-09	0.350959	0.681	0.577	6.63379e-05	T_cells	SSR2
1.35446e-09	0.377278	0.903	0.862	7.39185e-05	T_cells	ATP5B
1.71023e-09	0.603839	0.629	0.543	9.33341e-05	T_cells	ITGB1
1.80068e-09	0.275275	0.764	0.652	9.82701e-05	T_cells	CPNE1
1.88413e-09	0.292298	0.276	0.167	0.000102825	T_cells	TSPYL4
2.07842e-09	0.431013	0.279	0.169	0.000113428	T_cells	DYNLT3
2.17345e-09	0.324228	0.982	0.972	0.000118614	T_cells	EIF1
2.41891e-09	0.358407	0.714	0.617	0.00013201	T_cells	EID1
2.648e-09	0.306788	0.647	0.536	0.000144512	T_cells	CHURC1
2.83299e-09	0.359114	0.719	0.624	0.000154607	T_cells	TRAM1
2.97626e-09	0.305368	0.491	0.372	0.000162426	T_cells	ARHGEF6
3.55509e-09	0.344876	0.79	0.69	0.000194015	T_cells	TMEM59
4.81479e-09	0.256054	0.631	0.505	0.000262762	T_cells	EPB41
5.95462e-09	0.294824	0.941	0.931	0.000324968	T_cells	MBNL1
8.89126e-09	0.395459	0.621	0.555	0.000485231	T_cells	RPS4Y1
9.10742e-09	0.306799	0.535	0.412	0.000497028	T_cells	ITGB7
1.01726e-08	0.306109	0.652	0.541	0.00055516	T_cells	SPCS1
1.26519e-08	0.297216	0.665	0.559	0.000690466	T_cells	ANXA6
1.28583e-08	0.253995	0.905	0.856	0.000701731	T_cells	STK4
1.7804e-08	0.288257	0.397	0.278	0.000971635	T_cells	LPIN1
1.8521e-08	0.327719	0.57	0.447	0.00101077	T_cells	GZMA
1.91768e-08	0.312884	0.281	0.177	0.00104655	T_cells	FAS
1.93359e-08	0.398602	0.713	0.632	0.00105524	T_cells	IL10RA
1.96516e-08	0.323542	0.389	0.269	0.00107247	T_cells	GIMAP2
2.13112e-08	0.328601	0.839	0.804	0.00116304	T_cells	TAP1
2.24004e-08	0.37034	0.649	0.546	0.00122248	T_cells	TNFAIP8
2.44767e-08	0.283123	0.286	0.182	0.00133579	T_cells	SP4
2.79911e-08	0.283936	0.681	0.564	0.00152758	T_cells	DDX24
2.84886e-08	0.386969	0.778	0.676	0.00155474	T_cells	PTGES3
2.93518e-08	0.762689	0.787	0.787	0.00160185	T_cells	SELL
2.97377e-08	0.498356	0.493	0.355	0.0016229	T_cells	RGS1
3.07835e-08	0.447487	0.379	0.267	0.00167998	T_cells	VBP1
3.23322e-08	0.252633	0.302	0.198	0.0017645	T_cells	TRIB2
3.26769e-08	0.319255	0.358	0.246	0.00178331	T_cells	FAM129A
3.28565e-08	0.278091	0.264	0.158	0.00179311	T_cells	CD59
3.64715e-08	0.42906	0.69	0.617	0.00199039	T_cells	MAT2B
3.76345e-08	0.260247	0.594	0.463	0.00205387	T_cells	BTN3A3
4.31363e-08	0.258564	0.442	0.331	0.00235412	T_cells	SEC22C
4.95372e-08	0.269767	0.745	0.649	0.00270345	T_cells	SRP9
5.0261e-08	0.332471	0.325	0.226	0.00274294	T_cells	THYN1
5.23728e-08	0.405048	0.865	0.837	0.00285819	T_cells	HNRNPDL
5.85269e-08	0.297028	0.402	0.286	0.00319405	T_cells	TRPV2
7.24407e-08	0.436157	0.691	0.614	0.00395338	T_cells	HNRNPR
8.15334e-08	0.415625	0.833	0.801	0.0044496	T_cells	HNRNPK
8.38246e-08	0.443337	0.672	0.565	0.00457464	T_cells	ORMDL1
8.93084e-08	0.454304	0.269	0.178	0.00487391	T_cells	ACTN1
9.04419e-08	0.267551	0.98	0.976	0.00493578	T_cells	H3F3B
9.67271e-08	0.27582	0.273	0.169	0.00527878	T_cells	STMN1
9.70172e-08	0.408412	0.57	0.476	0.00529461	T_cells	CRBN
9.9258e-08	0.406137	0.471	0.361	0.00541691	T_cells	GOLGA7
1.08297e-07	0.282645	0.305	0.201	0.00591019	T_cells	ADSL
1.23272e-07	0.259554	0.844	0.79	0.00672742	T_cells	ANKRD12
1.30946e-07	0.333208	0.394	0.283	0.00714622	T_cells	PTGER2
1.353e-07	0.324438	0.259	0.163	0.00738384	T_cells	CEP68
1.3942e-07	0.382854	0.322	0.223	0.00760869	T_cells	GOT2
1.46799e-07	0.40229	0.58	0.47	0.00801141	T_cells	ILF2
1.51272e-07	0.286169	0.639	0.535	0.00825553	T_cells	KLRK1
1.51719e-07	0.270242	0.949	0.945	0.00827989	T_cells	FAM65B
1.87062e-07	0.312973	0.365	0.254	0.0102087	T_cells	UBQLN2
1.96753e-07	0.418066	0.604	0.49	0.0107376	T_cells	HSPA9
1.97096e-07	0.272964	0.719	0.614	0.0107563	T_cells	TAF7
2.0211e-07	0.400036	0.624	0.531	0.0110299	T_cells	TMED2
2.77825e-07	0.348104	0.685	0.623	0.015162	T_cells	SH3KBP1
2.85443e-07	0.311362	0.816	0.746	0.0155778	T_cells	IK
3.00754e-07	0.317059	0.504	0.385	0.0164133	T_cells	FGFR1OP2
3.05837e-07	0.274156	0.563	0.445	0.0166907	T_cells	GPI
3.10889e-07	0.258684	0.342	0.235	0.0169665	T_cells	IKBKE
3.98708e-07	0.30695	0.466	0.363	0.0217591	T_cells	SLC3A2
4.00952e-07	0.275608	0.585	0.49	0.0218815	T_cells	PSMC5
5.19655e-07	0.284813	0.312	0.216	0.0283596	T_cells	COX11
5.75022e-07	0.331273	0.442	0.339	0.0313812	T_cells	SURF4
6.59689e-07	0.356926	0.657	0.563	0.0360019	T_cells	RPN2
6.61031e-07	0.40184	0.47	0.37	0.0360751	T_cells	DSTN
7.6743e-07	0.308697	0.389	0.284	0.0418817	T_cells	C12orf75
9.68501e-07	0.389016	0.806	0.764	0.052855	T_cells	ATP5A1
1.05626e-06	0.356994	0.365	0.264	0.0576443	T_cells	MAGED2
1.0773e-06	0.311911	0.631	0.543	0.0587924	T_cells	KLRC4-KLRK1
1.76519e-06	0.271755	0.673	0.592	0.0963333	T_cells	TMEM50A
1.92409e-06	0.314574	0.57	0.465	0.105006	T_cells	G3BP2
2.42549e-06	0.26416	0.455	0.363	0.132369	T_cells	HCG18
2.79273e-06	0.265092	0.54	0.437	0.15241	T_cells	TSPYL1
2.9117e-06	0.303005	0.888	0.883	0.158903	T_cells	CAP1
2.96688e-06	0.276782	0.755	0.69	0.161915	T_cells	SHISA5
3.0381e-06	0.300535	0.611	0.515	0.165801	T_cells	G3BP1
3.27872e-06	0.347598	0.496	0.416	0.178933	T_cells	NECAP2
3.49423e-06	0.269988	0.849	0.8	0.190694	T_cells	ATM
3.80304e-06	0.253785	0.478	0.394	0.207547	T_cells	COX7A2L
4.14933e-06	0.260919	0.309	0.214	0.226446	T_cells	RP11-138A9.1
4.63135e-06	0.337548	0.327	0.246	0.252751	T_cells	KIF22
5.09883e-06	0.387889	0.498	0.418	0.278264	T_cells	CCT7
5.1782e-06	0.297744	0.424	0.33	0.282595	T_cells	TMEM109
5.46293e-06	0.519709	0.668	0.637	0.298134	T_cells	EIF3L
5.98351e-06	0.352471	0.396	0.306	0.326544	T_cells	APEH
6.14312e-06	0.35554	0.433	0.334	0.335255	T_cells	PRNP
6.49767e-06	0.258253	0.337	0.25	0.354604	T_cells	BBS2
6.70321e-06	0.291073	0.578	0.476	0.365821	T_cells	RASSF5
9.86698e-06	0.334516	0.43	0.344	0.538481	T_cells	TOMM20
1.05112e-05	0.264392	0.862	0.799	0.573638	T_cells	CXCR4
1.0977e-05	0.308611	0.475	0.395	0.599058	T_cells	ATP1A1
1.16644e-05	0.454725	0.68	0.657	0.636575	T_cells	EIF3E
1.39768e-05	0.367203	0.571	0.49	0.762771	T_cells	ANXA7
1.42103e-05	0.308133	0.611	0.537	0.775513	T_cells	M6PR
1.45458e-05	0.279953	0.721	0.666	0.793822	T_cells	AP1G2
1.54755e-05	0.314161	0.713	0.656	0.844561	T_cells	2022-03-06
2.12353e-05	0.31563	0.452	0.372	1	T_cells	ITFG2
2.38672e-05	0.310411	0.264	0.186	1	T_cells	TVP23B
2.68568e-05	0.276343	0.373	0.293	1	T_cells	ATXN7L3B
2.78961e-05	0.403095	0.55	0.495	1	T_cells	SBNO1
2.90414e-05	0.29072	0.266	0.191	1	T_cells	SPRYD3
3.04463e-05	0.37635	0.557	0.471	1	T_cells	HSPD1
3.3164e-05	0.424558	0.621	0.58	1	T_cells	EIF3D
3.59279e-05	0.27776	0.412	0.329	1	T_cells	AKR1B1
4.05663e-05	0.253665	0.353	0.274	1	T_cells	SRPK1
4.31925e-05	0.335629	0.706	0.666	1	T_cells	DDX6
5.2097e-05	0.278967	0.363	0.287	1	T_cells	SLC4A7
5.79637e-05	0.325928	0.425	0.354	1	T_cells	API5
6.38074e-05	0.324475	0.425	0.353	1	T_cells	VAMP1
6.52642e-05	0.270089	0.384	0.298	1	T_cells	ZNF430
6.96534e-05	0.271825	0.317	0.237	1	T_cells	TRMT13
7.63752e-05	0.319775	0.419	0.338	1	T_cells	CBLL1
7.76524e-05	0.26204	0.773	0.736	1	T_cells	SRSF3
8.47462e-05	0.264637	0.33	0.251	1	T_cells	CASP8AP2
9.20438e-05	0.321481	0.407	0.33	1	T_cells	HARS
9.85133e-05	0.323453	0.511	0.433	1	T_cells	VDAC3
0.000100878	0.297967	0.389	0.306	1	T_cells	HCP5
0.000101883	0.326037	0.319	0.249	1	T_cells	MPI
0.000103699	0.436365	0.629	0.587	1	T_cells	HNRNPF
0.000108517	0.269317	0.366	0.285	1	T_cells	RPA1
0.00011393	0.276842	0.573	0.503	1	T_cells	PA2G4
0.000131001	0.328558	0.741	0.698	1	T_cells	TPR
0.000159473	0.258806	0.346	0.274	1	T_cells	ZNF146
0.000200364	0.337439	0.378	0.302	1	T_cells	ERGIC2
0.000204804	0.323171	0.662	0.599	1	T_cells	CLK1
0.000224429	0.292895	0.369	0.297	1	T_cells	ANKZF1
0.0002333	0.267357	0.55	0.483	1	T_cells	C14orf119
0.000234142	0.411815	0.529	0.476	1	T_cells	ST13
0.000238526	0.286616	0.598	0.541	1	T_cells	TROVE2
0.000261945	0.263514	0.361	0.283	1	T_cells	RDH11
0.000289105	0.362596	0.703	0.645	1	T_cells	GHITM
0.000290511	0.2747	0.346	0.271	1	T_cells	TMX2
0.000291359	0.306565	0.407	0.333	1	T_cells	PATL2
0.000316087	0.298013	0.333	0.258	1	T_cells	RNF138
0.00034051	0.263576	0.542	0.465	1	T_cells	TUFM
0.000342807	0.259145	0.366	0.286	1	T_cells	GORASP2
0.000360526	0.391973	0.601	0.536	1	T_cells	PNRC2
0.000378022	0.373296	0.34	0.269	1	T_cells	CCNG1
0.000399505	0.380147	0.456	0.406	1	T_cells	HDAC1
0.000445063	0.282266	0.66	0.612	1	T_cells	UBE2V1
0.000462324	0.334632	0.401	0.314	1	T_cells	KLRB1
0.000466477	0.32735	0.496	0.43	1	T_cells	CCT2
0.000468685	0.288574	0.502	0.437	1	T_cells	SNRPA1
0.000476264	0.26587	0.348	0.282	1	T_cells	DYM
0.000482148	0.333511	0.391	0.32	1	T_cells	PCIF1
0.000496043	0.324985	0.591	0.524	1	T_cells	ELMO1
0.000511893	0.359702	0.714	0.69	1	T_cells	ZRANB2
0.000612771	0.402433	0.552	0.502	1	T_cells	CRLF3
0.000662784	0.328359	0.675	0.616	1	T_cells	SSR1
0.000687465	0.271391	0.328	0.259	1	T_cells	ATAD1
0.000704969	0.365014	0.304	0.242	1	T_cells	ZNF708
0.000709525	0.320313	0.532	0.473	1	T_cells	CDS2
0.000785285	0.303159	0.307	0.245	1	T_cells	GMPR2
0.000908674	0.287162	0.514	0.446	1	T_cells	SDHA
0.000930461	0.261821	0.524	0.468	1	T_cells	MVP
0.000935251	0.356883	0.392	0.325	1	T_cells	KAT7
0.000963778	0.25655	0.66	0.62	1	T_cells	HSPA5
0.000984793	0.303591	0.489	0.428	1	T_cells	DARS
0.00125018	0.260063	0.742	0.714	1	T_cells	CYTH1
0.00129655	0.325947	0.489	0.428	1	T_cells	SARS
0.00134693	0.315014	0.575	0.57	1	T_cells	GLTSCR2
0.00157724	0.268618	0.345	0.28	1	T_cells	KLHL28
0.00161214	0.304935	0.383	0.322	1	T_cells	CHCHD7
0.00182987	0.26662	0.621	0.569	1	T_cells	PIAS1
0.00197831	0.31271	0.36	0.307	1	T_cells	UBLCP1
0.00213314	0.321584	0.488	0.431	1	T_cells	CCNH
0.00230801	0.274331	0.465	0.402	1	T_cells	DHX9
0.00248394	0.311239	0.317	0.259	1	T_cells	ATIC
0.00419311	0.281466	0.726	0.701	1	T_cells	RBM3
0.00427811	0.291259	0.639	0.601	1	T_cells	ARL6IP1
0.00433857	0.271773	0.427	0.37	1	T_cells	AP2B1
0.00483602	0.262636	0.678	0.638	1	T_cells	C4orf3
0.0056581	0.428887	0.478	0.432	1	T_cells	EXOSC10
0.00567632	0.256699	0.427	0.378	1	T_cells	DNAJA2
0.0065483	0.290225	0.621	0.581	1	T_cells	ANAPC5
0.00785256	0.291899	0.494	0.45	1	T_cells	STRAP
0.00944644	0.3453	0.399	0.352	1	T_cells	RAB18
0.00969086	0.26463	0.734	0.712	1	T_cells	CD164
3.06604e-244	0.588073	0.827	0.071	1.67326e-239	NK_cell	TRDJ1
1.48258e-224	1.26887	0.924	0.16	8.09101e-220	NK_cell	AE000661.37
2.23033e-224	2.63837	0.901	0.169	1.21718e-219	NK_cell	KLRF1
1.122e-207	2.03993	0.935	0.216	6.12322e-203	NK_cell	TRDC
1.10854e-199	2.23097	0.824	0.134	6.04973e-195	NK_cell	SH2D1B
1.06998e-195	0.954295	0.654	0.045	5.83931e-191	NK_cell	NCR1
7.47336e-188	2.88626	1	0.424	4.07851e-183	NK_cell	KLRD1
1.40771e-183	3.41412	1	0.533	7.68241e-179	NK_cell	PRF1
2.16948e-177	1.30162	0.771	0.116	1.18397e-172	NK_cell	CLIC3
1.23494e-174	2.59636	0.992	0.438	6.73956e-170	NK_cell	CTSW
1.4624e-171	2.7923	1	0.5	7.9809e-167	NK_cell	NKG7
2.89241e-169	0.694909	0.813	0.143	1.5785e-164	NK_cell	PROM1
1.28064e-168	3.09131	0.972	0.435	6.98897e-164	NK_cell	GZMB
9.30024e-168	0.732723	0.734	0.107	5.07551e-163	NK_cell	KLRC2
3.14976e-165	2.01594	0.895	0.252	1.71895e-160	NK_cell	IL2RB
1.50589e-163	2.37294	0.983	0.427	8.21827e-159	NK_cell	CST7
1.93033e-161	0.736477	0.935	0.251	1.05346e-156	NK_cell	RP11-277P12.20
8.08157e-161	0.982652	0.626	0.063	4.41044e-156	NK_cell	KIR2DL3
9.55049e-161	1.39586	0.754	0.127	5.21208e-156	NK_cell	S1PR5
5.41121e-160	2.01652	0.972	0.331	2.95312e-155	NK_cell	GZMH
2.90969e-159	0.727468	0.575	0.046	1.58793e-154	NK_cell	KIR2DL1
4.49605e-156	0.867905	0.643	0.072	2.45367e-151	NK_cell	KIR3DL2
1.46673e-154	2.03156	0.972	0.381	8.00453e-150	NK_cell	GZMA
9.30475e-153	2.47047	0.839	0.239	5.07797e-148	NK_cell	SPON2
1.67167e-151	1.25053	0.654	0.086	9.12296e-147	NK_cell	KIR3DL1
1.14444e-148	2.24581	0.87	0.259	6.24568e-144	NK_cell	FGFBP2
2.09271e-148	3.16721	0.958	0.475	1.14207e-143	NK_cell	GNLY
5.93455e-146	1.69042	0.986	0.481	3.23872e-141	NK_cell	KLRC4-KLRK1
2.01262e-145	0.634678	0.873	0.189	1.09837e-140	NK_cell	FCGR3B
2.75889e-145	2.30636	0.929	0.375	1.50564e-140	NK_cell	CD247
3.72961e-145	1.5039	0.773	0.167	2.0354e-140	NK_cell	TTC38
1.83037e-144	1.20812	0.7	0.121	9.98905e-140	NK_cell	PTGDR
7.2658e-144	1.69371	0.98	0.479	3.96524e-139	NK_cell	KLRK1
5.14448e-142	0.90432	0.669	0.096	2.80755e-137	NK_cell	C1orf21
2.25515e-140	0.67254	0.657	0.103	1.23072e-135	NK_cell	RP11-277P12.6
3.51108e-140	0.609067	0.603	0.075	1.91614e-135	NK_cell	KLRC3
2.43554e-136	0.421632	0.887	0.24	1.32917e-131	NK_cell	CD7
1.09493e-135	1.17263	0.788	0.18	5.97547e-131	NK_cell	TGFBR3
1.77758e-133	0.695999	0.53	0.051	9.70099e-129	NK_cell	LINC00299
1.45242e-132	1.66248	0.649	0.102	7.92641e-128	NK_cell	KLRC1
1.1705e-130	1.6509	0.827	0.244	6.38788e-126	NK_cell	HOPX
7.78236e-130	0.608004	0.623	0.09	4.24714e-125	NK_cell	TBX21
8.84487e-130	2.13928	0.878	0.325	4.827e-125	NK_cell	CX3CR1
5.52199e-129	1.81845	0.924	0.402	3.01357e-124	NK_cell	APMAP
1.11976e-128	1.32986	0.598	0.086	6.111e-124	NK_cell	KIR2DS4
2.50385e-127	1.12091	0.853	0.259	1.36645e-122	NK_cell	TRGC1
3.82386e-127	1.31753	0.827	0.238	2.08684e-122	NK_cell	KLRB1
1.84663e-124	1.74138	0.751	0.189	1.00778e-119	NK_cell	FCRL6
1.48672e-123	1.51415	0.955	0.408	8.11365e-119	NK_cell	PYHIN1
1.94374e-117	0.641834	0.439	0.032	1.06077e-112	NK_cell	KIR2DL4
2.42974e-116	0.647854	0.465	0.044	1.32601e-111	NK_cell	NMUR1
1.04195e-113	1.58331	0.856	0.342	5.68636e-109	NK_cell	CCL4
1.59256e-110	1.52846	0.96	0.557	8.69122e-106	NK_cell	FCGR3A
3.16373e-109	1.32009	0.83	0.283	1.72658e-104	NK_cell	TXK
2.96598e-108	0.861133	0.533	0.08	1.61865e-103	NK_cell	DTHD1
4.7825e-104	0.660252	0.422	0.039	2.61e-99	NK_cell	NCAM1
1.30191e-103	1.29634	0.946	0.406	7.10507e-99	NK_cell	ZAP70
1.81523e-101	1.1418	0.813	0.282	9.90644e-97	NK_cell	SAMD3
1.84573e-101	1.33821	0.946	0.472	1.00729e-96	NK_cell	AOAH
4.39541e-101	1.68372	0.977	0.65	2.39875e-96	NK_cell	ID2
3.51045e-99	0.929398	1	0.999	1.91579e-94	NK_cell	HLA-C
7.69351e-98	0.702153	0.558	0.099	4.19866e-93	NK_cell	OSBPL5
9.62975e-98	1.26758	0.898	0.385	5.25534e-93	NK_cell	STAT4
2.05738e-97	0.664969	0.686	0.176	1.1228e-92	NK_cell	SH2D2A
4.66882e-96	1.27076	0.569	0.118	2.54796e-91	NK_cell	PRSS23
1.07738e-94	1.00695	0.745	0.235	5.87968e-90	NK_cell	CHST12
8.54228e-94	1.4464	0.997	0.916	4.66186e-89	NK_cell	SRGN
1.04842e-93	0.919922	0.45	0.063	5.72162e-89	NK_cell	AKR1C3
1.10575e-93	1.05437	0.499	0.083	6.03452e-89	NK_cell	IL18RAP
1.85827e-92	1.43662	0.955	0.614	1.01413e-87	NK_cell	SYNE1
1.48657e-90	0.840037	0.487	0.083	8.11279e-86	NK_cell	PLEKHF1
2.85634e-90	0.578802	0.462	0.068	1.55882e-85	NK_cell	MATK
1.49146e-88	0.957063	0.813	0.309	8.13948e-84	NK_cell	SYTL3
1.99783e-88	1.50431	0.975	0.727	1.0903e-83	NK_cell	LITAF
1.01946e-87	0.861115	0.819	0.327	5.56361e-83	NK_cell	RUNX3
1.25233e-86	0.645705	0.816	0.297	6.83446e-82	NK_cell	TRGC2
3.57842e-85	1.06023	1	0.819	1.95288e-80	NK_cell	IFITM1
5.13178e-85	1.14346	0.895	0.431	2.80062e-80	NK_cell	PRKCH
1.90155e-83	1.2198	0.762	0.288	1.03775e-78	NK_cell	SLAMF7
1.59854e-82	0.439233	0.612	0.155	8.72388e-78	NK_cell	RP11-73O6.3
4.05452e-82	0.80435	1	1	2.21272e-77	NK_cell	B2M
5.22237e-82	0.834736	1	0.914	2.85006e-77	NK_cell	RP11-138I1.4
1.35168e-81	1.80445	0.909	0.563	7.37668e-77	NK_cell	CCL5
1.05953e-80	0.890196	1	0.923	5.7823e-76	NK_cell	UBB
1.74899e-77	0.67939	0.357	0.042	9.54495e-73	NK_cell	MLC1
3.04828e-77	1.27224	0.87	0.439	1.66357e-72	NK_cell	PTPN4
1.56623e-76	0.620313	0.654	0.205	8.54755e-72	NK_cell	SLFN13
2.6196e-76	1.20571	0.615	0.186	1.42962e-71	NK_cell	CEP78
1.16227e-74	0.67305	0.513	0.114	6.34297e-70	NK_cell	NCALD
4.86127e-73	0.934223	0.646	0.208	2.65299e-68	NK_cell	MCTP2
8.09002e-73	1.27774	0.96	0.659	4.41505e-68	NK_cell	PLEK
9.36388e-72	0.399453	0.527	0.122	5.11024e-67	NK_cell	KLRC4
5.13666e-70	1.09777	0.751	0.312	2.80328e-65	NK_cell	TPST2
5.93092e-70	1.02889	0.983	0.75	3.23674e-65	NK_cell	PLAC8
6.18501e-69	0.648912	0.53	0.135	3.37541e-64	NK_cell	GZMM
9.24763e-69	1.15198	0.975	0.813	5.0468e-64	NK_cell	RAP1B
1.32832e-67	1.04027	0.584	0.182	7.24918e-63	NK_cell	CD244
1.38841e-67	0.95611	0.785	0.354	7.57711e-63	NK_cell	ARL4C
2.42572e-66	0.421336	0.329	0.042	1.32381e-61	NK_cell	ANKRD20A11P
3.8759e-66	1.54416	0.374	0.065	2.11524e-61	NK_cell	PTGDS
1.04676e-65	0.931274	0.663	0.242	5.71258e-61	NK_cell	C12orf75
6.43898e-65	0.773726	0.601	0.222	3.51401e-60	NK_cell	IGFBP7
7.13346e-65	0.919747	0.847	0.467	3.89301e-60	NK_cell	RARRES3
2.41429e-64	0.82942	1	0.938	1.31757e-59	NK_cell	IFITM2
5.48591e-63	0.797718	0.513	0.139	2.99388e-58	NK_cell	RP11-81H14.2
5.94312e-63	1.07257	0.994	0.91	3.2434e-58	NK_cell	ITGB2
8.36943e-62	0.341273	0.972	0.566	4.56753e-57	NK_cell	AD000864.6
1.36126e-61	0.804749	0.34	0.054	7.42896e-57	NK_cell	CXCR2
1.51831e-61	0.712341	1	0.963	8.286e-57	NK_cell	ENO3
1.69938e-61	1.09186	0.535	0.168	9.27419e-57	NK_cell	F2R
1.83555e-61	0.803726	0.796	0.364	1.00173e-56	NK_cell	PRDM1
2.66557e-61	0.995891	0.85	0.504	1.45471e-56	NK_cell	SLC9A3R1
3.14084e-61	0.344991	0.972	0.57	1.71408e-56	NK_cell	HCST
9.52221e-61	0.452638	0.388	0.076	5.19665e-56	NK_cell	LAIR2
1.24095e-60	0.951523	0.833	0.517	6.77234e-56	NK_cell	CD63
3.26799e-60	0.991563	0.952	0.661	1.78347e-55	NK_cell	PIP4K2A
1.43194e-59	0.840082	1	0.99	7.81466e-55	NK_cell	PFN1
1.46478e-59	0.685656	0.867	0.465	7.9939e-55	NK_cell	PXN
2.88866e-59	0.549935	0.374	0.07	1.57646e-54	NK_cell	TMIGD2
7.83875e-59	0.862479	1	0.937	4.27792e-54	NK_cell	CALM1
1.10638e-58	0.763791	0.394	0.083	6.03793e-54	NK_cell	EOMES
1.89367e-58	0.949588	0.416	0.099	1.03345e-53	NK_cell	CD160
1.9612e-58	0.666409	1	0.866	1.07031e-53	NK_cell	HCG4P5
2.03298e-58	1.09776	0.742	0.374	1.10948e-53	NK_cell	STOM
3.32757e-58	0.985543	0.972	0.715	1.81599e-53	NK_cell	SELPLG
1.29961e-56	0.988454	0.986	0.814	7.09248e-52	NK_cell	IL2RG
2.59223e-56	0.668776	0.586	0.209	1.41469e-51	NK_cell	TFDP2
4.30858e-56	0.89938	0.839	0.473	2.35137e-51	NK_cell	SPN
2.35303e-55	0.770245	1	0.998	1.28414e-50	NK_cell	HLA-A
3.91508e-55	0.388338	0.958	0.453	2.13662e-50	NK_cell	TYROBP
4.89113e-55	0.556636	0.295	0.043	2.66929e-50	NK_cell	PDGFD
6.03548e-55	0.388386	0.646	0.256	3.2938e-50	NK_cell	RP11-426L16.10
8.49183e-55	0.502421	0.813	0.458	4.63433e-50	NK_cell	RP11-295K3.1
1.58323e-54	0.586661	0.419	0.101	8.64034e-50	NK_cell	PLEKHG3
2.20697e-54	0.402127	0.813	0.397	1.20443e-49	NK_cell	EFHD2
3.85275e-54	0.395802	0.422	0.099	2.1026e-49	NK_cell	PAFAH2
9.42823e-54	0.641964	1	0.92	5.14536e-49	NK_cell	XXbac-BPG248L24.12
1.16486e-53	0.975044	0.969	0.777	6.35708e-49	NK_cell	BIN2
1.93791e-53	0.826425	0.504	0.156	1.0576e-48	NK_cell	CD38
1.33771e-52	0.691967	0.7	0.323	7.30042e-48	NK_cell	RHOC
6.50157e-52	0.699087	0.527	0.181	3.54817e-47	NK_cell	DHRS3
1.35823e-51	0.525535	0.428	0.113	7.41243e-47	NK_cell	ABCB1
2.41028e-51	0.655909	0.717	0.357	1.31539e-46	NK_cell	XBP1
8.80255e-51	0.53002	1	0.904	4.8039e-46	NK_cell	SNX32
1.03909e-50	0.829291	0.79	0.437	5.67071e-46	NK_cell	CBLB
2.46421e-50	0.605938	0.425	0.113	1.34482e-45	NK_cell	RGS3
3.23476e-50	1.01065	0.929	0.717	1.76534e-45	NK_cell	PDIA3
1.21984e-49	0.787183	0.717	0.373	6.65715e-45	NK_cell	CMC1
1.47162e-49	1.01739	0.756	0.414	8.03124e-45	NK_cell	ALOX5AP
2.05976e-49	1.41269	0.337	0.071	1.12409e-44	NK_cell	MYOM2
4.85361e-49	0.87584	0.87	0.566	2.64881e-44	NK_cell	GNG2
5.44516e-49	1.06916	0.878	0.585	2.97164e-44	NK_cell	SYNE2
2.81241e-48	0.877889	0.711	0.361	1.53485e-43	NK_cell	ABI3
3.04164e-48	0.79379	0.612	0.257	1.65995e-43	NK_cell	ADAM8
3.42763e-48	0.724391	0.603	0.244	1.87059e-43	NK_cell	TSEN54
3.5159e-48	0.676072	0.484	0.157	1.91877e-43	NK_cell	SYTL2
5.45393e-48	0.307859	0.295	0.054	2.97643e-43	NK_cell	LGALS9B
6.0622e-48	0.738593	1	0.989	3.30839e-43	NK_cell	CFL1
6.36131e-48	0.832731	0.728	0.386	3.47162e-43	NK_cell	GPR65
1.23615e-47	0.709157	0.618	0.244	6.74616e-43	NK_cell	FCRL3
1.31068e-47	0.778111	0.807	0.437	7.15292e-43	NK_cell	DENND2D
1.33662e-47	0.974127	0.688	0.358	7.29447e-43	NK_cell	GNPTAB
3.3713e-47	0.598572	0.98	0.762	1.83986e-42	NK_cell	PTPRCAP
5.38345e-47	0.444103	0.844	0.402	2.93796e-42	NK_cell	LINC00861
2.96103e-46	0.568619	0.521	0.183	1.61595e-41	NK_cell	TRG-AS1
3.39015e-46	0.548827	0.38	0.096	1.85014e-41	NK_cell	PPP2R2B
7.27669e-46	0.80347	0.994	0.92	3.97118e-41	NK_cell	RAC2
3.90743e-45	0.253851	0.306	0.062	2.13244e-40	NK_cell	TRGV7
2.31892e-44	0.445673	0.402	0.11	1.26553e-39	NK_cell	MYBL1
2.80418e-44	0.536835	0.53	0.193	1.53035e-39	NK_cell	NFATC2
4.09481e-44	0.909337	0.507	0.199	2.2347e-39	NK_cell	HAVCR2
1.31114e-43	0.775236	0.79	0.455	7.15539e-39	NK_cell	RORA
2.41936e-43	0.668946	0.731	0.377	1.32034e-38	NK_cell	SKAP1
2.92913e-42	1.0971	0.759	0.473	1.59854e-37	NK_cell	APOBEC3G
4.02358e-42	0.866432	0.819	0.538	2.19583e-37	NK_cell	MBP
4.08995e-42	0.610015	0.688	0.345	2.23205e-37	NK_cell	RNF125
2.01794e-41	0.320163	0.428	0.15	1.10127e-36	NK_cell	CCL3
3.85121e-41	0.807387	0.938	0.74	2.10176e-36	NK_cell	ANXA1
2.17783e-40	0.900702	0.527	0.222	1.18853e-35	NK_cell	ADRB2
3.1646e-40	0.769798	0.785	0.462	1.72705e-35	NK_cell	MAPRE2
1.28694e-39	0.947402	0.907	0.764	7.02337e-35	NK_cell	JAK1
1.39397e-39	0.75948	0.873	0.601	7.60746e-35	NK_cell	CTSC
1.60177e-39	0.388604	0.929	0.667	8.74148e-35	NK_cell	TRBV28
1.74273e-39	0.634024	0.878	0.619	9.51077e-35	NK_cell	PARP8
2.84036e-39	0.570054	0.924	0.609	1.5501e-34	NK_cell	GIMAP7
3.19615e-39	0.488444	0.592	0.269	1.74427e-34	NK_cell	RNF115
3.21845e-39	0.287188	0.416	0.146	1.75643e-34	NK_cell	AC069363.1
4.18032e-39	0.649663	0.581	0.255	2.28137e-34	NK_cell	USP28
4.90185e-39	0.535298	0.312	0.077	2.67514e-34	NK_cell	COLQ
4.95105e-39	0.580441	0.609	0.279	2.70199e-34	NK_cell	SLFN12L
5.27723e-39	0.38559	0.278	0.058	2.87999e-34	NK_cell	CHST2
5.50944e-39	0.480808	0.448	0.155	3.00672e-34	NK_cell	MVD
8.46341e-39	0.400168	0.555	0.248	4.61882e-34	NK_cell	RP11-300J18.2
1.75298e-38	0.478266	0.487	0.186	9.56669e-34	NK_cell	ST6GALNAC6
2.16306e-38	0.400373	0.929	0.664	1.18047e-33	NK_cell	TRBV25-1
2.66903e-38	0.587713	0.643	0.315	1.4566e-33	NK_cell	ITGAM
3.29127e-38	0.661148	0.759	0.489	1.79618e-33	NK_cell	RP11-442H21.2
4.70571e-38	0.806211	0.773	0.512	2.56809e-33	NK_cell	DDIT4
7.13961e-38	0.654145	0.895	0.641	3.89637e-33	NK_cell	ITGAL
1.16544e-37	0.254614	0.465	0.167	6.36027e-33	NK_cell	MMP25-AS1
1.29405e-37	0.490241	0.66	0.32	7.06215e-33	NK_cell	ATP2B4
1.79223e-37	0.832735	0.765	0.491	9.78091e-33	NK_cell	DHRS7
2.93519e-37	0.467372	1	0.957	1.60185e-32	NK_cell	HLA-H
2.81154e-36	0.267419	0.255	0.05	1.53437e-31	NK_cell	JAKMIP2
4.2786e-36	0.305714	0.286	0.067	2.335e-31	NK_cell	ATP8B4
4.6811e-36	0.72733	0.756	0.452	2.55466e-31	NK_cell	DIP2A
6.31035e-36	0.61035	1	1	3.44381e-31	NK_cell	HLA-B
6.89876e-36	0.679085	0.541	0.24	3.76493e-31	NK_cell	SH2D1A
7.79423e-36	0.562714	0.734	0.405	4.25362e-31	NK_cell	GBP5
1.11658e-35	0.382195	0.654	0.344	6.09365e-31	NK_cell	C5orf56
1.33814e-35	0.481474	0.751	0.436	7.30277e-31	NK_cell	RASSF1
1.95227e-35	0.693733	0.992	0.971	1.06543e-30	NK_cell	ARPC2
3.43242e-35	0.462346	0.295	0.074	1.87321e-30	NK_cell	SIGLEC7
3.72627e-35	0.373811	0.637	0.325	2.03357e-30	NK_cell	RP11-705C15.5
4.59058e-35	0.598285	0.445	0.168	2.50526e-30	NK_cell	GK5
8.39061e-35	0.464047	0.266	0.061	4.57909e-30	NK_cell	LGR6
1.65891e-34	0.614996	0.773	0.494	9.05335e-30	NK_cell	IQGAP2
2.22997e-34	0.809866	0.762	0.481	1.21698e-29	NK_cell	PRKACB
3.05772e-34	0.48646	0.98	0.818	1.66872e-29	NK_cell	CORO1B
[truncated: 1,012 more rows]
