# Supplementary material for: Aberrant alteration of peripheral B lymphocyte subsets in hepatocellular carcinoma patients
Source: Int J Med Sci. 2023 Jan 22;20(2):267–77. doi: 10.7150/ijms.79305 (PMC9925981; doi:10.7150/ijms.79305)
Supplement: Supplementary file 3 — Supplementary table 2. [file ijmsv20p0267s3.xlsx]

## Sheet: Table S2. DEG
Table S2. DEG_10x_vs_zhang‘s data
	logFC	AveExpr	t	P.Value	adj.P.Val	B
SH3D19	0.713455	11.0146	122.48	0	0	2286.8
BEST1	0.892889	11.0502	117.177	0	0	2200.36
MT-ND3	-0.858655	11.7988	-94.8647	0	0	1803.88
EEF1G	0.694646	11.0159	87.9977	0	0	1670.22
SNX32	0.441171	10.9623	84.9621	0	0	1609.29
UBXN11	0.634123	11.0176	83.6168	0	0	1581.92
ENO3	0.503084	10.9757	82.1284	0	0	1551.37
MT-ATP8	0.717291	11.0843	76.6994	0	0	1437.6
JSRP1	0.310828	10.9387	72.7746	0	0	1353.09
RPS28	-0.842494	11.7155	-69.6342	0	0	1284.13
B2M	0.746797	12.0698	69.4219	0	0	1279.42
RPS10-NUDT3	0.332503	10.9416	66.2822	0	0	1209.26
RPL17-C18orf32	0.352846	10.946	66.1826	0	0	1207.02
RPL39	-0.84709	11.7557	-65.0454	0	0	1181.33
PTPRCAP	0.476224	10.9699	63.8658	0	0	1154.53
RPL28	-0.799493	11.7796	-62.9471	0	0	1133.57
RPS21	-0.721042	11.5775	-62.6662	0	0	1127.14
RPS26	-0.679651	11.5681	-59.6144	0	0	1056.82
TXNIP	0.712213	11.7943	58.467	0	0	1030.17
RPL37	-0.747615	11.7324	-57.4185	0	0	1005.72
MT-ND4L	0.702831	11.2996	57.2832	0	0	1002.56
HLA-B	0.667849	11.6965	56.5725	0	0	985.93
RPL30	-0.693351	11.7887	-53.0502	0	0	903.035
ATG10	0.310764	10.9579	52.5169	0	0	890.424
RPS29	-0.71132	11.6921	-52.0621	0	0	879.658
CD53	0.692726	11.311	51.8876	0	0	875.526
RPS15A	-0.698607	11.7373	-51.6493	0	0	869.882
CORO1B	0.467768	11.0154	51.378	0	0	863.451
RPL22	-0.615355	11.5718	-51.3595	0	0	863.012
RPL26	-0.667062	11.6807	-51.1203	0	0	857.342
ALDOA	0.540366	11.0064	50.9733	0	0	853.855
ACTB	0.636904	11.8602	50.9666	0	0	853.695
RPL36	-0.622393	11.6294	-50.4902	0	0	842.393
C18orf32	0.33613	10.9693	49.348	0	0	815.267
RPS23	-0.683347	11.7955	-49.1988	0	0	811.721
RNASEK-C17orf49	0.247408	10.9255	48.6189	0	0	797.939
MT-ND5	0.598035	11.6864	48.6158	0	0	797.866
RPL38	-0.565542	11.4737	-47.5854	0	0	773.369
RPL37A	-0.605502	11.6394	-47.2209	0	0	764.702
HLA-DQB1-AS1	0.272349	10.9304	46.6331	0	0	750.727
RPL35A	-0.598042	11.6764	-46.5149	0	0	747.918
RPL35	-0.572873	11.5626	-46.2207	0	0	740.925
HLA-E	0.554521	11.5924	45.749	0	0	729.713
RPS24	-0.583621	11.7015	-45.2406	9.240608587298e-319	4.55625006604949e-316	717.638
MT-CO1	0.468901	12.1957	44.7261	1.86462497325551e-313	8.9895641766172e-311	705.424
LAPTM5	0.615053	11.4449	44.4223	2.52346503473631e-310	1.19e-307	698.214
RPS12	-0.644529	11.8516	-44.3021	0	2.02e-306	695.363
SENP3-EIF4A1	0.299633	10.9352	44.0195	3.55e-306	1.61e-303	688.662
AC021224.1	0.0710186	10.8923	43.4488	2.66e-300	1.18e-297	675.139
ARHGDIB	0.554662	11.5261	43.2294	4.79e-298	2.08e-295	669.945
MYL6B	0.279061	10.9601	42.6238	7.98e-292	3.4e-289	655.619
FAU	-0.53052	11.6768	-42.1323	8.81e-287	3.68e-284	644.009
RPL32	-0.567974	11.8277	-42.0473	6.55e-286	2.68e-283	642.003
TSC22D3	0.649814	11.2918	41.0852	4.6e-276	1.85e-273	619.333
SYVN1	0.333151	10.9819	40.9652	7.75e-275	3.06e-272	616.51
RPLP2	-0.513442	11.7001	-40.3408	1.82e-268	7.05e-266	601.843
RPL34	-0.552857	11.8099	-40.2075	4.15e-267	1.58e-264	598.717
GABARAP	0.296762	10.9609	40.2066	4.23e-267	1.58e-264	598.697
UBA52	-0.472413	11.5755	-40.062	1.26e-265	4.63e-263	595.306
JUND	-0.416912	11.2477	-39.9502	1.72e-264	6.24e-262	592.688
MT-ND6	0.460973	11.1208	39.6604	1.53e-261	5.43e-259	585.904
YWHAZ	0.5559	11.314	39.4015	6.49e-259	2.27e-256	579.852
RPS15	-0.520876	11.7245	-38.8913	9.66e-254	3.33e-251	567.945
EZR-AS1	0.121775	10.9016	38.7279	4.35e-252	1.47e-249	564.139
PPDPF	-0.416707	11.221	-38.6332	3.95e-251	1.32e-248	561.934
IL2RG	0.540598	11.1767	38.3017	8.8e-248	2.89e-245	554.226
MXD3	0.246963	10.9305	38.2393	3.75e-247	1.22e-244	552.775
IGKV1-8	0.536648	10.9802	37.9603	2.44e-244	7.78e-242	546.301
RPL24	-0.471403	11.5607	-37.7835	1.47e-242	4.62e-240	542.203
RPS7	-0.477045	11.7007	-37.6786	1.67e-241	5.17e-239	539.775
TOMM7	-0.412926	11.3145	-37.5872	1.38e-240	4.23e-238	537.658
IGKV3-11	0.544293	10.9853	37.4365	4.52e-239	1.36e-236	534.174
GAPDH	0.540541	11.2895	37.2858	1.47e-237	4.37e-235	530.693
RPS25	-0.492197	11.6842	-37.2225	6.34e-237	1.86e-234	529.232
CXCR4	0.576784	11.2517	37.1289	5.5e-236	1.59e-233	527.071
MIF-AS1	0.104589	10.9001	37.1241	6.14e-236	1.75e-233	526.961
RPS27	-0.550239	11.9044	-36.6472	3.64e-231	1.03e-228	515.975
DAZAP2	0.49139	11.1707	36.6392	4.37e-231	1.21e-228	515.792
MT-ND2	0.372702	11.8142	35.9451	3.6e-224	9.89e-222	499.872
HNRNPC	0.479383	11.2167	35.8885	1.32e-223	3.57e-221	498.577
MT-CYB	0.373502	12.0206	35.7216	5.98e-222	1.6e-219	494.762
CNBP	0.474226	11.2512	35.1836	1.27e-216	3.35e-214	482.503
RPL36A-HNRNPH2	0.118764	10.901	35.0681	1.75e-215	4.58e-213	479.877
HLA-C	0.428226	11.737	34.7112	5.77e-212	1.49e-209	471.78
IGHG1	0.411621	10.9774	33.9791	8.73e-205	2.23e-202	455.254
HLA-A	0.456541	11.6304	33.8447	1.8e-203	4.53e-201	452.232
ARPC1A	0.269691	10.9752	33.4335	1.82e-199	4.54e-197	443.013
STK17B	0.451916	11.2019	33.1558	9.04e-197	2.23e-194	436.807
RPL27	-0.412879	11.5045	-33.1197	2.03e-196	4.94e-194	436
HLA-DQB2	0.223504	10.9389	33.1044	2.85e-196	6.87e-194	435.66
RPS16	-0.433446	11.669	-33.0971	3.35e-196	7.99e-194	435.498
ARPC4-TTLL3	0.148729	10.907	33.0715	5.94e-196	1.4e-193	434.926
CALM2	0.490059	11.2434	33.0489	9.82e-196	2.29e-193	434.423
ARHGAP15	0.39105	11.0843	32.8791	4.31e-194	9.96e-192	430.642
DDX5	0.429145	11.5256	32.8338	1.18e-193	2.7e-191	429.635
PTPRC	0.403359	11.5422	32.6458	7.72e-192	1.74e-189	425.458
SYNGR2	0.403148	11.0809	32.5649	4.65e-191	1.04e-188	423.663
UTRN	0.439454	11.1076	32.5481	6.75e-191	1.49e-188	423.29
RPS8	-0.481897	11.8009	-32.4602	4.73e-190	1.04e-187	421.344
RPL29	-0.457824	11.7292	-32.4242	1.05e-189	2.28e-187	420.545
LSP1	0.447176	11.2386	32.412	1.38e-189	2.96e-187	420.275
ARL5C	0.00692037	10.8798	32.2482	5.17e-188	1.1e-185	416.653
TMEM189-UBE2V1	0.20835	10.9179	32.1847	2.1e-187	4.42e-185	415.252
TMSB4X	0.406826	11.9529	31.9949	1.38e-185	2.89e-183	411.066
CFL1	0.403826	11.5015	31.9259	6.34e-185	1.31e-182	409.545
LCP1	0.47845	11.198	31.3465	2.11e-179	4.31e-177	396.839
TPM3	0.453141	11.2588	31.3415	2.35e-179	4.77e-177	396.728
TMA7	-0.323736	11.2244	-31.0288	2.16e-176	4.34e-174	389.909
NEDD8-MDP1	0.101118	10.8976	31.0064	3.52e-176	7.01e-174	389.42
COX7C	-0.34438	11.319	-30.9493	1.22e-175	2.41e-173	388.179
RAB4B-EGLN2	0.170036	10.9107	30.7845	4.39e-174	8.58e-172	384.598
TAP1	0.31166	11.0113	30.6767	4.55e-173	8.81e-171	382.262
C1orf74	0.138787	10.9068	30.633	1.17e-172	2.25e-170	381.316
RAC2	0.443275	11.2839	30.5925	2.82e-172	5.37e-170	380.438
ARPC2	0.433066	11.4118	30.3592	4.37e-170	8.25e-168	375.398
NFKBIA	0.408113	11.0748	30.2853	2.15e-169	4.03e-167	373.804
PSAP	0.479766	11.0941	30.2511	4.5e-169	8.34e-167	373.068
ATP6V1G2-DDX39B	0.125924	10.9023	30.2104	1.08e-168	1.99e-166	372.191
SP100	0.431868	11.2703	30.0538	3.15e-167	5.74e-165	368.823
POLR2J3	0.135881	10.9092	29.9429	3.4e-166	6.15e-164	366.444
TOMM6	0.107682	10.8989	29.8567	2.16e-165	3.87e-163	364.597
UCP2	0.466722	11.3049	29.7101	4.99e-164	8.88e-162	361.458
ATF7IP	0.401728	11.1031	29.3825	5.42e-161	9.55e-159	354.474
HMGN2	0.388171	11.2134	29.0143	1.34e-157	2.35e-155	346.665
RPS10	-0.358636	11.498	-28.8754	2.53e-156	4.39e-154	343.732
APOBEC3C	0.347183	11.0541	28.795	1.38e-155	2.37e-153	342.036
SPDYE2	0.129053	10.9029	28.7406	4.35e-155	7.42e-153	340.889
INPP5D	0.35081	11.0787	28.722	6.43e-155	1.09e-152	340.497
RPL12	-0.400754	11.7274	-28.6806	1.54e-154	2.59e-152	339.627
HCLS1	0.400405	11.1618	28.6102	6.76e-154	1.13e-151	338.146
RPS13	-0.391505	11.7355	-28.5362	3.2e-153	5.3e-151	336.593
APOBEC3D	0.129111	10.9103	28.5052	6.14e-153	1.01e-150	335.943
TRBJ2-3	0.0902089	10.8956	28.4518	1.88e-152	3.07e-150	334.822
TAGLN2	0.454451	11.2688	28.0235	1.45e-148	2.35e-146	325.88
RPL7	0.359163	11.635	27.8314	7.88e-147	1.27e-144	321.889
DUSP1	0.410805	11.04	27.7204	7.85e-146	1.25e-143	319.591
P2RX5-TAX1BP3	0.189688	10.9314	27.6743	2.04e-145	3.23e-143	318.638
NCOR1	0.354882	11.1065	27.6561	2.98e-145	4.68e-143	318.261
SNX22	0.291016	11.0278	27.5168	5.29e-144	8.26e-142	315.385
HERC3	0.232475	10.9503	27.4931	8.62e-144	1.34e-141	314.897
CHURC1-FNTB	0.132651	10.9036	27.4787	1.16e-143	1.78e-141	314.6
CAPZA1	0.36654	11.1049	27.3943	6.6e-143	1.01e-140	312.863
NLRC5	0.266782	10.9673	27.2771	7.36e-142	1.12e-139	310.454
MT-ND4	0.271208	12.0166	27.1953	3.95e-141	5.95e-139	308.776
ANKHD1-EIF4EBP3	0.184009	10.9161	26.9831	3.05e-139	4.56e-137	304.433
CD47	0.350196	11.1473	26.8459	5e-138	7.44e-136	301.637
COMMD3-BMI1	0.144142	10.9058	26.8279	7.22e-138	1.07e-135	301.271
PARP15	0.30935	11.002	26.733	4.99e-137	7.32e-135	299.34
EME2	0.162496	10.9152	26.7079	8.31e-137	1.21e-134	298.83
RBM14-RBM4	0.138116	10.9065	26.6516	2.61e-136	3.77e-134	297.688
FTL	0.369617	11.7271	26.635	3.65e-136	5.25e-134	297.351
AHNAK	0.412818	11.1186	26.6112	5.92e-136	8.45e-134	296.869
CD74	0.671849	11.8763	26.5746	1.24e-135	1.76e-133	296.128
OAZ1	0.338473	11.4965	26.4661	1.12e-134	1.58e-132	293.932
PPIA	0.353795	11.4148	26.2642	6.6e-133	9.24e-131	289.859
CNTRL	0.341144	11.0865	26.2474	9.26e-133	1.29e-130	289.521
HSPE1-MOB4	0.106274	10.8986	26.0861	2.37e-131	3.28e-129	286.281
KCTD14	0.0534091	10.8886	25.9746	2.22e-130	3.05e-128	284.047
NDUFC2-KCTD14	0.0529753	10.8885	25.9246	6.04e-130	8.24e-128	283.047
KMT2E	0.35248	11.1713	25.9242	6.09e-130	8.26e-128	283.039
YWHAQ	0.346908	11.0688	25.9178	6.92e-130	9.32e-128	282.911
TCTN1	0.225056	10.9594	25.8892	1.23e-129	1.64e-127	282.34
KIAA1551	0.375046	11.1418	25.8592	2.23e-129	2.97e-127	281.74
SH3BP5-AS1	0.167166	10.917	25.7265	3.16e-128	4.17e-126	279.095
ITGA4	0.347954	11.0918	25.7234	3.36e-128	4.41e-126	279.034
AC083949.1	0.0747733	10.8939	25.6774	8.4e-128	1.1e-125	278.117
FGD2	0.302836	11.0333	25.5832	5.47e-127	7.1e-125	276.246
RPLP1	-0.372992	11.9123	-25.5825	5.54e-127	7.16e-125	276.232
SLC44A2	0.266154	10.9839	25.5572	9.16e-127	1.18e-124	275.731
RPL23A	-0.355393	11.7233	-25.508	2.43e-126	3.11e-124	274.755
TPI1	0.341574	11.0869	25.4588	6.44e-126	8.17e-124	273.782
ADAM19	0.299837	11.0197	25.4583	6.51e-126	8.21e-124	273.772
UQCRB	-0.287958	11.2304	-25.452	7.37e-126	9.24e-124	273.648
ANKRD10	0.287934	11.0241	25.4257	1.24e-125	1.55e-123	273.127
VPS13C	0.325655	11.0945	25.341	6.63e-125	8.22e-123	271.453
COMMD6	-0.274405	11.2117	-25.302	1.43e-124	1.77e-122	270.682
SPDYE2B	0.058903	10.8897	25.2945	1.66e-124	2.04e-122	270.535
WDR38	0.00616822	10.8797	25.249	4.08e-124	4.97e-122	269.638
CPNE1	0.245805	10.9817	25.2283	6.14e-124	7.44e-122	269.23
RHOA	0.361147	11.2238	25.1544	2.63e-123	3.17e-121	267.777
SYNJ2BP-COX16	0.08444	10.8952	25.1481	2.98e-123	3.57e-121	267.652
IFI30	0.239789	10.9469	25.1446	3.19e-123	3.8e-121	267.584
CORO1A	0.347352	11.4288	25.1442	3.22e-123	3.82e-121	267.575
AP1G2	0.224816	10.9619	25.0918	9.01e-123	1.06e-120	266.547
PIGY	0.0801857	10.8937	25.0835	1.06e-122	1.24e-120	266.384
DOCK8	0.322286	11.1064	25.082	1.09e-122	1.28e-120	266.354
FAM120B	0.220275	10.9387	25.0548	1.87e-122	2.16e-120	265.82
VIM-AS1	0.1559	10.9246	25.0462	2.21e-122	2.55e-120	265.653
EWSR1	0.308234	11.0433	25.0173	3.89e-122	4.47e-120	265.086
PALM2-AKAP2	0.149794	10.9069	24.9952	6.01e-122	6.86e-120	264.652
UBE2V1	0.188654	10.9352	24.9801	8.07e-122	9.17e-120	264.357
SF3B1	0.352312	11.1582	24.9064	3.42e-121	3.87e-119	262.914
RPL11	-0.346246	11.8372	-24.8936	4.39e-121	4.94e-119	262.665
PRR29	0.112026	10.9003	24.7385	9.09e-120	1.02e-117	259.639
RPS20	-0.323273	11.5115	-24.7014	1.87e-119	2.08e-117	258.917
AUP1	0.256097	10.9932	24.6765	3.04e-119	3.37e-117	258.432
ITSN2	0.319863	11.0991	24.6434	5.8e-119	6.39e-117	257.788
KCP	0.054527	10.8895	24.5965	1.44e-118	1.58e-116	256.878
HLA-DPA1	0.483538	11.4923	24.5958	1.46e-118	1.59e-116	256.865
SMCHD1	0.350643	11.1925	24.5951	1.48e-118	1.61e-116	256.85
SRGN	0.401427	11.0616	24.5634	2.74e-118	2.96e-116	256.236
PGK1	0.341181	11.1285	24.5568	3.12e-118	3.35e-116	256.108
CORO7-PAM16	0.0991836	10.8973	24.4527	2.35e-117	2.51e-115	254.092
ARHGEF18	0.115176	10.9009	24.3305	2.49e-116	2.65e-114	251.731
AKAP2	0.155237	10.9134	24.328	2.62e-116	2.77e-114	251.683
PTCD1	0.103335	10.9045	24.3072	3.91e-116	4.12e-114	251.282
POLD4	0.205351	10.9705	24.2944	5e-116	5.24e-114	251.036
MINOS1-NBL1	0.0478627	10.8876	24.279	6.74e-116	7.03e-114	250.738
EEF1A1	0.322083	12.0789	24.2735	7.49e-116	7.78e-114	250.632
PSMB10	0.219029	10.99	24.1957	3.35e-115	3.46e-113	249.135
PIP4K2A	0.282698	11.0133	24.1761	4.89e-115	5.03e-113	248.759
MTSS1	0.308653	11.0627	24.1619	6.43e-115	6.58e-113	248.485
ZC3H11A	0.186007	10.9172	24.0882	2.65e-114	2.7e-112	247.071
ANKRD36	0.210418	10.9523	24.0224	9.36e-114	9.49e-112	245.81
RPL36A	-0.275716	11.1998	-24.0178	1.02e-113	1.03e-111	245.723
ARL6IP5	0.335014	11.1921	23.9312	5.37e-113	5.39e-111	244.067
GPS2	0.171885	10.9537	23.8504	2.51e-112	2.51e-110	242.525
SETX	0.310246	11.0552	23.8333	3.48e-112	3.46e-110	242.199
PDAP1	0.193413	10.9925	23.7474	1.79e-111	1.77e-109	240.564
KLF2	-0.306572	11.4026	-23.7037	4.11e-111	4.06e-109	239.733
TRIM22	0.304417	11.0725	23.7022	4.23e-111	4.16e-109	239.704
H3F3B	0.335961	11.5145	23.7	4.41e-111	4.31e-109	239.663
RPL14	-0.317403	11.6753	-23.6508	1.12e-110	1.09e-108	238.729
POTEE	0.00736479	10.8799	23.6338	1.55e-110	1.5e-108	238.408
WARS	0.23249	10.9399	23.6139	2.26e-110	2.18e-108	238.031
C6orf62	0.29217	11.0404	23.5606	6.22e-110	5.97e-108	237.02
ARF1	0.306049	11.1049	23.5591	6.4e-110	6.11e-108	236.993
DDIT4	0.21912	10.9598	23.496	2.11e-109	2.01e-107	235.799
RPS27A	-0.322577	11.8555	-23.4702	3.44e-109	3.26e-107	235.313
MZT2B	-0.232909	11.084	-23.4358	6.6e-109	6.22e-107	234.663
UBB	0.292703	11.3027	23.4299	7.37e-109	6.92e-107	234.552
MIR497HG	0.0664978	10.8914	23.4107	1.06e-108	9.9e-107	234.19
C12orf57	-0.252686	11.1107	-23.4082	1.11e-108	1.03e-106	234.142
EIF4A1	0.238002	11.0135	23.3747	2.09e-108	1.93e-106	233.512
CCND3	0.309813	11.1136	23.1841	7.53e-107	6.95e-105	229.931
ANXA2	0.314906	11.0289	23.1272	2.19e-106	2.01e-104	228.866
ENO1	0.326593	11.1612	23.1062	3.24e-106	2.97e-104	228.474
PVRIG	0.119443	10.9019	23.0749	5.82e-106	5.31e-104	227.889
TPP1	0.254003	10.9887	23.0596	7.76e-106	7.05e-104	227.602
SRSF5	0.298981	11.3233	23.0456	1.01e-105	9.11e-104	227.342
DGUOK-AS1	0.0653541	10.8915	23.0228	1.54e-105	1.39e-103	226.916
TRBJ2-2P	0.0368881	10.8855	22.9562	5.35e-105	4.8e-103	225.673
RPS18	-0.352677	11.8683	-22.8885	1.89e-104	1.69e-102	224.415
THEMIS2	0.224785	10.9445	22.8813	2.16e-104	1.92e-102	224.282
RPS19	-0.325962	11.8149	-22.8613	3.13e-104	2.77e-102	223.909
PTK2B	0.258219	11.0212	22.8522	3.71e-104	3.27e-102	223.74
IGHJ4	0.0987807	10.8972	22.7977	1.02e-103	8.98e-102	222.729
EZR	0.328155	11.1855	22.759	2.1e-103	1.83e-101	222.011
PSMA6	0.172895	10.9357	22.7429	2.83e-103	2.46e-101	221.713
FSCN3	0.0525906	10.8895	22.6595	1.32e-102	1.15e-100	220.171
ZFP36	0.292208	11.0912	22.5998	3.99e-102	3.45e-100	219.069
CALM1	0.333197	11.3474	22.5918	4.63e-102	3.98e-100	218.922
UBC	0.29606	11.4168	22.5559	8.98e-102	7.7e-100	218.26
NBPF14	0.172138	10.9399	22.5452	1.09e-101	9.33e-100	218.064
C17orf49	0.0917803	10.9059	22.5388	1.23e-101	1.05e-99	217.946
SARAF	0.33268	11.2993	22.4804	3.61e-101	3.06e-99	216.871
EIF4G2	0.304625	11.1366	22.4226	1.04e-100	8.81e-99	215.81
AHRR	0.0468905	10.8874	22.4052	1.44e-100	1.21e-98	215.49
SASH3	0.235525	10.9874	22.38	2.28e-100	1.91e-98	215.029
PSMB9	0.292366	11.1793	22.2517	2.4e-99	2e-97	212.681
MFSD11	0.135199	10.9241	22.2514	2.41e-99	2e-97	212.676
RBM6	0.25989	11.0729	22.2446	2.73e-99	2.26e-97	212.553
TPT1	-0.32539	11.8521	-22.1756	9.62e-99	7.94e-97	211.294
DMTF1	0.237876	10.9899	22.1597	1.29e-98	1.06e-96	211.003
RPL18A	-0.32691	11.8423	-22.1183	2.74e-98	2.24e-96	210.25
RAD50	0.175752	10.9226	21.991	2.77e-97	2.26e-95	207.938
SERINC1	0.234563	10.9906	21.9162	1.08e-96	8.74e-95	206.584
CHD2	0.258819	11.0594	21.9063	1.29e-96	1.04e-94	206.407
RPS11	-0.285326	11.6295	-21.8922	1.66e-96	1.34e-94	206.152
HMGN4	0.156224	10.9186	21.8821	1.99e-96	1.6e-94	205.968
LY75-CD302	0.107765	10.8989	21.7829	1.2e-95	9.57e-94	204.18
ANKRD36B	0.182487	10.9391	21.7625	1.73e-95	1.38e-93	203.813
RAB7A	0.243961	11.0184	21.7431	2.45e-95	1.95e-93	203.463
IGKJ1	0.126173	10.9024	21.7323	2.98e-95	2.36e-93	203.268
RPL23	-0.28276	11.4581	-21.7236	3.48e-95	2.75e-93	203.113
URGCP-MRPS24	0.0577504	10.8894	21.7022	5.12e-95	4.03e-93	202.727
ZFR	0.234837	10.9895	21.7014	5.19e-95	4.07e-93	202.714
KARS	0.193768	10.9595	21.6664	9.75e-95	7.61e-93	202.085
SHISA5	0.238954	11.0067	21.607	2.83e-94	2.2e-92	201.02
PFN1	0.285246	11.4742	21.5887	3.94e-94	3.05e-92	200.691
UBE2D3	0.303945	11.1668	21.5588	6.73e-94	5.2e-92	200.156
RABGAP1L	0.226754	10.986	21.504	1.79e-93	1.38e-91	199.178
NEMF	0.270364	11.0778	21.421	7.91e-93	6.06e-91	197.697
NME2	0.109665	10.9155	21.3963	1.23e-92	9.38e-91	197.258
AGBL5	0.0862663	10.8982	21.3853	1.49e-92	1.14e-90	197.062
PSMB8-AS1	0.23809	11.0533	21.3662	2.1e-92	1.59e-90	196.722
TRA2A	0.220187	11.0124	21.337	3.53e-92	2.67e-90	196.202
SESN1	0.245986	10.9928	21.2947	7.49e-92	5.64e-90	195.452
PDIA3	0.28162	11.0812	21.2698	1.17e-91	8.75e-90	195.011
HMGN3-AS1	0.0504274	10.8909	21.2386	2.03e-91	1.52e-89	194.457
MARS	0.179874	10.9437	21.2032	3.8e-91	2.83e-89	193.831
CKLF-CMTM1	0.0455237	10.8871	21.1993	4.07e-91	3.02e-89	193.762
TAPBP	0.281282	11.1927	21.1785	5.88e-91	4.36e-89	193.395
NDUFV1	0.209725	10.9848	21.1746	6.31e-91	4.65e-89	193.326
CHKB-CPT1B	0.103138	10.898	21.1658	7.38e-91	5.43e-89	193.169
ABCB9	0.0817564	10.8971	21.1653	7.44e-91	5.45e-89	193.161
RPL18	-0.287432	11.7628	-21.1623	7.84e-91	5.73e-89	193.108
HSH2D	0.220827	10.9852	21.138	1.21e-90	8.77e-89	192.679
LAMA5	0.0771163	10.8961	21.1083	2.04e-90	1.48e-88	192.154
NCOA3	0.26272	11.0658	21.09	2.82e-90	2.04e-88	191.831
STK4	0.295214	11.2516	21.0583	4.93e-90	3.55e-88	191.274
LITAF	0.284829	11.0779	21.0195	9.77e-90	7.02e-88	190.59
TMBIM6	0.301694	11.1973	21.0174	1.01e-89	7.25e-88	190.554
2022-03-06	0.242526	11.0158	20.9786	2.01e-89	1.43e-87	189.872
IFITM2	0.281301	11.1521	20.955	3.04e-89	2.16e-87	189.456
IRF9	0.171286	10.9528	20.9437	3.71e-89	2.63e-87	189.258
CHP1	0.172016	10.9333	20.9368	4.19e-89	2.96e-87	189.138
IFITM1	0.220255	10.9758	20.9165	5.98e-89	4.21e-87	188.781
IQGAP1	0.285917	11.0944	20.9069	7.08e-89	4.97e-87	188.614
CNTD1	0.072022	10.8937	20.8695	1.36e-88	9.55e-87	187.959
C7orf55-LUC7L2	0.0947685	10.8966	20.8674	1.42e-88	9.89e-87	187.92
SPG11	0.2231	10.9929	20.8456	2.08e-88	1.44e-86	187.539
NUP88	0.227881	10.9982	20.8223	3.12e-88	2.16e-86	187.132
VPS13B	0.1967	10.9482	20.8212	3.18e-88	2.2e-86	187.114
IGHG3	0.188953	10.9404	20.8184	3.34e-88	2.3e-86	187.065
ARL2-SNX15	0.055033	10.8889	20.7814	6.38e-88	4.38e-86	186.418
LRMP	0.228973	10.9988	20.7708	7.69e-88	5.26e-86	186.232
RPL9	-0.281759	11.7363	-20.7455	1.2e-87	8.16e-86	185.792
SLC38A1	0.289708	11.1186	20.7215	1.82e-87	1.24e-85	185.373
CFLAR-AS1	0.0592653	10.8915	20.7107	2.2e-87	1.49e-85	185.185
MDM4	0.280372	11.1541	20.7092	2.25e-87	1.52e-85	185.16
CDK5RAP3	0.194523	10.9718	20.6858	3.39e-87	2.28e-85	184.752
UXT-AS1	0.0356045	10.8855	20.6808	3.7e-87	2.48e-85	184.665
RNASEK	0.15046	10.9577	20.6331	8.48e-87	5.68e-85	183.836
MSN	0.287921	11.1437	20.6177	1.11e-86	7.41e-85	183.568
LDHA	0.287429	11.0664	20.6019	1.46e-86	9.72e-85	183.294
HNRNPH1	0.26395	11.166	20.5955	1.63e-86	1.08e-84	183.183
TSNAX-DISC1	0.0772402	10.8931	20.5545	3.33e-86	2.2e-84	182.472
OVOL2	0.031834	10.8845	20.5292	5.15e-86	3.4e-84	182.035
SRCAP	0.140209	10.9109	20.5239	5.65e-86	3.72e-84	181.943
OST4	-0.218725	11.1667	-20.465	1.57e-85	1.03e-83	180.924
ELMO1	0.195644	10.9684	20.4596	1.72e-85	1.13e-83	180.831
AC010976.2	0.057731	10.8896	20.4509	2e-85	1.31e-83	180.68
EGLN2	0.108984	10.9033	20.4386	2.48e-85	1.61e-83	180.469
ITGB2	0.299905	11.0937	20.3861	6.13e-85	3.97e-83	179.564
ARHGAP25	0.229173	11.0078	20.3337	1.51e-84	9.77e-83	178.662
DLEC1	0.0537199	10.8895	20.2862	3.43e-84	2.21e-82	177.846
KLF6	0.292523	11.0986	20.2623	5.18e-84	3.32e-82	177.435
IGHJ6	0.0872888	10.895	20.2575	5.62e-84	3.6e-82	177.352
ASCC1	0.116699	10.9217	20.2528	6.09e-84	3.89e-82	177.272
PMF1-BGLAP	0.0667408	10.8916	20.2476	6.67e-84	4.24e-82	177.182
SELPLG	0.223864	10.9659	20.2064	1.35e-83	8.57e-82	176.478
KMT2C	0.240947	11.026	20.179	2.16e-83	1.37e-81	176.009
DPH1	0.0919904	10.8988	20.1765	2.25e-83	1.42e-81	175.966
GAS5-AS1	0.0137489	10.8814	20.1727	2.41e-83	1.51e-81	175.901
JMJD1C	0.265941	11.0934	20.1501	3.55e-83	2.22e-81	175.514
MTG1	0.137278	10.9272	20.1339	4.68e-83	2.93e-81	175.237
ETNK1	0.219416	10.989	20.0977	8.69e-83	5.42e-81	174.62
ZFAS1	-0.226238	11.1686	-20.0629	1.58e-82	9.8e-81	174.026
AKAP13	0.27534	11.1478	20.0479	2.04e-82	1.26e-80	173.77
MAPK1IP1L	0.218502	10.9849	20.0458	2.11e-82	1.3e-80	173.735
ANKHD1	0.155136	10.9324	20.0139	3.63e-82	2.24e-80	173.192
CELF2	0.271512	11.1794	20.0091	3.95e-82	2.42e-80	173.11
UBE2F-SCLY	0.0720934	10.8922	20.0044	4.27e-82	2.62e-80	173.031
MTRNR2L12	-0.247389	11.1847	-19.991	5.37e-82	3.28e-80	172.803
STAP1	0.209048	10.9839	19.9738	7.19e-82	4.37e-80	172.511
SAMD9L	0.229271	10.9905	19.9737	7.2e-82	4.37e-80	172.51
FAM209A	0.0531863	10.889	19.9439	1.2e-81	7.25e-80	172.003
GSTK1	0.267909	11.1035	19.939	1.3e-81	7.84e-80	171.919
TSPAN3	0.239685	11.022	19.9389	1.3e-81	7.84e-80	171.919
HSPA8	0.319906	11.2543	19.8894	3.02e-81	1.81e-79	171.08
NUCB1-AS1	0.0381978	10.8857	19.8606	4.92e-81	2.95e-79	170.592
AC005154.6	0.112847	10.9003	19.8585	5.09e-81	3.04e-79	170.557
RAB24	0.110018	10.9076	19.8248	9.02e-81	5.38e-79	169.987
CD82	0.234924	11.0105	19.7773	2.01e-80	1.2e-78	169.185
HNRNPA1	0.279118	11.3609	19.7765	2.04e-80	1.21e-78	169.172
SYNE1	0.224334	11.0037	19.7746	2.11e-80	1.25e-78	169.14
DOCK10	0.202191	10.9829	19.7681	2.35e-80	1.39e-78	169.03
YBX1	-0.235558	11.3007	-19.7674	2.38e-80	1.4e-78	169.017
XRN1	0.211397	10.9855	19.7592	2.74e-80	1.6e-78	168.88
EXOSC10	0.16392	10.9412	19.7053	6.8e-80	3.97e-78	167.971
ANKRD36C	0.187415	10.9572	19.656	1.56e-79	9.09e-78	167.143
PRR4	0.0580523	10.8899	19.6399	2.04e-79	1.19e-77	166.873
TAF7	0.244923	11.0766	19.6296	2.43e-79	1.41e-77	166.7
MACF1	0.252292	11.0737	19.5985	4.1e-79	2.37e-77	166.179
OVCA2	0.0563921	10.8893	19.5956	4.3e-79	2.48e-77	166.131
RPL3	0.300872	11.8673	19.5918	4.58e-79	2.64e-77	166.067
ATP2B1	0.267192	11.0752	19.5898	4.74e-79	2.72e-77	166.033
SERF2	-0.225879	11.3822	-19.574	6.18e-79	3.54e-77	165.769
PSMA3	0.205498	11.0042	19.5229	1.46e-78	8.31e-77	164.913
PARP8	0.204037	10.9724	19.4983	2.2e-78	1.25e-76	164.502
SP140	0.246182	11.0614	19.4476	5.13e-78	2.91e-76	163.656
ERAP1	0.139324	10.9259	19.427	7.24e-78	4.1e-76	163.313
RPS2	-0.293172	11.8329	-19.4137	9.03e-78	5.1e-76	163.092
ISY1-RAB43	0.0629569	10.8904	19.3849	1.46e-77	8.23e-76	162.613
MYL12B	0.271054	11.2438	19.3531	2.48e-77	1.39e-75	162.085
CAPN2	0.181251	10.9553	19.3419	2.99e-77	1.67e-75	161.899
CTC1	0.153097	10.933	19.3417	3e-77	1.68e-75	161.896
ACADVL	0.19232	10.9664	19.3322	3.51e-77	1.96e-75	161.737
ARHGEF3	0.17143	10.9425	19.3321	3.52e-77	1.96e-75	161.736
SELL	0.327102	11.2976	19.3247	3.98e-77	2.21e-75	161.613
GTF3A	0.261497	11.1341	19.3105	5.04e-77	2.79e-75	161.377
PAN3	0.210578	10.9921	19.307	5.34e-77	2.95e-75	161.32
CCDC39	0.063404	10.8908	19.3026	5.74e-77	3.16e-75	161.246
FTH1	0.255474	11.645	19.2702	9.83e-77	5.4e-75	160.71
BTAF1	0.186424	10.9549	19.2323	1.84e-76	1.01e-74	160.082
UBA1	0.168304	10.9502	19.1989	3.2e-76	1.75e-74	159.531
PPP1R42	0.0632014	10.8905	19.1883	3.82e-76	2.08e-74	159.355
HIST1H4I	0.0652329	10.8915	19.157	6.41e-76	3.49e-74	158.84
GSAP	0.202596	10.9834	19.1382	8.74e-76	4.74e-74	158.53
MAT2B	0.228299	11.0329	19.1309	9.86e-76	5.33e-74	158.41
CYTIP	0.239971	11.0549	19.1243	1.1e-75	5.94e-74	158.301
UBE2L6	0.207016	10.9914	19.0878	2.01e-75	1.08e-73	157.7
YWHAB	0.274487	11.269	19.0346	4.83e-75	2.59e-73	156.825
MED4-AS1	0.0485359	10.8877	18.9787	1.21e-74	6.47e-73	155.909
MBNL1	0.256952	11.2329	18.9785	1.21e-74	6.47e-73	155.907
CNN2	0.243969	11.1049	18.9739	1.31e-74	6.97e-73	155.831
USP3-AS1	0.077227	10.8962	18.9708	1.38e-74	7.31e-73	155.781
BIN2	0.255346	11.0742	18.9672	1.46e-74	7.74e-73	155.721
TTN	0.204501	10.9684	18.9609	1.62e-74	8.56e-73	155.619
HSP90B1	0.281283	11.1115	18.9376	2.37e-74	1.25e-72	155.237
KLRC4-KLRK1	0.128885	10.9032	18.9358	2.44e-74	1.29e-72	155.208
TMEM59	0.243226	11.1023	18.9335	2.54e-74	1.33e-72	155.17
SYNE2	0.234649	10.9961	18.9305	2.66e-74	1.4e-72	155.121
NOTCH2	0.192027	10.9656	18.9137	3.51e-74	1.83e-72	154.846
SPECC1L-ADORA2A	0.0820288	10.8942	18.8669	7.55e-74	3.94e-72	154.082
CTSZ	-0.188191	11.0351	-18.8607	8.35e-74	4.34e-72	153.982
CERKL	0.101863	10.8987	18.8575	8.79e-74	4.56e-72	153.93
CHCHD10	-0.18414	11.0376	-18.8532	9.43e-74	4.88e-72	153.86
ATF4	0.202554	10.9901	18.8491	1.01e-73	5.21e-72	153.793
ARL5A	0.156946	10.9359	18.8337	1.3e-73	6.69e-72	153.541
EEF1E1-BLOC1S5	0.062403	10.8903	18.7546	4.71e-73	2.42e-71	152.255
GABPB1	0.152412	10.9324	18.7382	6.15e-73	3.16e-71	151.989
ILF3	0.210973	11.0283	18.7321	6.79e-73	3.48e-71	151.89
RPL10A	-0.27533	11.6964	-18.6868	1.42e-72	7.23e-71	151.156
CCDC73	0.0362251	10.8855	18.6791	1.61e-72	8.18e-71	151.031
ADAM28	0.28765	11.1103	18.6681	1.92e-72	9.75e-71	150.854
NONO	0.20921	11.0245	18.6625	2.1e-72	1.07e-70	150.763
FGR	0.226678	10.9936	18.6589	2.23e-72	1.13e-70	150.705
TBRG1	0.157232	10.963	18.6424	2.91e-72	1.47e-70	150.437
HLA-F	0.230696	11.0978	18.6281	3.67e-72	1.85e-70	150.206
CIITA	0.246952	11.0748	18.6123	4.74e-72	2.38e-70	149.952
GHITM	0.2389	11.0521	18.5945	6.32e-72	3.17e-70	149.665
TCHP	0.138289	10.9358	18.591	6.69e-72	3.34e-70	149.609
NLRP1	0.195102	10.9798	18.5901	6.79e-72	3.39e-70	149.594
CYBA	-0.233364	11.4298	-18.5734	8.89e-72	4.42e-70	149.325
C16orf54	0.174984	10.9884	18.5678	9.74e-72	4.84e-70	149.233
KLRK1	0.128453	10.9045	18.5667	9.91e-72	4.91e-70	149.216
IFI16	0.25057	11.1621	18.5494	1.31e-71	6.48e-70	148.937
STAT6	0.200791	11.0029	18.5337	1.69e-71	8.33e-70	148.684
RSU1	0.163041	10.9496	18.5327	1.72e-71	8.44e-70	148.669
HEATR5B	0.172316	10.9607	18.5244	1.96e-71	9.62e-70	148.536
OS9	0.190495	10.979	18.516	2.25e-71	1.1e-69	148.399
SNHG7	-0.188921	11.0629	-18.473	4.49e-71	2.2e-69	147.708
TCIRG1	0.160993	10.9453	18.4459	6.94e-71	3.38e-69	147.275
DCAF8	0.147172	10.9401	18.4427	7.31e-71	3.56e-69	147.223
ATP6V0E1	0.239638	11.1713	18.4248	9.75e-71	4.73e-69	146.936
IL10RB	0.115002	10.9093	18.4083	1.27e-70	6.15e-69	146.671
LUC7L3	0.254161	11.2386	18.391	1.68e-70	8.1e-69	146.394
RUSC1-AS1	0.0819046	10.8966	18.3726	2.25e-70	1.09e-68	146.1
METTL3	0.151237	10.9318	18.3664	2.49e-70	1.2e-68	146.001
EEF1D	-0.216166	11.4763	-18.3602	2.75e-70	1.32e-68	145.902
IGLJ2	0.153452	10.9077	18.3448	3.51e-70	1.68e-68	145.656
XAF1	0.171846	10.9586	18.3396	3.82e-70	1.83e-68	145.573
C14orf178	0.0122341	10.8808	18.3355	4.08e-70	1.95e-68	145.507
COG5	0.133758	10.9298	18.3314	4.36e-70	2.07e-68	145.442
VPS29	0.207253	11.0156	18.3168	5.51e-70	2.62e-68	145.208
ABI1	0.193371	10.9967	18.3098	6.16e-70	2.92e-68	145.097
SLA	0.223082	11.0063	18.3045	6.7e-70	3.17e-68	145.013
ATP6V1C2	0.076663	10.8934	18.2792	1e-69	4.73e-68	144.61
SERPINB9	0.175494	10.9683	18.2467	1.69e-69	7.94e-68	144.092
CENPT	0.124472	10.9217	18.2365	1.99e-69	9.32e-68	143.929
RBM39	0.243756	11.2571	18.2227	2.47e-69	1.16e-67	143.71
PRR13	0.22455	11.1464	18.2205	2.56e-69	1.2e-67	143.675
GDF9	0.0239333	10.8835	18.2162	2.74e-69	1.28e-67	143.607
IGKJ5	0.0842683	10.8945	18.2007	3.51e-69	1.64e-67	143.36
KYNU	0.182017	10.9566	18.1963	3.77e-69	1.75e-67	143.29
MBNL1-AS1	0.0556857	10.8953	18.1932	3.96e-69	1.84e-67	143.241
CNDP2	0.174763	10.9673	18.1827	4.67e-69	2.16e-67	143.075
KHNYN	0.123793	10.9284	18.1635	6.34e-69	2.93e-67	142.771
HERC1	0.18621	10.9853	18.151	7.73e-69	3.56e-67	142.573
CD96	0.16972	10.9425	18.1438	8.67e-69	3.99e-67	142.459
TRBV25-1	0.105708	10.8985	18.1093	1.5e-68	6.88e-67	141.912
USP24	0.16004	10.952	18.0772	2.5e-68	1.14e-66	141.404
DBNL	0.234371	11.0934	18.0755	2.56e-68	1.17e-66	141.378
TMSB10	-0.233693	11.7647	-18.0661	2.97e-68	1.36e-66	141.229
CYFIP2	0.214403	11.0377	18.0594	3.31e-68	1.5e-66	141.123
ZNF410	0.0897765	10.901	18.054	3.61e-68	1.64e-66	141.037
ENAM	0.160635	10.9094	18.0397	4.52e-68	2.05e-66	140.812
SH3BGRL	0.249091	11.1403	18.0257	5.64e-68	2.55e-66	140.592
PLLP	0.0864151	10.8984	18.0189	6.28e-68	2.83e-66	140.484
HNRNPDL	0.252804	11.2261	18.0164	6.53e-68	2.94e-66	140.446
MMACHC	0.0573651	10.8943	18.014	6.78e-68	3.05e-66	140.407
HIST1H2BK	0.0736308	10.8954	18.0087	7.38e-68	3.31e-66	140.323
GLG1	0.208314	11.0318	18.0005	8.4e-68	3.76e-66	140.194
DDX17	0.240249	11.3328	17.9975	8.81e-68	3.93e-66	140.147
MAP3K8	0.153953	10.9388	17.996	9.01e-68	4.01e-66	140.124
XRCC5	0.233827	11.1254	17.9847	1.08e-67	4.79e-66	139.946
IGLC1	0.181244	10.9128	17.9787	1.18e-67	5.25e-66	139.852
SRSF7	0.249032	11.2327	17.9743	1.27e-67	5.62e-66	139.783
SYK	0.219394	11.0355	17.961	1.57e-67	6.92e-66	139.573
CAP1	0.244366	11.1731	17.9523	1.8e-67	7.92e-66	139.436
ITPR2	0.173351	10.9634	17.9499	1.86e-67	8.2e-66	139.399
RB1	0.180209	10.9879	17.9193	3.02e-67	1.33e-65	138.919
EAF2	0.206812	11.0013	17.9032	3.89e-67	1.71e-65	138.665
BCLAF1	0.228317	11.0915	17.9023	3.94e-67	1.72e-65	138.652
UBR2	0.179909	10.9721	17.8978	4.23e-67	1.85e-65	138.581
NCL	0.252742	11.2357	17.8912	4.7e-67	2.05e-65	138.477
PIAS1	0.199428	10.9988	17.8865	5.06e-67	2.2e-65	138.404
VRK2	0.123259	10.919	17.8839	5.27e-67	2.29e-65	138.362
COTL1	0.295403	11.1589	17.8778	5.8e-67	2.51e-65	138.267
TRAPPC5	0.0740891	10.9031	17.8475	9.33e-67	4.03e-65	137.793
WBP2	0.167311	10.9711	17.8447	9.75e-67	4.21e-65	137.749
RPS9	-0.239336	11.6964	-17.8254	1.32e-66	5.69e-65	137.446
ITPR1	0.190974	10.992	17.8148	1.56e-66	6.7e-65	137.281
ANKRD44	0.248703	11.1955	17.8097	1.69e-66	7.24e-65	137.201
ZNF740	0.108778	10.917	17.7968	2.07e-66	8.84e-65	137
SNX29	0.218183	11.042	17.7898	2.31e-66	9.85e-65	136.89
PRDM1	0.146448	10.9209	17.7655	3.37e-66	1.44e-64	136.511
ADPGK-AS1	0.036828	10.8861	17.7511	4.22e-66	1.8e-64	136.287
STX16-NPEPL1	0.0685067	10.8927	17.7479	4.44e-66	1.88e-64	136.238
PPP2R5C	0.214567	11.0489	17.7461	4.56e-66	1.93e-64	136.21
ADD3	0.24696	11.1459	17.7344	5.48e-66	2.32e-64	136.027
NXF1	0.142025	10.9261	17.731	5.78e-66	2.44e-64	135.973
BIRC6	0.203891	11.0156	17.7257	6.28e-66	2.65e-64	135.891
FAM49B	0.226122	11.0905	17.7192	6.95e-66	2.92e-64	135.79
ATP6V0C	0.0295429	10.8858	17.7143	7.5e-66	3.15e-64	135.714
FKBP1C	0.0102637	10.8806	17.7103	7.98e-66	3.34e-64	135.652
CDC42SE2	0.22538	11.0976	17.6944	1.02e-65	4.28e-64	135.404
HIF1A-AS1	0.0284811	10.8839	17.6797	1.29e-65	5.37e-64	135.175
RNF149	0.181201	10.9672	17.6564	1.85e-65	7.7e-64	134.814
COPA	0.188069	10.9841	17.6269	2.93e-65	1.22e-63	134.356
ANXA5	0.207907	10.9843	17.6205	3.23e-65	1.34e-63	134.258
UBA7	0.150012	10.9338	17.6157	3.48e-65	1.44e-63	134.183
MIA-RAB4B	0.0490883	10.8893	17.6079	3.93e-65	1.62e-63	134.062
TUBB6	0.101679	10.903	17.5781	6.24e-65	2.58e-63	133.601
ATRX	0.25372	11.1573	17.5693	7.15e-65	2.95e-63	133.465
LRRC75A	0.103376	10.9305	17.5671	7.41e-65	3.04e-63	133.43
MON2	0.151795	10.9512	17.5581	8.51e-65	3.49e-63	133.292
ELF1	0.213535	11.0758	17.5575	8.6e-65	3.52e-63	133.282
PPP1CA	0.230485	11.1418	17.5302	1.31e-64	5.36e-63	132.861
MS4A1	0.414016	11.4603	17.5102	1.79e-64	7.29e-63	132.552
SMARCC2	0.174016	10.9814	17.5079	1.85e-64	7.54e-63	132.516
NPIPB3	0.0238937	10.8832	17.4492	4.58e-64	1.86e-62	131.613
IL16	0.212109	11.0583	17.4475	4.71e-64	1.91e-62	131.586
MYD88	0.160829	10.9388	17.4438	4.99e-64	2.02e-62	131.528
MYO1F	0.218542	11.0023	17.4332	5.87e-64	2.37e-62	131.366
FKBP5	0.199037	10.9891	17.4213	7.05e-64	2.84e-62	131.184
CD55	0.218684	11.0728	17.3918	1.11e-63	4.47e-62	130.73
PIM2	0.188101	10.9716	17.3747	1.45e-63	5.81e-62	130.467
TRAM1	0.206519	11.0281	17.3649	1.68e-63	6.73e-62	130.318
PTPN6	0.255391	11.1954	17.3573	1.89e-63	7.55e-62	130.202
IRF8	0.245016	11.102	17.3526	2.03e-63	8.11e-62	130.128
IGKJ2	0.080051	10.8937	17.3451	2.28e-63	9.08e-62	130.014
TRBV28	0.103755	10.9001	17.3415	2.41e-63	9.58e-62	129.959
LIME1	0.054259	10.8892	17.3079	4.03e-63	1.6e-61	129.444
HMGN3	0.17169	10.9923	17.2892	5.37e-63	2.13e-61	129.16
MYL12A	0.240923	11.4027	17.2889	5.39e-63	2.14e-61	129.155
NAPA-AS1	0.046225	10.8911	17.2848	5.74e-63	2.27e-61	129.093
CTSS	0.295514	11.2389	17.2781	6.36e-63	2.51e-61	128.991
AOAH	0.149042	10.9194	17.2765	6.52e-63	2.57e-61	128.965
FCGR3A	0.206069	10.9325	17.2409	1.12e-62	4.42e-61	128.422
ATP1B3	0.16415	10.9476	17.2264	1.4e-62	5.5e-61	128.202
OAZ3	0.0287771	10.8843	17.2101	1.8e-62	7.04e-61	127.954
GLIPR2	0.155435	10.9428	17.2073	1.88e-62	7.34e-61	127.911
APBB1IP	0.220906	11.0982	17.1794	2.88e-62	1.12e-60	127.486
ACTR2	0.252951	11.1998	17.1674	3.45e-62	1.34e-60	127.304
PLEK	0.231962	11.0573	17.1586	3.94e-62	1.53e-60	127.171
SSH2	0.192769	11.0186	17.1419	5.09e-62	1.98e-60	126.916
IGLL5	0.223552	10.9621	17.1407	5.18e-62	2.01e-60	126.898
IP6K2	0.148696	10.9562	17.1327	5.85e-62	2.26e-60	126.777
HLA-DRB1	0.371713	11.5531	17.1227	6.82e-62	2.63e-60	126.625
BCKDHA	0.0637746	10.8925	17.1117	8.05e-62	3.1e-60	126.459
DNAJC10	0.213288	11.0382	17.0989	9.78e-62	3.76e-60	126.265
ARHGEF39	0.0547316	10.8903	17.0959	1.02e-61	3.93e-60	126.219
IST1	0.170995	10.9804	17.0912	1.1e-61	4.22e-60	126.148
CYTH1	0.20248	11.0553	17.0876	1.16e-61	4.44e-60	126.094
LPXN	0.165933	10.9622	17.0821	1.26e-61	4.83e-60	126.01
HERPUD1	0.234791	11.0538	17.0779	1.35e-61	5.13e-60	125.946
GIMAP1-GIMAP5	0.0987568	10.8972	17.076	1.38e-61	5.26e-60	125.918
UBE2J1	0.196492	10.9861	17.076	1.39e-61	5.26e-60	125.918
SPIDR	0.123729	10.9254	17.0659	1.62e-61	6.13e-60	125.765
GDPGP1	0.0514008	10.8926	17.048	2.12e-61	8.02e-60	125.495
RPN2	0.20529	11.0121	17.0449	2.22e-61	8.39e-60	125.448
SAR1A	0.159495	10.9655	17.0048	4.07e-61	1.54e-59	124.843
ZBTB16	0.17989	10.9701	16.9987	4.47e-61	1.68e-59	124.75
SAT1	0.263943	11.1335	16.9983	4.49e-61	1.69e-59	124.745
SRSF6	0.182819	10.9929	16.9936	4.83e-61	1.81e-59	124.673
ARID5B	0.214176	11.0475	16.9847	5.52e-61	2.07e-59	124.539
SMC5	0.166544	10.9755	16.9814	5.8e-61	2.17e-59	124.49
CDC42SE1	0.209117	11.1046	16.9674	7.17e-61	2.68e-59	124.279
ZNF76	0.12938	10.921	16.9599	8.03e-61	2.99e-59	124.166
WIPF1	0.201234	11.0575	16.9518	9.08e-61	3.38e-59	124.044
ARG2	0.049562	10.8884	16.9118	1.66e-60	6.16e-59	123.443
ST20-MTHFS	0.0379982	10.8857	16.9045	1.85e-60	6.87e-59	123.333
HPS1	0.165622	10.9762	16.899	2.01e-60	7.45e-59	123.25
SHKBP1	0.16445	10.9762	16.8979	2.05e-60	7.56e-59	123.234
LYST	0.231371	11.0701	16.88	2.68e-60	9.88e-59	122.966
BROX	0.153499	10.9483	16.8746	2.9e-60	1.07e-58	122.885
ST6GAL1	0.19508	11.036	16.8727	2.99e-60	1.1e-58	122.857
ZNFX1	0.134406	10.9325	16.8719	3.03e-60	1.11e-58	122.844
TET2	0.153998	10.9423	16.8697	3.12e-60	1.15e-58	122.811
SERINC3	0.177545	10.9767	16.8582	3.71e-60	1.36e-58	122.639
CNPY3	0.192438	11.0385	16.8564	3.82e-60	1.4e-58	122.611
MAPRE2	0.162549	10.9674	16.8433	4.65e-60	1.69e-58	122.415
LAT2	0.207171	11.0338	16.8366	5.14e-60	1.87e-58	122.315
SSR1	0.201302	11.0171	16.8321	5.5e-60	2e-58	122.248
KRR1	0.175941	11.0132	16.832	5.51e-60	2e-58	122.246
CD44	0.23772	11.1293	16.8195	6.64e-60	2.4e-58	122.06
ITGAX	0.106481	10.9016	16.809	7.77e-60	2.81e-58	121.903
C5orf66	0.0487099	10.8887	16.8048	8.28e-60	2.99e-58	121.84
LBHD1	0.0567592	10.8936	16.7846	1.12e-59	4.04e-58	121.539
IL24	0.0923133	10.9051	16.7805	1.19e-59	4.29e-58	121.477
TCERG1	0.16625	10.9706	16.7735	1.32e-59	4.75e-58	121.372
IGHV5-78	0.0748592	10.8942	16.7593	1.64e-59	5.87e-58	121.16
RALY	0.177064	11.0124	16.7512	1.85e-59	6.62e-58	121.039
TSNAXIP1	0.0387982	10.8865	16.7459	2e-59	7.14e-58	120.961
DIABLO	0.0534239	10.8886	16.7397	2.19e-59	7.83e-58	120.868
CDS2	0.152656	10.9541	16.7353	2.34e-59	8.35e-58	120.802
MAP4	0.177188	10.9821	16.7348	2.36e-59	8.4e-58	120.795
H1FX	-0.199434	11.0511	-16.7238	2.78e-59	9.88e-58	120.631
BIVM-ERCC5	0.063225	10.8905	16.7154	3.16e-59	1.12e-57	120.506
MYH9	0.208858	11.0912	16.7002	3.96e-59	1.4e-57	120.28
CFLAR	0.20992	11.0648	16.7001	3.97e-59	1.4e-57	120.278
HELZ	0.169426	10.9791	16.6936	4.36e-59	1.54e-57	120.183
STAT1	0.167779	10.9599	16.6884	4.72e-59	1.66e-57	120.104
TAX1BP1	0.201226	11.0584	16.6881	4.74e-59	1.67e-57	120.1
WSB1	0.218056	11.0623	16.6373	1.01e-58	3.54e-57	119.347
IDH3B	0.162624	10.9678	16.6333	1.07e-58	3.76e-57	119.286
GNG2	0.161358	10.9698	16.6054	1.62e-58	5.68e-57	118.873
PRPF39	0.122335	10.9251	16.5759	2.51e-58	8.79e-57	118.437
ACIN1	0.169165	10.989	16.573	2.62e-58	9.15e-57	118.395
USP33	0.161887	10.967	16.5531	3.52e-58	1.23e-56	118.101
ARHGAP9	0.164595	10.9709	16.5415	4.18e-58	1.45e-56	117.929
YPEL5	0.181879	11.0038	16.5415	4.19e-58	1.45e-56	117.928
UQCRC1	0.164671	10.9694	16.5321	4.81e-58	1.67e-56	117.79
CDC37	0.191272	11.046	16.5241	5.42e-58	1.87e-56	117.672
CASP8	0.169299	10.9904	16.5116	6.52e-58	2.25e-56	117.488
OGT	0.185705	11.0099	16.5042	7.27e-58	2.51e-56	117.379
SLC25A35	0.0611256	10.8936	16.5028	7.42e-58	2.55e-56	117.359
IGKJ4	0.105282	10.8984	16.4969	8.1e-58	2.78e-56	117.272
ID2	0.189883	10.9564	16.4937	8.49e-58	2.91e-56	117.225
MTPN	0.225144	11.1948	16.4552	1.5e-57	5.14e-56	116.657
RNF103-CHMP3	0.0519622	10.8883	16.4551	1.5e-57	5.14e-56	116.656
SEC31A	0.180472	10.9957	16.4545	1.51e-57	5.17e-56	116.647
CLIC1	0.245656	11.2671	16.449	1.64e-57	5.6e-56	116.566
AIM2	0.166903	10.9474	16.4361	1.98e-57	6.76e-56	116.378
DNAJB1	0.138992	10.9544	16.436	1.99e-57	6.76e-56	116.375
PLAC8	0.240111	11.2269	16.4239	2.38e-57	8.07e-56	116.198
SNED1	0.0701705	10.8937	16.4069	3.05e-57	1.03e-55	115.949
MICU2	0.148194	10.9586	16.4015	3.3e-57	1.12e-55	115.869
ERBB2	0.0504373	10.891	16.3752	4.86e-57	1.64e-55	115.484
HIF1A	0.169085	10.9772	16.3627	5.85e-57	1.97e-55	115.3
RC3H1	0.153878	10.9576	16.3472	7.34e-57	2.47e-55	115.075
EFCAB14	0.17011	10.986	16.3262	9.98e-57	3.36e-55	114.767
ARID4B	0.207969	11.1214	16.3186	1.12e-56	3.75e-55	114.656
PSMD4	0.179565	11.0277	16.3182	1.12e-56	3.76e-55	114.651
DDX39A	0.156006	10.9741	16.3147	1.18e-56	3.96e-55	114.599
PSMB1	0.203792	11.0964	16.3038	1.39e-56	4.63e-55	114.44
FNBP4	0.200314	11.0684	16.302	1.42e-56	4.75e-55	114.414
NOP58	0.1738	10.9991	16.2966	1.54e-56	5.14e-55	114.335
TMX2-CTNND1	0.0296571	10.8841	16.2948	1.58e-56	5.26e-55	114.309
MRPL38	0.0603424	10.8944	16.2941	1.6e-56	5.31e-55	114.298
BLNK	0.196803	11.0292	16.2812	1.93e-56	6.4e-55	114.111
KCNAB2	0.13168	10.9355	16.238	3.63e-56	1.2e-54	113.481
CTSC	0.181265	10.9781	16.2374	3.66e-56	1.21e-54	113.473
NBPF26	0.0661623	10.8979	16.2321	3.96e-56	1.31e-54	113.395
SEC61A1	0.127916	10.9262	16.225	4.39e-56	1.45e-54	113.292
NPC1	0.092158	10.91	16.2053	5.84e-56	1.92e-54	113.006
B4GALT1	0.159596	10.9926	16.1908	7.22e-56	2.37e-54	112.796
COPZ1	0.17045	10.9821	16.1758	8.98e-56	2.95e-54	112.578
ABLIM1	0.17267	10.9882	16.1719	9.51e-56	3.12e-54	112.521
RUFY2	0.123606	10.9367	16.1683	1e-55	3.28e-54	112.47
CD69	0.178987	10.9811	16.1665	1.03e-55	3.36e-54	112.442
ATG13	0.114964	10.9251	16.1608	1.12e-55	3.64e-54	112.361
MAP4K1	0.12464	10.9411	16.1566	1.19e-55	3.87e-54	112.3
HLA-DRB5	0.270107	11.3188	16.1318	1.7e-55	5.54e-54	111.941
RPA2	0.171213	10.993	16.0941	2.94e-55	9.56e-54	111.395
EXOC2	0.112812	10.9194	16.0804	3.59e-55	1.16e-53	111.197
PHC3	0.178365	11.0055	16.0584	4.94e-55	1.6e-53	110.88
BECN1	0.145704	10.957	16.0401	6.42e-55	2.08e-53	110.617
USP4	0.145468	10.9475	16.0386	6.57e-55	2.12e-53	110.594
ADAR	0.180408	11.0256	16.037	6.72e-55	2.17e-53	110.572
PDCD6IP	0.185517	11.0189	16.0263	7.85e-55	2.53e-53	110.417
TAPBPL	0.111648	10.9215	16.008	1.02e-54	3.28e-53	110.154
PSME1	0.222131	11.239	16.0047	1.07e-54	3.44e-53	110.107
HIF1AN	0.102764	10.9271	15.9883	1.36e-54	4.35e-53	109.872
AC006369.2	0.0314534	10.8845	15.9628	1.96e-54	6.27e-53	109.505
EHD1	0.140165	10.9537	15.9523	2.28e-54	7.28e-53	109.355
GPR183	0.189914	10.9897	15.9428	2.61e-54	8.34e-53	109.219
MIIP	0.130094	10.9387	15.941	2.68e-54	8.55e-53	109.192
UBE2N	0.185846	11.0253	15.9362	2.88e-54	9.15e-53	109.123
PSMB7	0.15483	10.9795	15.9224	3.51e-54	1.11e-52	108.926
CLINT1	0.167223	10.9913	15.9093	4.23e-54	1.34e-52	108.738
ITGAL	0.166142	10.9656	15.8989	4.92e-54	1.56e-52	108.589
SLC5A6	0.0671174	10.8981	15.8922	5.41e-54	1.71e-52	108.494
ZFAND5	0.187649	10.9796	15.8825	6.22e-54	1.96e-52	108.355
TRIM39-RPP21	0.0371925	10.8855	15.8795	6.49e-54	2.05e-52	108.312
TP53INP1	0.146441	10.958	15.8784	6.6e-54	2.08e-52	108.296
TMEM123	0.22008	11.0934	15.8764	6.78e-54	2.13e-52	108.268
SULT6B1	0.0076687	10.88	15.8763	6.8e-54	2.13e-52	108.266
ARHGAP4	0.161574	10.9959	15.8745	6.98e-54	2.19e-52	108.24
SRSF11	0.214758	11.1393	15.8709	7.35e-54	2.3e-52	108.189
RNASE6	0.200697	11.0164	15.8483	1.02e-53	3.17e-52	107.866
BTLA	0.181986	11.0011	15.8387	1.17e-53	3.64e-52	107.729
AC093484.4	0.0272324	10.8837	15.835	1.23e-53	3.83e-52	107.676
HIPK2	0.132547	10.9335	15.8265	1.39e-53	4.32e-52	107.555
AP2M1	0.179674	11.0281	15.7831	2.58e-53	8.01e-52	106.938
PHC1	0.0744334	10.9043	15.7801	2.69e-53	8.35e-52	106.895
CHD9	0.19001	11.0382	15.7749	2.9e-53	8.98e-52	106.821
RPS4Y1	-0.211654	11.34	-15.7658	3.3e-53	1.02e-51	106.692
SEC13	0.134319	10.9388	15.7561	3.79e-53	1.17e-51	106.554
CAPZB	0.201273	11.1394	15.7557	3.81e-53	1.18e-51	106.547
TRBJ2-4	0.0246405	10.8832	15.7483	4.24e-53	1.31e-51	106.443
AC037459.4	0.0380245	10.8857	15.738	4.91e-53	1.51e-51	106.297
PYHIN1	0.134495	10.9257	15.7342	5.18e-53	1.59e-51	106.243
IGHG2	0.141695	10.9291	15.7035	8.01e-53	2.46e-51	105.808
GTPBP1	0.0929018	10.9184	15.693	9.31e-53	2.85e-51	105.659
PARP9	0.132123	10.9311	15.6904	9.65e-53	2.95e-51	105.623
ATP8B1	0.0900653	10.9114	15.6804	1.11e-52	3.4e-51	105.48
RAP1B	0.222959	11.1697	15.6483	1.75e-52	5.35e-51	105.027
CD19	0.176178	10.9952	15.6376	2.04e-52	6.22e-51	104.875
IDH2	0.150554	10.9571	15.6352	2.11e-52	6.42e-51	104.843
DDX47	0.0729847	10.8964	15.6347	2.13e-52	6.46e-51	104.835
GOLGA8B	0.130977	10.9549	15.6274	2.36e-52	7.16e-51	104.731
GCC1	0.0614715	10.8986	15.6098	3.03e-52	9.17e-51	104.484
PSMB4	0.173744	11.0248	15.6048	3.25e-52	9.83e-51	104.413
PELI1	0.112847	10.9234	15.6029	3.34e-52	1.01e-50	104.387
ARAP2	0.145563	10.9609	15.6013	3.41e-52	1.03e-50	104.364
ANKRD23	0.0465121	10.89	15.5992	3.51e-52	1.06e-50	104.335
ARPC3	0.209898	11.4403	15.5911	3.94e-52	1.19e-50	104.22
ARRDC3	0.127856	10.9436	15.5594	6.17e-52	1.85e-50	103.774
CD81	-0.180868	11.1191	-15.5559	6.48e-52	1.94e-50	103.725
RPN1	0.140019	10.9449	15.5551	6.55e-52	1.96e-50	103.714
ABCC11	0.0361752	10.8854	15.5515	6.89e-52	2.06e-50	103.663
NOP2	0.0999773	10.9034	15.5404	8.06e-52	2.41e-50	103.507
ARPC5	0.22257	11.1701	15.5252	1e-51	2.98e-50	103.293
RSPH9	0.0450713	10.8873	15.5242	1.01e-51	3.02e-50	103.28
LUZP6	0.0463053	10.8873	15.518	1.11e-51	3.29e-50	103.192
MFNG	0.156439	10.9779	15.516	1.14e-51	3.38e-50	103.164
SDR39U1	0.115093	10.9382	15.5144	1.16e-51	3.45e-50	103.142
TLK1	0.178695	11.0393	15.5076	1.28e-51	3.79e-50	103.046
HM13	0.168425	10.9829	15.4923	1.59e-51	4.69e-50	102.833
SECISBP2L	0.138795	10.9547	15.4835	1.8e-51	5.31e-50	102.709
NDUFB2-AS1	0.0312786	10.8872	15.4806	1.87e-51	5.53e-50	102.668
CNOT7	0.174419	11.0248	15.4766	1.98e-51	5.84e-50	102.612
ACTR3	0.221387	11.1905	15.4739	2.06e-51	6.05e-50	102.574
EEF2	-0.201473	11.3749	-15.4659	2.3e-51	6.77e-50	102.462
SMARCE1	0.153638	10.9842	15.4643	2.35e-51	6.91e-50	102.44
TMC8	0.148944	10.9796	15.4598	2.5e-51	7.34e-50	102.378
PDE4D	0.120312	10.9333	15.4589	2.54e-51	7.43e-50	102.365
KIF5B	0.17053	11.0065	15.4568	2.61e-51	7.64e-50	102.335
NEK6	0.106604	10.9118	15.4554	2.66e-51	7.78e-50	102.316
EIF5	0.192074	11.0799	15.4414	3.24e-51	9.45e-50	102.121
RNF144B	0.12138	10.9143	15.4404	3.29e-51	9.58e-50	102.106
CD164	0.199856	11.0769	15.4243	4.12e-51	1.2e-49	101.882
CLEC16A	0.10421	10.9128	15.4227	4.22e-51	1.22e-49	101.859
EVI2B	0.217572	11.1734	15.4173	4.55e-51	1.32e-49	101.783
IDI2-AS1	0.0297254	10.8843	15.4096	5.06e-51	1.47e-49	101.676
GLUL	0.151691	10.9377	15.3972	6.03e-51	1.74e-49	101.503
SDAD1	0.148057	10.9715	15.3898	6.69e-51	1.93e-49	101.399
PPP2R5D	0.0680553	10.8999	15.3832	7.33e-51	2.12e-49	101.308
FUBP1	0.161176	10.9941	15.3798	7.69e-51	2.22e-49	101.26
EZH1	0.151423	10.963	15.3659	9.33e-51	2.69e-49	101.067
PSMB8	0.201922	11.1159	15.3656	9.37e-51	2.69e-49	101.064
BIRC3	0.252207	11.2017	15.3649	9.46e-51	2.72e-49	101.054
ARPC1B	0.210563	11.2233	15.3536	1.11e-50	3.18e-49	100.896
APMAP	0.141181	10.9361	15.3505	1.16e-50	3.31e-49	100.854
SCP2	0.15704	10.9886	15.346	1.23e-50	3.53e-49	100.79
USP20	0.0716765	10.9016	15.3449	1.25e-50	3.57e-49	100.775
KLRD1	0.161969	10.9208	15.3276	1.59e-50	4.54e-49	100.535
USP9X	0.131542	10.9481	15.3188	1.8e-50	5.12e-49	100.413
MT-CO3	0.158747	12.1054	15.3146	1.91e-50	5.43e-49	100.355
ZNF655	0.162924	10.994	15.3079	2.1e-50	5.95e-49	100.261
BANK1	0.294792	11.3134	15.3076	2.11e-50	5.97e-49	100.257
AP1B1	0.126992	10.945	15.3074	2.11e-50	5.98e-49	100.255
HCRTR1	0.0269528	10.8836	15.3012	2.3e-50	6.51e-49	100.168
HGS	0.112205	10.9284	15.2988	2.38e-50	6.72e-49	100.135
ADIPOR1	0.125244	10.9382	15.2966	2.45e-50	6.92e-49	100.105
ANGPTL6	0.0481789	10.8913	15.2893	2.71e-50	7.65e-49	100.004
ATM	0.222049	11.2062	15.2871	2.8e-50	7.88e-49	99.9727
IFNGR1	0.164497	10.9819	15.2833	2.95e-50	8.29e-49	99.9203
HIST1H4C	-0.168959	11.1032	-15.2722	3.45e-50	9.67e-49	99.7657
RHOT2	0.132682	10.9454	15.2604	4.06e-50	1.14e-48	99.6028
IRF5	0.0990476	10.915	15.2453	5.01e-50	1.4e-48	99.3941
JAK1	0.209525	11.1948	15.2364	5.67e-50	1.58e-48	99.2707
PATL2	0.117965	10.9267	15.226	6.54e-50	1.83e-48	99.127
WDFY1	0.120307	10.9276	15.2126	7.88e-50	2.2e-48	98.9425
USP3	0.148674	10.9916	15.2038	8.9e-50	2.48e-48	98.8213
INO80B-WBP1	0.0436552	10.8868	15.1951	1e-49	2.79e-48	98.7011
OSTF1	0.174993	11.0334	15.1931	1.03e-49	2.87e-48	98.6733
LOXL3	0.0360219	10.8856	15.1909	1.06e-49	2.95e-48	98.6433
NOP16	0.0772599	10.9133	15.1883	1.1e-49	3.06e-48	98.6067
AC022182.1	0.0708922	10.8947	15.1866	1.13e-49	3.13e-48	98.5835
AGK	0.102553	10.9117	15.1811	1.22e-49	3.37e-48	98.5075
FAM166A	0.0231086	10.8829	15.1784	1.26e-49	3.49e-48	98.4709
PUM2	0.14145	10.9645	15.1783	1.27e-49	3.49e-48	98.469
SDHA	0.154048	10.979	15.1743	1.34e-49	3.69e-48	98.4135
ERCC5	0.0851592	10.9063	15.167	1.48e-49	4.07e-48	98.314
POLR2E	0.1503	10.9902	15.1655	1.51e-49	4.15e-48	98.2924
FTSJ3	0.101586	10.9276	15.1583	1.67e-49	4.58e-48	98.1939
BTN3A1	0.127939	10.9427	15.157	1.7e-49	4.66e-48	98.1757
IGHA1	0.213132	10.9474	15.1553	1.74e-49	4.76e-48	98.152
CTSB	0.15559	10.9654	15.1543	1.77e-49	4.82e-48	98.1384
CCNDBP1	0.185749	11.0459	15.1511	1.84e-49	5.03e-48	98.0947
TBCB	0.146826	10.9936	15.1489	1.9e-49	5.19e-48	98.0638
PHIP	0.192563	11.0406	15.1457	1.99e-49	5.41e-48	98.0199
MKL1	0.0949432	10.9177	15.138	2.21e-49	6.01e-48	97.9143
ACAP2	0.182075	11.0578	15.1377	2.22e-49	6.03e-48	97.9107
RNF213	0.19867	11.0937	15.1117	3.18e-49	8.62e-48	97.5527
HNRNPUL2-BSCL2	0.0603171	10.89	15.1053	3.47e-49	9.4e-48	97.4653
ATAD2B	0.129351	10.9438	15.101	3.68e-49	9.96e-48	97.4059
SND1	0.127936	10.9456	15.0975	3.87e-49	1.04e-47	97.3575
SLAMF7	0.128786	10.9124	15.0853	4.57e-49	1.23e-47	97.1912
CS	0.111579	10.9308	15.0787	5.01e-49	1.35e-47	97.1
TANK	0.170085	11.0213	15.0754	5.24e-49	1.41e-47	97.0552
PSMA4	0.17237	11.0151	15.0708	5.58e-49	1.5e-47	96.9914
CLK1	0.16848	11.0171	15.0562	6.82e-49	1.83e-47	96.7916
TMEM56-RWDD3	0.0358349	10.8855	15.041	8.4e-49	2.25e-47	96.5845
RNF167	0.126784	10.9548	15.0318	9.54e-49	2.55e-47	96.4582
HLA-DRA	0.407298	11.7202	15.0308	9.66e-49	2.58e-47	96.4453
PLXNB3	0.00411955	10.8793	15.0302	9.74e-49	2.6e-47	96.437
TMEM230	0.171996	11.0205	15.0302	9.75e-49	2.6e-47	96.4366
DENND4B	0.134526	10.9493	15.0226	1.08e-48	2.88e-47	96.3332
SH3BGRL3	0.215347	11.4445	15.0206	1.11e-48	2.96e-47	96.3058
CORO1C	0.132818	10.9438	15.02	1.12e-48	2.98e-47	96.2968
RAB4B	0.0844156	10.9133	15.0174	1.16e-48	3.09e-47	96.2612
MYL6	0.195556	11.3657	15.0055	1.37e-48	3.63e-47	96.0989
ERP44	0.161766	11.0086	14.9999	1.48e-48	3.91e-47	96.0225
PCNT	0.106655	10.9159	14.9932	1.62e-48	4.28e-47	95.9308
SEL1L3	0.200795	11.0782	14.9849	1.81e-48	4.79e-47	95.8184
AFF1	0.128436	10.9496	14.9814	1.9e-48	5.02e-47	95.7704
PINK1-AS	0.0362186	10.8873	14.9807	1.92e-48	5.07e-47	95.7603
EMB	0.172683	11.0129	14.9784	1.98e-48	5.22e-47	95.7294
FKBP1A	0.183637	11.0568	14.9618	2.49e-48	6.54e-47	95.5034
GPCPD1	0.143206	10.9563	14.9549	2.73e-48	7.18e-47	95.4095
TROVE2	0.157596	10.9863	14.9267	4.02e-48	1.05e-46	95.0258
FCRLA	0.194959	11.0232	14.9265	4.03e-48	1.06e-46	95.0223
TGFB1	-0.127324	10.9955	-14.9231	4.22e-48	1.1e-46	94.9766
VCP	0.170879	11.0085	14.9224	4.26e-48	1.11e-46	94.9672
MOB1A	0.192165	11.0909	14.9186	4.49e-48	1.17e-46	94.9159
TAGAP	0.176869	11.0347	14.9119	4.92e-48	1.28e-46	94.8244
HUWE1	0.139079	10.9657	14.9102	5.03e-48	1.31e-46	94.8012
SEC24B	0.0991826	10.9155	14.8981	5.93e-48	1.54e-46	94.6374
THRAP3	0.194639	11.1325	14.8955	6.15e-48	1.6e-46	94.6017
PRF1	0.197191	10.9475	14.8932	6.34e-48	1.65e-46	94.5712
CYB5B	0.13995	10.959	14.8892	6.7e-48	1.74e-46	94.5166
DOCK2	0.158964	11.0017	14.8891	6.71e-48	1.74e-46	94.5149
API5	0.128812	10.9483	14.884	7.19e-48	1.86e-46	94.4462
LMBRD1	0.149964	10.9901	14.8805	7.55e-48	1.95e-46	94.3982
KMT2D	0.108248	10.9226	14.8783	7.78e-48	2.01e-46	94.368
CASC4	0.133648	10.9613	14.8669	9.07e-48	2.34e-46	94.2143
NAPA	0.112867	10.9455	14.8641	9.43e-48	2.43e-46	94.1757
CMTM6	0.17283	11.0223	14.8638	9.46e-48	2.43e-46	94.1724
PSME2	0.182796	11.0705	14.856	1.05e-47	2.7e-46	94.0671
ZDHHC6	0.116503	10.9291	14.8544	1.08e-47	2.76e-46	94.0445
FNDC3A	0.136385	10.946	14.8497	1.15e-47	2.94e-46	93.981
NBN	0.137888	10.9587	14.8227	1.66e-47	4.23e-46	93.6159
TMEM223	0.112579	10.9459	14.8172	1.78e-47	4.55e-46	93.542
PNISR	0.203516	11.3708	14.8158	1.82e-47	4.64e-46	93.5225
COPS8	0.118193	10.9345	14.809	1.99e-47	5.08e-46	93.4312
CBLL1	0.11652	10.9357	14.8085	2.01e-47	5.11e-46	93.4242
GPI	0.123095	10.9504	14.8076	2.03e-47	5.16e-46	93.4126
CIAO1	0.138754	10.954	14.8073	2.04e-47	5.18e-46	93.4081
TMEM50B	0.129732	10.9543	14.8025	2.18e-47	5.52e-46	93.3431
TMED2	0.157028	10.986	14.8004	2.24e-47	5.67e-46	93.315
STAG3	0.121696	10.9456	14.7918	2.51e-47	6.37e-46	93.1991
BLOC1S5-TXNDC5	0.0863436	10.8949	14.7796	2.97e-47	7.5e-46	93.0344
TBC1D5	0.132669	10.9574	14.7791	2.99e-47	7.55e-46	93.0275
RPL22L1	-0.143486	11.0338	-14.7786	3.01e-47	7.59e-46	93.0201
NSA2	-0.165046	11.0927	-14.7715	3.31e-47	8.34e-46	92.9253
CDC27	0.115394	10.933	14.7678	3.48e-47	8.76e-46	92.8755
EFCAB14-AS1	0.0259035	10.8838	14.763	3.71e-47	9.34e-46	92.8108
GPBP1	0.185367	11.1016	14.7526	4.27e-47	1.07e-45	92.6707
DNAH11	0.0536261	10.8922	14.7501	4.42e-47	1.11e-45	92.6373
WDFY4	0.141716	10.9665	14.7453	4.72e-47	1.18e-45	92.5721
BNIP2	0.161366	10.9955	14.7437	4.82e-47	1.21e-45	92.5511
ARSA	0.0937387	10.914	14.7398	5.08e-47	1.27e-45	92.4981
DENND1C	0.11058	10.9318	14.7388	5.15e-47	1.29e-45	92.4852
EIF4H	0.159088	11.0037	14.7387	5.16e-47	1.29e-45	92.4838
LINC01122	0.00371825	10.8792	14.7382	5.19e-47	1.29e-45	92.4771
HLA-DPB1	0.289645	11.4787	14.7355	5.39e-47	1.34e-45	92.44
NCSTN	0.112619	10.9259	14.7352	5.41e-47	1.34e-45	92.4366
MTCH2	0.123324	10.9384	14.7262	6.11e-47	1.52e-45	92.3152
RAB1A	0.124532	10.9474	14.7216	6.5e-47	1.61e-45	92.2532
MRFAP1	0.154522	10.9943	14.7215	6.51e-47	1.61e-45	92.2522
MPV17	0.122023	10.9382	14.7179	6.83e-47	1.69e-45	92.2039
TRNT1	0.110346	10.9365	14.7162	6.99e-47	1.73e-45	92.1808
ELMO1-AS1	0.0306072	10.8849	14.6987	8.85e-47	2.18e-45	91.946
HSPA5	0.184767	11.0122	14.6936	9.48e-47	2.34e-45	91.8771
C6orf201	0.045203	10.8871	14.692	9.68e-47	2.38e-45	91.8566
IGBP1-AS2	0.0275592	10.8839	14.6863	1.05e-46	2.57e-45	91.7799
NDUFAF6	0.0938914	10.9193	14.6852	1.06e-46	2.61e-45	91.7649
BCL2L2-PABPN1	0.032204	10.8846	14.6826	1.1e-46	2.7e-45	91.7301
POLR2G	0.143907	10.9823	14.6815	1.12e-46	2.74e-45	91.715
OAS1	0.131693	10.9344	14.6744	1.23e-46	3.01e-45	91.6193
ATG16L2	0.132988	10.9416	14.6722	1.26e-46	3.09e-45	91.5905
ALOX5	0.154142	10.9873	14.6678	1.34e-46	3.28e-45	91.532
PPP2CA	0.138091	10.9699	14.6653	1.39e-46	3.39e-45	91.4983
PRMT5-AS1	0.0513869	10.8894	14.6646	1.4e-46	3.42e-45	91.4883
BBIP1	0.1047	10.9347	14.6638	1.42e-46	3.45e-45	91.478
RSRP1	0.201708	11.1977	14.6636	1.42e-46	3.45e-45	91.4758
TSPYL1	0.144063	10.9785	14.6608	1.47e-46	3.58e-45	91.4378
SCIMP	0.163416	10.9917	14.6588	1.52e-46	3.68e-45	91.4104
GZMB	0.171605	10.9255	14.6526	1.65e-46	3.99e-45	91.3281
WDR83	0.0738547	10.9165	14.6468	1.78e-46	4.31e-45	91.2508
ZEB2	0.208443	11.0538	14.6365	2.04e-46	4.94e-45	91.1124
VDAC3	0.143781	10.9713	14.6329	2.14e-46	5.18e-45	91.0645
PTOV1-AS2	0.0289995	10.884	14.632	2.17e-46	5.24e-45	91.0519
SMARCA5-AS1	0.0195611	10.8826	14.6311	2.2e-46	5.3e-45	91.0406
PROM1	0.051779	10.8885	14.6176	2.63e-46	6.34e-45	90.8596
NPHP3-ACAD11	0.0386314	10.8858	14.6111	2.87e-46	6.91e-45	90.7735
TMBIM1	0.123947	10.9396	14.6077	3.01e-46	7.23e-45	90.7279
UBE3B	0.0990161	10.9146	14.6035	3.18e-46	7.63e-45	90.6719
XRCC6	0.180598	11.0826	14.5933	3.65e-46	8.75e-45	90.5348
CALCOCO2	0.149285	10.9732	14.5624	5.52e-46	1.32e-44	90.1229
RPS5	-0.227668	11.6847	-14.5621	5.54e-46	1.33e-44	90.1191
SYTL1	0.144296	10.9934	14.5607	5.65e-46	1.35e-44	90.1004
LY6E	0.186576	11.1071	14.5601	5.69e-46	1.36e-44	90.093
TMEM243	0.162466	11.0558	14.5519	6.35e-46	1.51e-44	89.9832
TMED10	0.161609	10.996	14.5472	6.76e-46	1.61e-44	89.9212
ZFAND6	0.170792	11.0312	14.5434	7.11e-46	1.69e-44	89.8708
MICAL1	0.100117	10.921	14.5412	7.33e-46	1.74e-44	89.8413
LMAN2	0.16801	11.0111	14.541	7.35e-46	1.74e-44	89.838
RTN3	0.126186	10.941	14.5328	8.2e-46	1.94e-44	89.729
ANAPC5	0.170248	11.0308	14.5306	8.44e-46	2e-44	89.7008
PSME3	0.115229	10.929	14.5242	9.19e-46	2.17e-44	89.6154
TEP1	0.106935	10.9234	14.5195	9.79e-46	2.31e-44	89.5529
ZGPAT	0.0605665	10.8909	14.5174	1.01e-45	2.38e-44	89.5244
OFD1	0.172851	11.0452	14.5165	1.02e-45	2.4e-44	89.513
PPP1CB	0.163113	11.014	14.4862	1.53e-45	3.6e-44	89.1103
NUP210	0.135873	10.9599	14.4835	1.58e-45	3.72e-44	89.0752
PPP3CC	0.132946	10.964	14.478	1.7e-45	4e-44	89.0024
CCDC51	0.0445708	10.8947	14.4757	1.75e-45	4.12e-44	88.9723
RBM12	0.100958	10.9279	14.4611	2.13e-45	5e-44	88.7787
C14orf39	0.00163553	10.8788	14.4597	2.17e-45	5.09e-44	88.7597
DDOST	0.154636	10.9899	14.4576	2.23e-45	5.23e-44	88.7313
SEMA3F-AS1	0.0444974	10.8883	14.4574	2.24e-45	5.23e-44	88.7291
GZMH	0.12497	10.9092	14.4555	2.3e-45	5.36e-44	88.704
IKZF3	0.200706	11.1227	14.4532	2.37e-45	5.52e-44	88.6738
TRPV2	0.106926	10.9239	14.4512	2.43e-45	5.66e-44	88.6476
CASP1	0.153226	10.9675	14.4499	2.47e-45	5.75e-44	88.6304
PPA2	0.112429	10.9361	14.4495	2.49e-45	5.78e-44	88.6243
SH2D1B	0.0994003	10.9006	14.4381	2.89e-45	6.71e-44	88.4745
LSM7	-0.144775	11.0735	-14.4361	2.97e-45	6.89e-44	88.4474
TBCK	0.100007	10.9189	14.429	3.26e-45	7.56e-44	88.3542
DRG1	0.107888	10.9281	14.4222	3.57e-45	8.27e-44	88.264
MRPS24	0.0499974	10.8956	14.4198	3.69e-45	8.53e-44	88.2323
FAM96A	0.156793	11.0065	14.4193	3.71e-45	8.58e-44	88.2253
IFITM3	0.111152	10.9197	14.4142	3.97e-45	9.17e-44	88.1575
SLC2A1	0.108652	10.928	14.4141	3.98e-45	9.18e-44	88.1561
RPL7A	-0.213118	11.7659	-14.4042	4.54e-45	1.05e-43	88.0255
SPATA21	0.0326404	10.8856	14.3994	4.83e-45	1.11e-43	87.9628
SARS	0.149554	10.9817	14.3988	4.87e-45	1.12e-43	87.9553
FLOT2	0.150804	10.9887	14.3869	5.7e-45	1.31e-43	87.7979
PIK3R5	0.0998042	10.9203	14.3732	6.84e-45	1.57e-43	87.6173
STIM1	0.103381	10.9272	14.371	7.04e-45	1.61e-43	87.5885
SNRPA1	0.137746	10.9674	14.361	8.04e-45	1.84e-43	87.456
UBR1	0.117293	10.9345	14.36	8.15e-45	1.86e-43	87.4428
ANKUB1	0.0295767	10.8844	14.3575	8.41e-45	1.92e-43	87.4109
HADHB	0.145321	10.9786	14.3548	8.72e-45	1.99e-43	87.3749
TUBA4A	0.176856	11.0341	14.3516	9.1e-45	2.07e-43	87.3331
RPS14	-0.201945	11.8334	-14.341	1.05e-44	2.38e-43	87.1935
CYFIP1	0.0601485	10.8951	14.3409	1.05e-44	2.38e-43	87.1925
CCNL1	0.181873	11.0956	14.3378	1.09e-44	2.48e-43	87.151
SPDYA	0.0380193	10.8873	14.3374	1.1e-44	2.49e-43	87.1464
RAB6A	0.134606	10.9606	14.3364	1.11e-44	2.52e-43	87.1333
PARP4	0.1121	10.9394	14.3283	1.24e-44	2.8e-43	87.0261
SNHG8	-0.163783	11.1099	-14.3281	1.24e-44	2.81e-43	87.0243
ERVK3-1	0.0878519	10.9158	14.3218	1.35e-44	3.05e-43	86.9416
CSDE1	0.183805	11.0942	14.3159	1.46e-44	3.29e-43	86.8633
PDE4B	0.134654	10.9725	14.3056	1.67e-44	3.77e-43	86.728
PCM1	0.177573	11.0663	14.2986	1.83e-44	4.12e-43	86.6366
CPOX	0.0570038	10.8982	14.2972	1.86e-44	4.2e-43	86.6186
GDI1	0.112159	10.9364	14.2969	1.87e-44	4.21e-43	86.6144
ARL6IP1	0.143978	10.9845	14.2959	1.9e-44	4.26e-43	86.6015
BCAP31	0.15176	11.0162	14.2831	2.25e-44	5.04e-43	86.4326
THTPA	0.0674219	10.9029	14.28	2.34e-44	5.24e-43	86.3926
ECH1	0.157242	11.0465	14.2793	2.36e-44	5.29e-43	86.3831
PWP1	0.143452	10.9828	14.2764	2.45e-44	5.49e-43	86.3453
RASSF1	0.11808	10.9533	14.2581	3.12e-44	6.97e-43	86.106
SH2D3C	0.11989	10.9474	14.2536	3.31e-44	7.39e-43	86.047
ARFGEF2	0.0982452	10.9216	14.2491	3.51e-44	7.83e-43	85.9877
TMEM50A	0.156319	11.0146	14.2488	3.53e-44	7.86e-43	85.9839
PTMA	0.174543	11.7272	14.2459	3.66e-44	8.15e-43	85.9461
DMXL1	0.131794	10.9632	14.2438	3.76e-44	8.36e-43	85.9194
UBL5	-0.144082	11.1034	-14.2428	3.82e-44	8.48e-43	85.9053
RPL4	0.20225	11.5893	14.2416	3.87e-44	8.59e-43	85.8906
ARAP1-AS1	0.0311257	10.8845	14.2397	3.97e-44	8.8e-43	85.8658
OSBPL3	0.0737409	10.9	14.238	4.07e-44	9e-43	85.8425
SGSM3	0.10066	10.917	14.2321	4.39e-44	9.7e-43	85.7664
DNAJC25-GNG10	0.048294	10.8881	14.2195	5.18e-44	1.14e-42	85.6017
NAAA	0.136321	10.9624	14.2049	6.27e-44	1.38e-42	85.411
ERC1	0.110023	10.9261	14.2038	6.36e-44	1.4e-42	85.3967
ISG20	0.20237	11.2005	14.2002	6.67e-44	1.47e-42	85.3492
B3GNT4	0.0314564	10.885	14.1924	7.38e-44	1.62e-42	85.2482
GNAL	0.047306	10.8892	14.187	7.93e-44	1.74e-42	85.1776
UXT	-0.15318	11.1088	-14.1869	7.94e-44	1.74e-42	85.1764
TNFRSF1B	0.152586	10.9644	14.1867	7.96e-44	1.75e-42	85.1732
POC1B-GALNT4	0.0331501	10.8857	14.1844	8.21e-44	1.8e-42	85.1432
PRAP1	0.0244831	10.8831	14.1803	8.66e-44	1.9e-42	85.0896
RNF4	0.117998	10.9463	14.1789	8.82e-44	1.93e-42	85.0713
BCCIP	0.109729	10.9417	14.1763	9.12e-44	1.99e-42	85.0385
MAN2B1	0.104324	10.9297	14.1753	9.24e-44	2.02e-42	85.0247
GRB2	0.187208	11.1566	14.1678	1.02e-43	2.22e-42	84.9272
SRSF3	0.185415	11.1149	14.1593	1.14e-43	2.48e-42	84.8172
HSP90AA1	0.204243	11.291	14.1522	1.25e-43	2.72e-42	84.7242
PSMC2	0.118343	10.9391	14.1427	1.41e-43	3.07e-42	84.6012
SNX2	0.21422	11.1827	14.1387	1.49e-43	3.24e-42	84.549
ABHD14A-ACY1	0.0402073	10.8877	14.1357	1.55e-43	3.36e-42	84.5097
THAP2	0.0859794	10.9224	14.1335	1.6e-43	3.46e-42	84.4814
ATR	0.108824	10.9234	14.132	1.63e-43	3.52e-42	84.4622
RNF39	0.00919635	10.8802	14.1316	1.64e-43	3.54e-42	84.4567
LMBR1	0.0867356	10.9098	14.1308	1.65e-43	3.57e-42	84.4467
ANXA7	0.140476	10.9847	14.1307	1.66e-43	3.57e-42	84.4442
PLCB2	0.115264	10.9197	14.1196	1.91e-43	4.13e-42	84.3005
ZBTB38	0.127486	10.9434	14.1192	1.92e-43	4.14e-42	84.2955
HK1	0.118697	10.9387	14.116	2e-43	4.31e-42	84.2545
DDTL	0.0347804	10.8861	14.1138	2.06e-43	4.44e-42	84.2253
NEK9	0.098283	10.9193	14.1117	2.12e-43	4.55e-42	84.198
KLF12	0.119933	10.9474	14.1078	2.23e-43	4.79e-42	84.1477
IL18BP	0.0726799	10.8995	14.1069	2.26e-43	4.84e-42	84.1353
SLC30A9	0.101297	10.9224	14.0998	2.47e-43	5.3e-42	84.0444
LRBA	0.12974	10.9583	14.0959	2.6e-43	5.57e-42	83.9937
STAT2	0.130755	10.9596	14.0959	2.61e-43	5.57e-42	83.9927
ACO2	0.126724	10.9608	14.0901	2.81e-43	6e-42	83.9175
HMGB1	0.169763	11.4061	14.0865	2.95e-43	6.28e-42	83.8709
ITCH	0.118555	10.9456	14.0808	3.17e-43	6.76e-42	83.7974
AFF4	0.15588	11.0088	14.0795	3.22e-43	6.86e-42	83.7813
AC024560.3	0.0539754	10.8891	14.0637	3.96e-43	8.43e-42	83.5759
ZBTB7A	-0.119116	10.9915	-14.0632	3.99e-43	8.47e-42	83.5699
SOD2	0.113181	10.9391	14.0486	4.82e-43	1.02e-41	83.3816
SLAMF6	0.128972	10.9519	14.0437	5.13e-43	1.09e-41	83.3183
RBM34	0.0727325	10.909	14.0412	5.3e-43	1.12e-41	83.2855
2022-09-07	0.197509	11.2475	14.0398	5.4e-43	1.14e-41	83.2675
IGFLR1	0.0707332	10.9071	14.0344	5.8e-43	1.23e-41	83.1969
GGNBP2	0.175029	11.0674	14.0308	6.07e-43	1.28e-41	83.1514
TMEM256-PLSCR3	0.029135	10.884	14.0043	8.56e-43	1.81e-41	82.8088
RIOK3	0.151727	11.0042	14.0012	8.91e-43	1.88e-41	82.7688
CNOT8	0.135284	10.9593	13.9958	9.55e-43	2.01e-41	82.6998
RBM27	0.0838245	10.9166	13.9838	1.12e-42	2.35e-41	82.5453
TNFSF12-TNFSF13	0.046972	10.8874	13.9773	1.21e-42	2.55e-41	82.4608
POLR2B	0.140654	10.9861	13.9598	1.52e-42	3.2e-41	82.2357
ATXN7	0.066091	10.8968	13.9558	1.6e-42	3.36e-41	82.185
SRSF2	0.167129	11.0905	13.9492	1.74e-42	3.66e-41	82.1001
COCH	0.0857194	10.9021	13.9451	1.84e-42	3.85e-41	82.0476
STK38	0.143213	10.9776	13.9366	2.05e-42	4.29e-41	81.9383
UBA3	0.121509	10.9465	13.9363	2.06e-42	4.31e-41	81.9345
DDT	-0.127092	11.0167	-13.931	2.21e-42	4.61e-41	81.8666
GBF1	0.0937685	10.9148	13.929	2.27e-42	4.73e-41	81.84
EDEM2	0.104824	10.9238	13.9195	2.56e-42	5.34e-41	81.7185
ABHD3	0.116421	10.9299	13.9118	2.83e-42	5.88e-41	81.6201
NIPBL	0.16926	11.0382	13.908	2.97e-42	6.17e-41	81.5718
DYNC1H1	0.151788	11.0043	13.9038	3.13e-42	6.51e-41	81.5172
ARHGEF38	0.0252674	10.8833	13.894	3.56e-42	7.38e-41	81.3915
MVP	0.115393	10.9413	13.8855	3.97e-42	8.23e-41	81.2828
TCF12	0.110976	10.9348	13.8839	4.05e-42	8.38e-41	81.2628
SCAMP3	0.110855	10.9381	13.8614	5.4e-42	1.12e-40	80.9753
GNPTG	0.0979395	10.9276	13.8594	5.55e-42	1.15e-40	80.9489
SIDT1	0.0965379	10.9212	13.8562	5.78e-42	1.19e-40	80.9079
SRP9	0.176659	11.0859	13.8501	6.25e-42	1.29e-40	80.8302
YARS	0.0997238	10.9224	13.849	6.33e-42	1.31e-40	80.817
PCIF1	0.0984564	10.9235	13.8346	7.62e-42	1.57e-40	80.6329
SCAMP2	0.130646	10.9757	13.8279	8.3e-42	1.71e-40	80.5472
CD300A	0.0992269	10.9112	13.8161	9.67e-42	1.99e-40	80.3962
ATP6AP1	0.115919	10.9375	13.8063	1.09e-41	2.25e-40	80.2721
SCFD1	0.138183	10.974	13.7934	1.29e-41	2.65e-40	80.1073
AC055764.1	0.0296458	10.8841	13.7924	1.31e-41	2.68e-40	80.0954
2022-03-01	0.221334	11.1896	13.7852	1.43e-41	2.94e-40	80.0034
TPP2	0.113672	10.9433	13.7839	1.46e-41	2.98e-40	79.9869
ELOVL5	0.156538	11.01	13.7755	1.62e-41	3.32e-40	79.8795
KIAA1109	0.134641	10.9542	13.7692	1.76e-41	3.6e-40	79.7993
ZRANB2-AS1	0.0301617	10.8843	13.767	1.81e-41	3.7e-40	79.7713
FCRL1	0.205334	11.131	13.764	1.88e-41	3.83e-40	79.7337
ELOF1	0.119078	10.9537	13.7481	2.3e-41	4.69e-40	79.5314
PPP6R3	0.115204	10.9562	13.746	2.37e-41	4.81e-40	79.5055
RASA2	0.133537	10.9776	13.7455	2.38e-41	4.84e-40	79.4984
PSMD13	0.147381	10.9973	13.7418	2.5e-41	5.07e-40	79.4513
MASP2	0.0301937	10.8847	13.7289	2.94e-41	5.97e-40	79.2882
ETFA	0.133169	10.9699	13.7257	3.06e-41	6.21e-40	79.2481
FKBP8	-0.113781	10.9975	-13.714	3.56e-41	7.21e-40	79.099
CHTOP	0.128599	10.9623	13.7115	3.67e-41	7.43e-40	79.0677
DARS-AS1	0.0428829	10.8882	13.707	3.89e-41	7.86e-40	79.0111
ST6GALNAC2	0.0312244	10.8846	13.6896	4.85e-41	9.8e-40	78.7908
UTS2	0.0738488	10.8932	13.6812	5.39e-41	1.09e-39	78.6849
CEACAM21	0.0629525	10.9038	13.6791	5.54e-41	1.12e-39	78.6584
CHCHD3	0.094684	10.9343	13.677	5.69e-41	1.15e-39	78.6316
SBNO1	0.140156	10.9852	13.676	5.77e-41	1.16e-39	78.6181
PDE5A	0.053517	10.8892	13.6746	5.87e-41	1.18e-39	78.6012
ACSBG1	0.0432703	10.8867	13.6728	6.01e-41	1.21e-39	78.5782
DOCK11	0.122301	10.9674	13.6706	6.18e-41	1.24e-39	78.5499
STOM	0.0949162	10.9105	13.6685	6.34e-41	1.27e-39	78.5234
PIK3IP1	0.180104	11.0552	13.6672	6.45e-41	1.29e-39	78.5077
TMC6	0.140604	11.0105	13.6641	6.7e-41	1.34e-39	78.4688
NRBP1	0.123577	10.9535	13.6626	6.83e-41	1.37e-39	78.45
RNGTT	0.107961	10.9306	13.6613	6.94e-41	1.39e-39	78.4335
PRRC2C	0.188465	11.2025	13.6565	7.38e-41	1.47e-39	78.3728
FLNA	0.159453	11.0179	13.6329	9.96e-41	1.99e-39	78.0746
CYB5R3	0.121373	10.954	13.632	1.01e-40	2.01e-39	78.0632
MYH11	0.0702652	10.9032	13.6259	1.09e-40	2.16e-39	77.9873
PLIN2	0.102767	10.9189	13.6253	1.1e-40	2.18e-39	77.9795
ABI3	0.112088	10.9243	13.619	1.19e-40	2.36e-39	77.9
NCBP1	0.0857173	10.9169	13.6096	1.34e-40	2.65e-39	77.7814
PNPLA3	0.0212443	10.8825	13.6063	1.39e-40	2.77e-39	77.7398
PSMA3-AS1	0.164622	11.0715	13.6044	1.43e-40	2.83e-39	77.7161
IGLJ1	0.0884389	10.8952	13.6022	1.47e-40	2.91e-39	77.6883
GMIP	0.096944	10.9341	13.5993	1.52e-40	3.01e-39	77.6521
PHTF2	0.125456	10.9541	13.598	1.55e-40	3.06e-39	77.6349
LAMP2	0.113012	10.9404	13.5913	1.69e-40	3.33e-39	77.5511
SLA2	0.0650926	10.8965	13.5841	1.85e-40	3.64e-39	77.4604
CSE1L	0.088708	10.9154	13.5815	1.91e-40	3.76e-39	77.4279
IFI44L	0.0913461	10.9008	13.5762	2.04e-40	4.01e-39	77.3617
SNRNP200	0.146248	10.9926	13.5718	2.16e-40	4.24e-39	77.3058
FAM149B1	0.066423	10.8999	13.5714	2.17e-40	4.26e-39	77.3013
AP3B1	0.145583	10.9877	13.5594	2.52e-40	4.95e-39	77.1503
S1PR1	0.116769	10.9615	13.5564	2.62e-40	5.13e-39	77.1134
ZNF32-AS1	0.0167469	10.8817	13.5546	2.68e-40	5.25e-39	77.09
CD79A	0.316709	11.501	13.5538	2.71e-40	5.3e-39	77.08
SH3KBP1	0.144636	10.9975	13.5451	3.02e-40	5.9e-39	76.9714
HLA-DMA	0.214388	11.2267	13.5445	3.04e-40	5.95e-39	76.9637
OAS2	0.110611	10.9363	13.5437	3.07e-40	6e-39	76.9535
THOC2	0.155389	11.0174	13.5423	3.13e-40	6.1e-39	76.9365
GIT2	0.136293	10.9869	13.5403	3.21e-40	6.25e-39	76.9109
MCMDC2	0.0189939	10.8827	13.5368	3.35e-40	6.53e-39	76.8671
POLR3H	0.0680462	10.908	13.5359	3.39e-40	6.6e-39	76.8559
TMEM175	0.0860364	10.9173	13.5344	3.45e-40	6.71e-39	76.8375
PCGF3	0.0821133	10.9078	13.5342	3.46e-40	6.72e-39	76.835
HLA-DOB	0.170025	11.0542	13.5199	4.14e-40	8.04e-39	76.656
SQSTM1	0.152528	11.0432	13.5179	4.25e-40	8.24e-39	76.6307
BAZ2B	0.142916	10.9606	13.5132	4.51e-40	8.73e-39	76.5721
CTSD	0.145041	10.9719	13.509	4.75e-40	9.2e-39	76.5193
ZNF800	0.145639	10.9913	13.5057	4.95e-40	9.58e-39	76.4785
TVP23A	0.0371904	10.8862	13.505	5e-40	9.65e-39	76.4699
BTN3A2	0.154977	11.014	13.4992	5.38e-40	1.04e-38	76.397
BRWD1	0.133315	10.9693	13.4943	5.72e-40	1.1e-38	76.3358
CBWD2	0.074829	10.9072	13.492	5.88e-40	1.13e-38	76.3075
PIK3CD	0.114088	10.9467	13.4918	5.9e-40	1.14e-38	76.3051
NBAS	0.099317	10.9223	13.4714	7.62e-40	1.47e-38	76.0493
ITFG1	0.108614	10.9364	13.4679	7.96e-40	1.53e-38	76.0066
PPIP5K2	0.13004	10.9639	13.4587	8.93e-40	1.72e-38	75.8918
IGHJ3P	0.027033	10.8836	13.4586	8.94e-40	1.72e-38	75.8906
ANP32E	0.152513	11.0157	13.4492	1.01e-39	1.93e-38	75.7726
STAT3	0.144906	11.0125	13.4274	1.32e-39	2.53e-38	75.5018
SETD2	0.141183	10.9848	13.4218	1.42e-39	2.71e-38	75.4322
ATP6V0B	0.159557	11.0271	13.4045	1.76e-39	3.36e-38	75.217
COA1	0.134037	10.9842	13.4015	1.83e-39	3.49e-38	75.1796
KCTD2	0.0573489	10.8994	13.3937	2.01e-39	3.84e-38	75.0827
MAP2K3	0.128645	10.9655	13.3927	2.04e-39	3.89e-38	75.0705
QRSL1	0.160619	11.0168	13.3864	2.21e-39	4.2e-38	74.9924
DUS2	0.0945404	10.9292	13.3771	2.48e-39	4.71e-38	74.8771
VMP1	0.145461	10.983	13.3707	2.68e-39	5.1e-38	74.7975
SMDT1	-0.150163	11.1503	-13.3581	3.14e-39	5.96e-38	74.6417
RBM3	0.183382	11.1432	13.3566	3.2e-39	6.07e-38	74.6231
RPL36AL	-0.156918	11.2148	-13.3537	3.31e-39	6.29e-38	74.5872
AGGF1	0.0800778	10.9095	13.3345	4.21e-39	7.97e-38	74.3499
CST7	0.147912	10.9356	13.3296	4.47e-39	8.47e-38	74.2891
PLTP	0.0417181	10.8892	13.3248	4.75e-39	8.98e-38	74.2294
CAPG	0.154625	10.9992	13.3222	4.9e-39	9.27e-38	74.1973
CSNK1A1	0.153336	11.0535	13.3136	5.45e-39	1.03e-37	74.0917
RNF216	0.136162	10.98	13.3128	5.51e-39	1.04e-37	74.0817
IVNS1ABP	0.120881	10.9453	13.3041	6.14e-39	1.16e-37	73.9741
HNRNPA1P48	0.0494818	10.9063	13.296	6.79e-39	1.28e-37	73.8734
PIK3AP1	0.122774	10.9631	13.2943	6.93e-39	1.3e-37	73.8532
AC008937.2	0.0176537	10.882	13.2916	7.17e-39	1.35e-37	73.8201
KLF10	0.0903482	10.9096	13.2913	7.19e-39	1.35e-37	73.8163
IGHJ5	0.0448012	10.887	13.2809	8.19e-39	1.54e-37	73.6872
SOX6	0.0280945	10.884	13.2766	8.64e-39	1.62e-37	73.6343
ANXA1	0.187512	10.9977	13.2762	8.68e-39	1.63e-37	73.6294
TMEM258	-0.127027	11.0381	-13.2756	8.75e-39	1.64e-37	73.6219
RIC1	0.0821755	10.9143	13.2733	9e-39	1.68e-37	73.5939
SLC7A6	0.10125	10.9354	13.2702	9.34e-39	1.75e-37	73.5563
PRKDC	0.149538	11.0242	13.2632	1.02e-38	1.9e-37	73.47
DDX39B	0.13298	11.0004	13.2621	1.03e-38	1.93e-37	73.4559
ZNF266	0.101131	10.9122	13.2542	1.14e-38	2.12e-37	73.3582
ATP6V0D1	0.135828	10.9821	13.2474	1.24e-38	2.31e-37	73.2756
FARSA-AS1	0.0202288	10.8825	13.2426	1.32e-38	2.45e-37	73.2158
PSMF1	0.123387	10.9707	13.2423	1.32e-38	2.45e-37	73.2127
WASF2	0.16762	11.0979	13.241	1.34e-38	2.49e-37	73.1964
MFSD1	0.116052	10.9409	13.2379	1.39e-38	2.59e-37	73.1578
VAMP1	0.0867921	10.9133	13.2314	1.51e-38	2.8e-37	73.0781
RBBP7	0.137599	10.9929	13.2311	1.52e-38	2.81e-37	73.075
NCOA2	0.0974772	10.9328	13.2196	1.75e-38	3.23e-37	72.9334
FBXO38	0.0955512	10.9209	13.2186	1.77e-38	3.27e-37	72.9212
RAB10	0.123106	10.968	13.2141	1.87e-38	3.45e-37	72.8666
TM9SF2	0.130475	10.9722	13.2096	1.98e-38	3.65e-37	72.8108
COX6B1	-0.141397	11.1289	-13.2062	2.06e-38	3.8e-37	72.7694
CD22	0.198853	11.1325	13.1988	2.26e-38	4.16e-37	72.6786
PRPF40A	0.166225	11.0603	13.195	2.37e-38	4.36e-37	72.6321
PTPN1	0.141969	11.0186	13.1891	2.54e-38	4.68e-37	72.5599
MROH8	0.0300607	10.8859	13.185	2.68e-38	4.92e-37	72.509
HEXB	0.0947574	10.9213	13.1795	2.86e-38	5.26e-37	72.4415
EIF1	0.162644	11.5732	13.1781	2.91e-38	5.35e-37	72.4252
2022-03-07	0.132787	10.9894	13.1769	2.96e-38	5.42e-37	72.4099
PFKP	0.0862994	10.915	13.1704	3.2e-38	5.87e-37	72.3306
PARN	0.103969	10.9342	13.169	3.26e-38	5.97e-37	72.3131
RABEP1	0.133126	10.9907	13.1665	3.36e-38	6.14e-37	72.2832
ABHD17A	-0.114645	10.9964	-13.1637	3.48e-38	6.36e-37	72.2481
MAP1LC3B	0.149401	11.0272	13.1481	4.22e-38	7.7e-37	72.0573
VPS37A	0.0997835	10.9279	13.1413	4.58e-38	8.36e-37	71.9743
SUMO1	0.143778	11.0313	13.1356	4.91e-38	8.96e-37	71.9048
SKAP2	0.155953	11.0098	13.1204	5.92e-38	1.08e-36	71.7194
REEP5	0.15806	11.0457	13.1181	6.09e-38	1.11e-36	71.6919
PTP4A1	0.099571	10.9238	13.1165	6.2e-38	1.13e-36	71.6727
FCHSD2	0.138003	11.0004	13.1098	6.74e-38	1.23e-36	71.59
FAM32A	0.124784	10.965	13.092	8.38e-38	1.52e-36	71.3738
GBP5	0.106254	10.9232	13.0918	8.4e-38	1.52e-36	71.3715
ATG3	0.132894	10.9753	13.0797	9.74e-38	1.76e-36	71.2245
PPP2R1A	0.127076	10.9801	13.0774	1e-37	1.81e-36	71.1963
NKIRAS2	0.0854739	10.918	13.0672	1.14e-37	2.05e-36	71.0716
RAP1GDS1	0.101663	10.9437	13.0636	1.19e-37	2.14e-36	71.0288
PARP1	0.167511	11.1251	13.0596	1.25e-37	2.25e-36	70.98
RAD52	0.0680567	10.8982	13.0563	1.3e-37	2.34e-36	70.94
ZNF106	0.147534	10.998	13.0475	1.44e-37	2.6e-36	70.8332
CYTH4	0.138765	10.991	13.0395	1.59e-37	2.87e-36	70.7355
ANXA4	0.129303	10.9565	13.0332	1.72e-37	3.09e-36	70.6591
CANX	0.151918	11.0072	13.0303	1.78e-37	3.2e-36	70.6243
NADSYN1	0.100788	10.9289	13.0273	1.85e-37	3.32e-36	70.588
RAB31	0.105759	10.9275	13.0269	1.86e-37	3.33e-36	70.583
PIKFYVE	0.11512	10.9533	13.0266	1.86e-37	3.34e-36	70.5793
UBE2L3	0.12928	11.0038	13.0233	1.94e-37	3.48e-36	70.5391
PRKACB	0.126313	10.9696	13.0221	1.97e-37	3.52e-36	70.5252
TRDJ1	0.0316251	10.8845	13.016	2.12e-37	3.79e-36	70.4506
CBLB	0.113772	10.9441	13.0158	2.12e-37	3.8e-36	70.4483
UBAP2L	0.102021	10.9378	13.0149	2.15e-37	3.84e-36	70.4373
RAB30	0.137543	10.9811	13.0147	2.15e-37	3.84e-36	70.4351
CLK3	0.116748	10.9509	13.0129	2.2e-37	3.93e-36	70.4137
SPTBN1	0.13416	10.9883	13.0122	2.22e-37	3.96e-36	70.4052
EIF2S3	0.156794	11.0841	13.0102	2.28e-37	4.05e-36	70.3802
HNRNPR	0.166131	11.0892	13.0049	2.43e-37	4.32e-36	70.316
AKAP9	0.177359	11.1013	12.9979	2.64e-37	4.7e-36	70.2315
GON4L	0.13326	10.9966	12.9931	2.8e-37	4.98e-36	70.1737
POLR3C	0.0872208	10.9133	12.9893	2.93e-37	5.2e-36	70.1282
GIGYF2	0.110949	10.9512	12.9883	2.97e-37	5.27e-36	70.1152
CD79B	0.247927	11.3532	12.9867	3.03e-37	5.37e-36	70.0963
ARAP1	0.0850345	10.9195	12.9845	3.11e-37	5.51e-36	70.0693
ABHD16A	0.0487723	10.8909	12.9775	3.39e-37	5.99e-36	69.985
SLC25A46	0.105088	10.9312	12.9716	3.64e-37	6.43e-36	69.914
ARAF	0.0841065	10.92	12.9624	4.06e-37	7.18e-36	69.8031
ACAA2	0.104109	10.9309	12.9421	5.2e-37	9.19e-36	69.5575
IL10RA	0.12808	10.9729	12.9419	5.21e-37	9.2e-36	69.5557
RHBDD2	0.0775135	10.9079	12.9408	5.28e-37	9.31e-36	69.5423
NCOA4	0.134972	10.9648	12.9398	5.35e-37	9.41e-36	69.5306
HLA-G	0.0280393	10.8864	12.9391	5.4e-37	9.5e-36	69.5212
GANC	0.0968007	10.9342	12.9384	5.44e-37	9.57e-36	69.5129
OAZ2	0.109399	10.937	12.9352	5.66e-37	9.94e-36	69.4741
HDLBP	0.110536	10.9363	12.9285	6.14e-37	1.08e-35	69.3933
HTRA2	0.081783	10.9301	12.9258	6.33e-37	1.11e-35	69.3619
TNFAIP3	0.0949861	10.9213	12.9089	7.78e-37	1.36e-35	69.1577
CTSA	0.110438	10.9376	12.9078	7.88e-37	1.38e-35	69.1453
TRBJ2-1	0.0226009	10.8828	12.9036	8.29e-37	1.45e-35	69.094
CLASP1	0.0797936	10.9112	12.8939	9.32e-37	1.63e-35	68.9781
TMEM147-AS1	0.0531264	10.8983	12.8925	9.48e-37	1.66e-35	68.9614
C9orf66	0.0430784	10.8907	12.8883	9.97e-37	1.74e-35	68.911
TOX4	0.116381	10.9747	12.8883	9.97e-37	1.74e-35	68.9108
ASH1L	0.164568	11.0566	12.8874	1.01e-36	1.75e-35	68.9001
ENTPD1	0.123708	10.9571	12.8874	1.01e-36	1.75e-35	68.9
DPM1	0.0952501	10.9269	12.8859	1.03e-36	1.79e-35	68.8821
TMED5	0.110752	10.9511	12.8832	1.06e-36	1.84e-35	68.849
CDKAL1	0.0724668	10.9074	12.8662	1.3e-36	2.26e-35	68.6446
CCDC159	0.07765	10.9197	12.8616	1.38e-36	2.39e-35	68.5899
SLC35A4	0.084224	10.9137	12.8541	1.51e-36	2.61e-35	68.5001
L34079.2	0.0139023	10.8811	12.8472	1.64e-36	2.84e-35	68.4178
DIP2B	0.10097	10.9381	12.8405	1.78e-36	3.07e-35	68.3367
SIRT2	0.100008	10.9299	12.8371	1.85e-36	3.2e-35	68.2968
PMPCB	0.129017	10.9741	12.8347	1.9e-36	3.29e-35	68.2677
TRIM59	0.0676763	10.9023	12.8307	2e-36	3.45e-35	68.2201
NACA	-0.173367	11.641	-12.8307	2e-36	3.45e-35	68.2196
LRTOMT	0.0384333	10.8884	12.8181	2.32e-36	4.01e-35	68.069
AC005253.2	0.0175584	10.882	12.8099	2.56e-36	4.42e-35	67.9716
CHD1	0.138736	11.0077	12.8011	2.85e-36	4.91e-35	67.8661
LBR	0.145651	11.0136	12.8001	2.89e-36	4.97e-35	67.8538
DNTTIP2	0.133444	10.9818	12.7955	3.05e-36	5.24e-35	67.7996
GNG10	0.045162	10.889	12.7918	3.19e-36	5.48e-35	67.755
EMC4	0.118614	10.9691	12.7909	3.22e-36	5.53e-35	67.7439
GANAB	0.103364	10.9407	12.7906	3.23e-36	5.54e-35	67.7413
NARF	0.107045	10.9417	12.7791	3.71e-36	6.36e-35	67.6034
WBP1	0.0399981	10.8886	12.7768	3.82e-36	6.54e-35	67.5757
PITPNB	0.121562	10.965	12.775	3.9e-36	6.67e-35	67.5548
DEGS1	0.135848	10.9893	12.7701	4.13e-36	7.07e-35	67.4964
CCNL2	0.117993	10.9656	12.7659	4.35e-36	7.43e-35	67.4459
MTMR14	0.116935	10.9624	12.7651	4.39e-36	7.49e-35	67.4365
KAT6A	0.126868	10.978	12.765	4.4e-36	7.5e-35	67.4352
FGFBP2	0.115639	10.9127	12.7615	4.58e-36	7.81e-35	67.3943
CTBP1-AS	0.0333042	10.8869	12.7609	4.62e-36	7.86e-35	67.3868
AC007952.4	-0.0964126	10.9574	-12.7553	4.93e-36	8.4e-35	67.3205
SCML4	0.100802	10.9348	12.7551	4.95e-36	8.42e-35	67.3173
UQCRC2	0.138128	11.0077	12.7447	5.61e-36	9.52e-35	67.1936
KLRF1	0.107524	10.911	12.7438	5.66e-36	9.61e-35	67.1837
DDX6	0.170127	11.1305	12.7408	5.87e-36	9.95e-35	67.148
MCM7	0.0982234	10.926	12.7393	5.98e-36	1.01e-34	67.13
LY75	0.0842845	10.9175	12.7393	5.98e-36	1.01e-34	67.1295
DALRD3	0.087297	10.9292	12.7389	6.01e-36	1.02e-34	67.1245
PTGES3L-AARSD1	0.0417355	10.8864	12.7281	6.84e-36	1.16e-34	66.9963
MGAT1	0.122989	10.9746	12.7221	7.34e-36	1.24e-34	66.9249
HNRNPA2B1	0.167532	11.4312	12.7184	7.67e-36	1.3e-34	66.8816
TRPT1	0.0877242	10.9284	12.7181	7.7e-36	1.3e-34	66.8775
LARP4B	0.102748	10.9418	12.7121	8.28e-36	1.4e-34	66.8061
SLC38A2	0.145153	11.0183	12.7106	8.42e-36	1.42e-34	66.7887
EML4	0.146971	11.0371	12.7066	8.83e-36	1.49e-34	66.7416
CCR7	0.201303	11.1323	12.7045	9.06e-36	1.52e-34	66.7158
VPS13A-AS1	0.0167462	10.8817	12.7022	9.31e-36	1.56e-34	66.6893
STAT4	0.0959464	10.9168	12.7014	9.4e-36	1.58e-34	66.6797
CSRP1	0.0805147	10.9119	12.6922	1.05e-35	1.76e-34	66.5707
GET4	0.0350206	10.8862	12.6884	1.1e-35	1.84e-34	66.5251
MXD1	0.0588828	10.905	12.6822	1.18e-35	1.98e-34	66.4521
KCNA3	0.0667414	10.8984	12.6819	1.19e-35	1.98e-34	66.448
MIS18BP1	0.161026	11.0524	12.6819	1.19e-35	1.98e-34	66.4479
STT3A	0.0892145	10.9126	12.6806	1.2e-35	2.01e-34	66.4337
KRT10	-0.11155	11.0227	-12.6787	1.23e-35	2.06e-34	66.41
PKM	0.14706	11.0403	12.6783	1.24e-35	2.07e-34	66.4062
MZT2A	-0.115489	11.0044	-12.674	1.3e-35	2.17e-34	66.3555
MAST3	0.0851433	10.9207	12.6729	1.32e-35	2.2e-34	66.3423
PMS1	0.0807938	10.9217	12.6644	1.46e-35	2.43e-34	66.2412
RBM5-AS1	0.0423942	10.8911	12.6608	1.52e-35	2.54e-34	66.1985
VPS52	0.0680637	10.9009	12.6535	1.66e-35	2.76e-34	66.113
IGKV1-5	0.08543	10.8972	12.6456	1.83e-35	3.03e-34	66.0192
RMND5B	0.0831177	10.9301	12.6414	1.92e-35	3.19e-34	65.9697
LONP2	0.128143	10.9888	12.6316	2.16e-35	3.58e-34	65.8539
PAQR3	0.0631313	10.8982	12.6288	2.23e-35	3.69e-34	65.8209
RNF19A	0.120412	10.9752	12.6256	2.32e-35	3.83e-34	65.7832
SKP1	0.160321	11.2193	12.6206	2.46e-35	4.07e-34	65.7237
MED12	0.0768745	10.9075	12.6205	2.46e-35	4.07e-34	65.7225
UBXN4	0.157563	11.068	12.6168	2.57e-35	4.25e-34	65.6786
SECISBP2	0.132181	11.0104	12.616	2.59e-35	4.28e-34	65.6701
RASA1	0.0830876	10.9228	12.6143	2.65e-35	4.37e-34	65.6502
FARP2	0.0745147	10.9062	12.6042	2.98e-35	4.92e-34	65.5307
EEF1B2	-0.187378	11.5894	-12.6034	3.01e-35	4.96e-34	65.5216
DLGAP4-AS1	0.0253268	10.8853	12.6015	3.08e-35	5.07e-34	65.4988
CPED1	0.0466462	10.89	12.6006	3.11e-35	5.12e-34	65.4887
ATF6	0.10081	10.9334	12.5984	3.2e-35	5.25e-34	65.4626
SPDYE3	0.0367307	10.8891	12.5943	3.36e-35	5.51e-34	65.4142
TNFSF13	0.0470766	10.8884	12.594	3.37e-35	5.53e-34	65.4103
CDK14	0.0938605	10.929	12.5923	3.44e-35	5.64e-34	65.3903
CD86	0.0879944	10.9141	12.5874	3.64e-35	5.97e-34	65.3323
ADPGK	0.129036	10.9884	12.5842	3.78e-35	6.19e-34	65.2955
SPATA1	0.0468061	10.8933	12.5837	3.8e-35	6.23e-34	65.2894
PLEKHB2	0.108649	10.9457	12.5671	4.63e-35	7.57e-34	65.0945
OXA1L	0.139721	11.0036	12.5615	4.94e-35	8.08e-34	65.0289
TTC38	0.0733839	10.8973	12.5554	5.32e-35	8.68e-34	64.9563
UBE2G1	0.104428	10.9439	12.554	5.41e-35	8.82e-34	64.9403
MBNL3	0.0913535	10.9239	12.5499	5.68e-35	9.25e-34	64.8918
CHKB	0.0729405	10.9105	12.546	5.94e-35	9.68e-34	64.8464
TSNAX	0.116518	10.9637	12.5445	6.05e-35	9.84e-34	64.8286
CARD8	0.123459	10.9732	12.5386	6.48e-35	1.05e-33	64.7593
HOOK2	0.07168	10.9164	12.5358	6.7e-35	1.09e-33	64.7264
HTATIP2	0.106298	10.9435	12.5295	7.22e-35	1.17e-33	64.6524
TTC17	0.12077	10.9791	12.5269	7.44e-35	1.21e-33	64.6229
ATXN7L1	0.0795316	10.9112	12.5258	7.54e-35	1.22e-33	64.6089
PREX1	0.117417	10.9619	12.5252	7.59e-35	1.23e-33	64.6024
CABP7	0.0243925	10.8831	12.5202	8.05e-35	1.3e-33	64.544
CLEC3B	0.0181892	10.882	12.5177	8.29e-35	1.34e-33	64.5147
KLF13	-0.119813	11.0292	-12.5082	9.28e-35	1.5e-33	64.4035
MED15	0.0856105	10.9254	12.4988	1.04e-34	1.67e-33	64.2938
SMC6	0.124258	10.9778	12.4906	1.14e-34	1.84e-33	64.1976
ALG5	0.0928726	10.9269	12.4843	1.23e-34	1.98e-33	64.1243
IGLJ3	0.0593927	10.8898	12.4824	1.26e-34	2.02e-33	64.102
UCHL5	0.0939839	10.9362	12.481	1.28e-34	2.06e-33	64.0857
UBE2M	-0.0876028	10.9556	-12.4558	1.72e-34	2.76e-33	63.7907
TBCA	-0.124871	11.0527	-12.4532	1.77e-34	2.85e-33	63.7613
PER1	0.0774399	10.9018	12.4485	1.87e-34	3e-33	63.7065
MBNL2	0.0977805	10.9345	12.4436	1.98e-34	3.18e-33	63.6486
IDH3G	0.113345	10.9605	12.4369	2.14e-34	3.44e-33	63.5709
YTHDC2	0.108369	10.9503	12.4347	2.2e-34	3.53e-33	63.5456
RAB11A	0.125946	10.987	12.4341	2.21e-34	3.55e-33	63.5387
SLC25A26	0.0807353	10.9184	12.4337	2.22e-34	3.56e-33	63.5342
GNPTAB	0.110544	10.9561	12.4298	2.33e-34	3.73e-33	63.4881
MRPS18B	0.126199	10.9845	12.4252	2.46e-34	3.93e-33	63.4346
MOB1B	0.0608019	10.903	12.4222	2.54e-34	4.07e-33	63.4002
PPP2R3C	0.10185	10.9449	12.422	2.55e-34	4.07e-33	63.3976
LIPA	0.107798	10.9389	12.4196	2.62e-34	4.18e-33	63.37
SUSD6	0.090303	10.9293	12.4138	2.81e-34	4.47e-33	63.3026
FKBP15	0.103873	10.9313	12.4128	2.84e-34	4.53e-33	63.2905
SEC14L1	0.10461	10.949	12.4055	3.09e-34	4.92e-33	63.2059
SNX1	0.127638	10.9813	12.4049	3.12e-34	4.96e-33	63.1988
CRYZ	0.0747227	10.906	12.4013	3.25e-34	5.17e-33	63.1564
MPI	0.0768438	10.9103	12.3991	3.33e-34	5.29e-33	63.1319
CYSTM1	0.057383	10.8983	12.3973	3.41e-34	5.41e-33	63.1103
MYO5A	0.0918389	10.9257	12.3971	3.41e-34	5.42e-33	63.1079
ARHGAP30	0.156658	11.0706	12.3944	3.52e-34	5.58e-33	63.0767
CYCS	0.139239	11.0104	12.3942	3.53e-34	5.59e-33	63.0749
PAIP2	0.140437	11.0781	12.3899	3.71e-34	5.88e-33	63.0245
MED27	0.0725246	10.91	12.3875	3.82e-34	6.04e-33	62.9969
DONSON	0.0368342	10.889	12.383	4.02e-34	6.36e-33	62.9444
ATP6AP2	0.140562	10.9985	12.3726	4.54e-34	7.17e-33	62.824
SAP18	0.151016	11.1076	12.3711	4.63e-34	7.3e-33	62.8061
TXNDC12	0.111238	10.96	12.3696	4.7e-34	7.42e-33	62.7894
ZNF644	0.13981	10.9955	12.3673	4.83e-34	7.61e-33	62.7629
STRAP	0.122981	10.9789	12.367	4.85e-34	7.64e-33	62.759
PXN	0.0862292	10.9141	12.3639	5.03e-34	7.91e-33	62.7236
AC007383.3	0.0196566	10.8829	12.3476	6.08e-34	9.56e-33	62.5343
TBXAS1	0.0764993	10.9057	12.3458	6.21e-34	9.75e-33	62.5136
DENND4A	0.123986	10.9727	12.3413	6.54e-34	1.03e-32	62.4614
PLSCR1	0.0881028	10.9171	12.3338	7.14e-34	1.12e-32	62.3744
TRAF5	0.146054	11.026	12.3325	7.25e-34	1.14e-32	62.3599
BABAM1	0.0944725	10.9484	12.3242	7.99e-34	1.25e-32	62.2633
ACAD11	0.035513	10.8879	12.3208	8.3e-34	1.3e-32	62.225
BSCL2	0.0428934	10.8879	12.319	8.48e-34	1.33e-32	62.204
HMOX2	0.111811	10.9585	12.3166	8.72e-34	1.36e-32	62.1754
PDHB	0.119751	10.9708	12.3103	9.38e-34	1.47e-32	62.1031
SCLT1	0.0839284	10.923	12.3076	9.68e-34	1.51e-32	62.0721
PTDSS1	0.102905	10.9406	12.3073	9.72e-34	1.52e-32	62.0682
WAC	0.143482	11.0557	12.3041	1.01e-33	1.57e-32	62.0323
RBM5	0.138664	11.0311	12.2989	1.07e-33	1.67e-32	61.9718
NGRN	0.0534592	10.8956	12.2899	1.19e-33	1.85e-32	61.8683
BBX	0.152878	11.0593	12.2871	1.23e-33	1.91e-32	61.8357
TMEM120B	0.0768638	10.9226	12.2768	1.38e-33	2.15e-32	61.7169
DAPP1	0.154476	11.0571	12.2693	1.51e-33	2.34e-32	61.6313
ARIH2	0.106508	10.9523	12.2621	1.64e-33	2.55e-32	61.5479
CCT7	0.139441	11.0158	12.2496	1.9e-33	2.94e-32	61.4044
EPB42	0.0267755	10.8836	12.2492	1.9e-33	2.95e-32	61.3993
ZEB2-AS1	0.033647	10.8876	12.243	2.05e-33	3.17e-32	61.3287
SRPK2	0.13015	11.0001	12.2418	2.07e-33	3.21e-32	61.3145
BAX	-0.0980263	10.981	-12.2351	2.24e-33	3.47e-32	61.2378
ACCS	0.0535234	10.8953	12.2304	2.37e-33	3.66e-32	61.1839
HNRNPK	0.16897	11.2189	12.2294	2.39e-33	3.69e-32	61.1728
WDR1	0.125659	10.9975	12.2184	2.72e-33	4.19e-32	61.046
SLMAP	0.0955305	10.9306	12.2117	2.93e-33	4.53e-32	60.9696
NDUFA11	-0.109099	11.0257	-12.2029	3.25e-33	5.01e-32	60.8682
AKR1B1	0.106111	10.953	12.1924	3.67e-33	5.65e-32	60.7478
GSN	0.0811797	10.9102	12.1874	3.88e-33	5.98e-32	60.6911
BSG	0.104951	10.9757	12.18	4.23e-33	6.5e-32	60.6065
ZNF407	0.0836846	10.9148	12.178	4.33e-33	6.65e-32	60.5839
HIGD1A	0.0826954	10.9208	12.1764	4.41e-33	6.77e-32	60.565
ZAP70	0.105769	10.9295	12.1755	4.46e-33	6.84e-32	60.5545
RGS19	0.140502	11.0404	12.173	4.59e-33	7.03e-32	60.5261
LIMD1	0.0901086	10.9302	12.1704	4.72e-33	7.24e-32	60.4966
SYCP3	0.052432	10.8933	12.169	4.8e-33	7.35e-32	60.481
NIN	0.133767	11.0087	12.1608	5.27e-33	8.07e-32	60.3872
ATG4B	0.0862247	10.9255	12.1601	5.32e-33	8.13e-32	60.3793
UTY	0.112753	10.9678	12.1579	5.45e-33	8.33e-32	60.3542
COX6C	-0.129065	11.1182	-12.1516	5.86e-33	8.95e-32	60.2821
TYW1	0.0765683	10.9191	12.151	5.9e-33	9e-32	60.2753
DPY30	0.0992969	10.9608	12.148	6.11e-33	9.31e-32	60.2414
ZBED6	0.0586014	10.8921	12.148	6.11e-33	9.31e-32	60.2407
ZNF559-ZNF177	0.0253046	10.8833	12.1434	6.44e-33	9.81e-32	60.1881
SHARPIN	0.0865309	10.9386	12.142	6.55e-33	9.96e-32	60.1721
SLC17A9	0.0619738	10.8968	12.1347	7.12e-33	1.08e-31	60.0893
JAK2	0.085591	10.9188	12.1343	7.15e-33	1.09e-31	60.085
SMPD4	0.0699931	10.9114	12.1303	7.48e-33	1.14e-31	60.0394
COG1	0.0784631	10.9109	12.1282	7.67e-33	1.16e-31	60.0153
GOLIM4	0.0593387	10.8979	12.1176	8.66e-33	1.31e-31	59.8948
PRKAR1A	0.12062	10.979	12.1131	9.12e-33	1.38e-31	59.8427
TIMM23	0.0688463	10.9061	12.1024	1.03e-32	1.56e-31	59.7211
TNKS2	0.103794	10.9463	12.0984	1.08e-32	1.63e-31	59.6759
USP10	0.113256	10.9618	12.0979	1.08e-32	1.64e-31	59.6709
TBK1	0.0867228	10.9234	12.0949	1.12e-32	1.7e-31	59.6361
P4HB	0.12366	10.9894	12.0841	1.27e-32	1.92e-31	59.5139
DPF2	0.103751	10.9532	12.0829	1.29e-32	1.94e-31	59.5004
ITM2B	0.186675	11.2928	12.0805	1.32e-32	2e-31	59.4727
CLEC17A	0.0839518	10.9188	12.0792	1.34e-32	2.02e-31	59.458
TMEM256	-0.0889623	10.961	-12.0783	1.36e-32	2.04e-31	59.4481
RAD51	0.0275716	10.8839	12.0683	1.52e-32	2.29e-31	59.3339
MIA3	0.125093	10.9925	12.0675	1.54e-32	2.31e-31	59.3254
COX16	0.052893	10.9021	12.0666	1.55e-32	2.33e-31	59.3145
CDC123	0.117046	10.981	12.0614	1.65e-32	2.47e-31	59.2557
ABCF2	0.0535158	10.8902	12.0498	1.88e-32	2.82e-31	59.1246
GABPB1-AS1	-0.163028	11.183	-12.0473	1.93e-32	2.9e-31	59.0964
PRR14L	0.105593	10.9393	12.0452	1.98e-32	2.97e-31	59.0725
AVL9	0.0966114	10.942	12.0434	2.02e-32	3.03e-31	59.0518
CNST	0.0947529	10.942	12.0397	2.11e-32	3.15e-31	59.0106
DAP	0.0833088	10.9199	12.0393	2.12e-32	3.17e-31	59.0054
CAPZA2	0.129508	10.9976	12.0388	2.13e-32	3.18e-31	58.9998
PPT2-EGFL8	0.0210481	10.8828	12.0381	2.15e-32	3.21e-31	58.9918
NDUFA3	-0.101158	11.0007	-12.0371	2.17e-32	3.24e-31	58.9803
C19orf54	0.0315124	10.8873	12.0355	2.21e-32	3.3e-31	58.9621
TPCN1	0.0811633	10.9114	12.0269	2.44e-32	3.63e-31	58.8655
RANBP2	0.104364	10.9545	12.023	2.55e-32	3.8e-31	58.8215
BCAS3	0.0669672	10.9044	12.0187	2.68e-32	3.99e-31	58.7723
TOB1	0.101581	10.934	12.0146	2.8e-32	4.17e-31	58.7268
ZNF518A	0.100396	10.948	12.0132	2.85e-32	4.23e-31	58.7106
G3BP2	0.117507	10.9819	12.0128	2.86e-32	4.25e-31	58.7064
ADK	0.150969	11.0602	12.0106	2.93e-32	4.36e-31	58.6814
SLC3A2	0.104879	10.9448	12.0099	2.96e-32	4.39e-31	58.6731
MAMDC4	0.011085	10.8812	12.0086	3e-32	4.45e-31	58.6588
FCRL6	0.0795252	10.897	12.006	3.09e-32	4.58e-31	58.6297
TTC3	0.151612	11.0689	12.0054	3.11e-32	4.61e-31	58.6223
ARPP19	0.109276	10.9596	12.0048	3.13e-32	4.64e-31	58.616
PARP14	0.173829	11.1247	12.0036	3.18e-32	4.7e-31	58.6017
MTHFD1	0.0798024	10.9161	11.9905	3.69e-32	5.45e-31	58.4546
MCM3AP	0.0912556	10.9284	11.9844	3.95e-32	5.83e-31	58.3861
PARVG	0.123463	10.9972	11.9827	4.03e-32	5.95e-31	58.3659
PXK	0.126692	10.9868	11.9796	4.17e-32	6.15e-31	58.3316
SRSF1	0.126155	11.0048	11.9762	4.34e-32	6.39e-31	58.2932
ZNF292	0.143665	11.0471	11.9753	4.38e-32	6.45e-31	58.2828
DNAJC3	0.103484	10.9392	11.972	4.55e-32	6.69e-31	58.246
BBS2	0.0708731	10.9053	11.9693	4.69e-32	6.89e-31	58.2158
FDFT1	0.126897	10.9932	11.9672	4.8e-32	7.06e-31	58.1917
RAPGEF1	0.0958383	10.9422	11.9653	4.91e-32	7.2e-31	58.1706
IFI44	0.0749495	10.9007	11.9652	4.91e-32	7.21e-31	58.1691
SAMHD1	0.145744	10.9919	11.9639	4.98e-32	7.31e-31	58.1551
NBPF12	0.0579514	10.9037	11.9592	5.26e-32	7.7e-31	58.1022
TRAF3IP3	0.164924	11.2494	11.9555	5.48e-32	8.03e-31	58.0606
AUNIP	0.013895	10.8811	11.9506	5.8e-32	8.48e-31	58.0049
NUMB	0.121804	10.9786	11.9405	6.5e-32	9.5e-31	57.8912
RAN	0.161885	11.1595	11.9388	6.62e-32	9.68e-31	57.8728
GFM2	0.0561314	10.8999	11.9341	6.99e-32	1.02e-30	57.8193
PTPN4	0.115472	10.9612	11.9258	7.67e-32	1.12e-30	57.7267
TRIM14	0.0959379	10.942	11.9252	7.73e-32	1.13e-30	57.7195
ASCC3	0.0935493	10.937	11.9219	8.02e-32	1.17e-30	57.6829
GCOM1	0.0358221	10.8859	11.9126	8.91e-32	1.3e-30	57.5779
LY86-AS1	0.0343984	10.8862	11.9104	9.13e-32	1.33e-30	57.5538
TLDC2	0.031997	10.8848	11.9055	9.65e-32	1.4e-30	57.4992
SAFB2	0.110922	10.9746	11.9039	9.83e-32	1.43e-30	57.4802
MDH2	0.128303	11.0192	11.9013	1.01e-31	1.47e-30	57.4511
DNMT1	0.100272	10.9495	11.8998	1.03e-31	1.49e-30	57.4346
NFX1	0.104206	10.9463	11.8925	1.12e-31	1.62e-30	57.3535
TPM4	0.131814	11.0083	11.8861	1.2e-31	1.74e-30	57.281
HMGB2	0.115785	10.981	11.886	1.2e-31	1.74e-30	57.2797
MAGED2	0.101979	10.9399	11.8844	1.22e-31	1.77e-30	57.2627
PGAM1	0.131493	11.019	11.8842	1.23e-31	1.78e-30	57.2598
RBM4	0.100807	10.9649	11.8804	1.28e-31	1.85e-30	57.2172
A2M	0.0451204	10.8886	11.8694	1.45e-31	2.09e-30	57.0946
PIGB	0.059629	10.9012	11.8678	1.47e-31	2.13e-30	57.0772
TSPAN32	0.0851105	10.9167	11.858	1.65e-31	2.38e-30	56.9671
OGDH	0.0829729	10.923	11.8578	1.65e-31	2.38e-30	56.9647
TRBJ2-6	0.00736925	10.8799	11.8498	1.81e-31	2.6e-30	56.8756
MRPL37	0.089607	10.9281	11.8441	1.93e-31	2.77e-30	56.8124
ISCU	0.154656	11.1438	11.8402	2.01e-31	2.89e-30	56.769
FXYD5	0.160112	11.2271	11.8398	2.02e-31	2.91e-30	56.7637
APBB3	0.0608978	10.8971	11.839	2.04e-31	2.93e-30	56.755
LY86	0.146242	11.0468	11.8378	2.07e-31	2.97e-30	56.7421
TGOLN2	0.149145	11.0788	11.836	2.11e-31	3.03e-30	56.7222
MX1	0.101776	10.9455	11.8324	2.2e-31	3.15e-30	56.6811
GUSB	0.0873787	10.9267	11.8315	2.22e-31	3.18e-30	56.6712
TRIM6-TRIM34	0.0391418	10.8859	11.8275	2.32e-31	3.32e-30	56.6265
ZACN	0.0305006	10.8847	11.8171	2.61e-31	3.73e-30	56.5114
ANKMY1	0.0567273	10.8982	11.8137	2.71e-31	3.87e-30	56.4732
VPS53	0.0938835	10.94	11.8115	2.78e-31	3.97e-30	56.4484
NUP160	0.112655	10.9573	11.8093	2.85e-31	4.06e-30	56.4245
RBSN	0.0696326	10.9045	11.8019	3.09e-31	4.41e-30	56.3425
IFT57	0.141711	11.0238	11.8012	3.12e-31	4.44e-30	56.3344
SEC24C	0.0679794	10.9101	11.8002	3.15e-31	4.49e-30	56.3236
MDM2	0.0943033	10.9398	11.7982	3.22e-31	4.59e-30	56.3012
PYROXD1	0.0797245	10.9254	11.7899	3.53e-31	5.03e-30	56.2092
SLC15A2	0.0747666	10.9074	11.7899	3.54e-31	5.03e-30	56.2082
RNPS1	0.129464	11.0456	11.7892	3.57e-31	5.07e-30	56.2004
PRKAB1	0.0673896	10.9037	11.7834	3.8e-31	5.4e-30	56.1367
KDM5D	0.0967127	10.9369	11.7798	3.96e-31	5.62e-30	56.0966
RNH1	0.130602	11.0083	11.7757	4.15e-31	5.88e-30	56.0506
MTRR	0.0642447	10.9034	11.7719	4.33e-31	6.13e-30	56.0084
AK2	0.0966815	10.9453	11.7662	4.61e-31	6.53e-30	55.9452
NAGK	0.119526	10.9812	11.766	4.62e-31	6.54e-30	55.9438
HLA-DQA2	0.106841	10.9889	11.7605	4.91e-31	6.95e-30	55.8819
ATXN10	0.11074	10.9714	11.7582	5.04e-31	7.13e-30	55.8567
GLIPR1	0.143458	11.0608	11.7579	5.05e-31	7.14e-30	55.8537
IRF7	0.0932262	10.9421	11.7544	5.26e-31	7.42e-30	55.8149
DEDD2	0.0998195	10.9465	11.7542	5.27e-31	7.43e-30	55.8127
NCKAP1L	0.138857	11.0378	11.7514	5.43e-31	7.66e-30	55.7819
SEC23B	0.0811336	10.9114	11.75	5.52e-31	7.78e-30	55.7658
TXNDC5	0.07165	10.8961	11.7445	5.87e-31	8.27e-30	55.7047
SPON2	0.104229	10.9145	11.7422	6.02e-31	8.48e-30	55.68
TFRC	0.0841372	10.9206	11.7412	6.09e-31	8.57e-30	55.6685
APOBEC3G	0.13223	10.996	11.7328	6.69e-31	9.41e-30	55.5753
APOOL	0.0741075	10.9094	11.7321	6.74e-31	9.47e-30	55.5683
PRNP	0.0993129	10.9366	11.7319	6.76e-31	9.49e-30	55.5653
CMTM7	0.0945309	10.957	11.7208	7.65e-31	1.07e-29	55.4424
NKG7	0.167455	10.9564	11.7201	7.7e-31	1.08e-29	55.4352
POC1B	0.0826732	10.9182	11.7159	8.07e-31	1.13e-29	55.3889
DOK3	0.0683015	10.9075	11.7145	8.2e-31	1.15e-29	55.3735
CX3CR1	0.102621	10.9184	11.712	8.43e-31	1.18e-29	55.3457
PDIA4	0.105458	10.9326	11.7071	8.9e-31	1.25e-29	55.2914
SZT2	0.0899347	10.9289	11.7055	9.06e-31	1.27e-29	55.2741
C2orf68	0.0890396	10.9369	11.7021	9.41e-31	1.31e-29	55.2366
KPNA1	0.0840693	10.9256	11.7013	9.49e-31	1.33e-29	55.2276
TBC1D23	0.0841149	10.9214	11.6988	9.76e-31	1.36e-29	55.2001
PECAM1	0.114868	10.9509	11.6936	1.03e-30	1.44e-29	55.1427
BET1L	0.0661829	10.9086	11.6933	1.04e-30	1.45e-29	55.1392
ANKRD13C	0.0744759	10.9126	11.6807	1.19e-30	1.66e-29	55.0004
UTS2B	0.0287223	10.8848	11.6799	1.2e-30	1.68e-29	54.9915
SNAPC3	0.0835326	10.9289	11.6796	1.21e-30	1.68e-29	54.9882
PIGT	0.0900652	10.9295	11.6776	1.24e-30	1.72e-29	54.966
ZNF627	0.0415621	10.8931	11.6774	1.24e-30	1.72e-29	54.964
NR2C2	0.0716259	10.9178	11.6766	1.25e-30	1.73e-29	54.9551
RNF34	0.0875168	10.9319	11.6759	1.26e-30	1.75e-29	54.9478
FBXL5	0.104697	10.9511	11.6662	1.4e-30	1.94e-29	54.8405
FANCL	0.0527321	10.8976	11.666	1.41e-30	1.95e-29	54.8379
ARF4	0.108829	10.9522	11.6659	1.41e-30	1.95e-29	54.8375
GOT2	0.0760672	10.9108	11.6656	1.41e-30	1.95e-29	54.8338
APOL2	0.0655746	10.9102	11.6642	1.43e-30	1.98e-29	54.8184
TMEM43	0.076241	10.9156	11.6628	1.46e-30	2.01e-29	54.8029
PDLIM5	0.0786062	10.9123	11.6596	1.51e-30	2.08e-29	54.7684
GRN	0.135268	10.9785	11.6573	1.55e-30	2.14e-29	54.7423
GCC2	0.156386	11.0922	11.6552	1.58e-30	2.18e-29	54.7196
CUL4A	0.0839365	10.928	11.6544	1.6e-30	2.2e-29	54.7109
TRBC2	0.167331	11.1542	11.6536	1.61e-30	2.22e-29	54.7018
SLC5A10	0.0313529	10.8846	11.6532	1.62e-30	2.23e-29	54.697
ELMSAN1	0.1141	10.9743	11.6481	1.71e-30	2.36e-29	54.6409
TRPC4AP	0.0840458	10.9251	11.6463	1.75e-30	2.4e-29	54.6213
IGKJ3	0.0548026	10.8889	11.6405	1.86e-30	2.56e-29	54.5578
PRKD3	0.107667	10.9691	11.6361	1.96e-30	2.69e-29	54.5098
MLLT11	0.0504058	10.9019	11.6215	2.3e-30	3.16e-29	54.3488
BASP1	-0.111715	11.0031	-11.6205	2.32e-30	3.19e-29	54.3384
NDEL1	0.0814712	10.9207	11.6156	2.45e-30	3.36e-29	54.2851
SYTL3	0.0681241	10.9054	11.6151	2.47e-30	3.38e-29	54.2794
UBALD2	-0.0834425	10.9554	-11.6151	2.47e-30	3.38e-29	54.2789
SMC3	0.118715	10.9988	11.615	2.47e-30	3.38e-29	54.2776
ZBTB32	0.056022	10.8927	11.6138	2.5e-30	3.42e-29	54.2649
PPP1R14B	-0.0832251	10.9516	-11.6113	2.57e-30	3.52e-29	54.2371
GRAMD1C	0.0584217	10.8973	11.6093	2.63e-30	3.59e-29	54.2151
ADORA2A	0.0334341	10.885	11.6085	2.65e-30	3.62e-29	54.2065
THAP5	0.104201	10.9544	11.5984	2.96e-30	4.04e-29	54.0965
AP3S1	0.105034	10.9611	11.5975	2.99e-30	4.08e-29	54.0865
RFX3	0.0768262	10.9157	11.5923	3.17e-30	4.32e-29	54.0289
RPL19	-0.162057	11.8597	-11.5852	3.43e-30	4.67e-29	53.9513
TYK2	0.0763144	10.9161	11.5827	3.53e-30	4.8e-29	53.9244
LARS	0.115613	10.9933	11.5766	3.77e-30	5.12e-29	53.8576
SYS1-DBNDD2	0.0218753	10.8826	11.5766	3.77e-30	5.12e-29	53.8576
LSMEM2	0.0172752	10.8819	11.5753	3.82e-30	5.19e-29	53.8435
HEATR1	0.0808695	10.921	11.5748	3.85e-30	5.22e-29	53.838
HARBI1	0.0385004	10.8897	11.5732	3.91e-30	5.31e-29	53.8205
CASP2	0.0960828	10.9454	11.5679	4.15e-30	5.63e-29	53.7622
ANTXR2	0.0894154	10.9292	11.5641	4.33e-30	5.86e-29	53.7206
SLC35A1	0.071216	10.9094	11.5613	4.46e-30	6.04e-29	53.6899
ITFG2	0.103907	10.9609	11.5574	4.66e-30	6.3e-29	53.6483
TXN2	0.108195	10.9713	11.5559	4.73e-30	6.4e-29	53.6316
MYO1G	0.129639	11.0196	11.5518	4.96e-30	6.69e-29	53.5863
KRI1	0.0889871	10.9305	11.5503	5.04e-30	6.8e-29	53.5699
GLO1	0.112897	10.9748	11.55	5.05e-30	6.82e-29	53.5669
ELOVL1	0.0807081	10.926	11.5482	5.15e-30	6.95e-29	53.5473
CCDC18	0.0746034	10.9267	11.5451	5.33e-30	7.19e-29	53.5132
SAMD3	0.0839126	10.9153	11.5442	5.38e-30	7.25e-29	53.5042
YTHDF2	0.122693	10.984	11.5411	5.57e-30	7.5e-29	53.47
GZMA	0.128139	10.9374	11.5407	5.6e-30	7.53e-29	53.4656
QRICH1	0.0848223	10.9305	11.5392	5.69e-30	7.65e-29	53.4489
GIMAP5	0.0756018	10.9077	11.5359	5.9e-30	7.92e-29	53.4134
COPG1	0.0803352	10.9172	11.5355	5.93e-30	7.96e-29	53.4084
TSPAN14	0.10522	10.9513	11.5344	6e-30	8.05e-29	53.3964
GNAI3	0.127024	10.9903	11.5339	6.03e-30	8.08e-29	53.3916
APC	0.0951098	10.9383	11.5335	6.06e-30	8.11e-29	53.3873
FBXO16	0.0191605	10.8821	11.5291	6.35e-30	8.51e-29	53.3393
INO80D	0.103751	10.9528	11.5258	6.59e-30	8.82e-29	53.3036
DOC2A	0.007642	10.88	11.5255	6.61e-30	8.84e-29	53.3
STK10	0.124141	11.0016	11.5242	6.71e-30	8.96e-29	53.286
EBF1	0.101856	10.9523	11.5216	6.9e-30	9.22e-29	53.2576
BAIAP3	0.0408007	10.8877	11.5196	7.05e-30	9.41e-29	53.2361
PINX1	0.0303162	10.8842	11.5095	7.88e-30	1.05e-28	53.1262
MS4A14	0.0635624	10.8921	11.5026	8.5e-30	1.13e-28	53.0503
HNRNPA0	-0.107349	11.0284	-11.5024	8.52e-30	1.14e-28	53.0484
IL2RB	0.0830874	10.9081	11.5023	8.53e-30	1.14e-28	53.0471
SUPT16H	0.118627	10.9902	11.5021	8.54e-30	1.14e-28	53.0458
HDAC9	0.10513	10.9637	11.5002	8.73e-30	1.16e-28	53.0245
ATP11B	0.0817667	10.9311	11.4985	8.89e-30	1.18e-28	53.0059
C9orf43	0.0140911	10.882	11.4855	1.02e-29	1.36e-28	52.8653
APOL3	0.0922377	10.9323	11.4822	1.06e-29	1.41e-28	52.8292
CENPC	0.114839	10.9943	11.4749	1.15e-29	1.53e-28	52.7501
ARHGAP17	0.108921	10.9762	11.4732	1.17e-29	1.55e-28	52.7318
RNF114	0.104362	10.9618	11.4727	1.18e-29	1.56e-28	52.7258
FARSA	0.0813464	10.9247	11.468	1.24e-29	1.64e-28	52.6755
NHEJ1	0.0367999	10.8856	11.4676	1.25e-29	1.65e-28	52.6711
NUCKS1	-0.120858	11.0592	-11.467	1.25e-29	1.66e-28	52.6642
BLK	0.139053	11.0489	11.4623	1.32e-29	1.74e-28	52.6139
PPP3CA	0.128156	11.0222	11.462	1.32e-29	1.75e-28	52.6104
ANXA6	0.140972	11.0763	11.46	1.35e-29	1.79e-28	52.5889
RAF1	0.10964	10.9616	11.4596	1.36e-29	1.79e-28	52.584
OSBPL8	0.124625	11.0288	11.4557	1.42e-29	1.87e-28	52.5421
GTF3C1	0.0767943	10.9159	11.4547	1.43e-29	1.89e-28	52.5313
ALG11	0.0548256	10.8971	11.4546	1.44e-29	1.89e-28	52.5296
SOCS5	0.0683693	10.9037	11.4542	1.44e-29	1.9e-28	52.5261
UVRAG	0.118152	11.003	11.4488	1.53e-29	2.01e-28	52.4673
NUP214	0.0921144	10.9405	11.4474	1.55e-29	2.04e-28	52.4516
P2RY10	0.125123	10.9937	11.4434	1.62e-29	2.13e-28	52.4082
TRIM34	0.0387064	10.8866	11.4342	1.79e-29	2.35e-28	52.3095
TRMT1	0.0882955	10.9331	11.431	1.86e-29	2.44e-28	52.275
SDHB	0.104962	10.9636	11.4305	1.87e-29	2.45e-28	52.2688
USP8	0.141854	11.0475	11.4298	1.88e-29	2.47e-28	52.2619
IQGAP2	0.0948547	10.9342	11.4269	1.94e-29	2.54e-28	52.2299
MYO18A	0.0556108	10.8978	11.4244	2e-29	2.61e-28	52.2029
NT5C1B-RDH14	0.0157834	10.8815	11.4238	2.01e-29	2.63e-28	52.197
PPT1	0.107131	10.9515	11.4212	2.07e-29	2.7e-28	52.1685
YPEL3	-0.122699	11.0773	-11.4176	2.15e-29	2.81e-28	52.1299
UBA6	0.105173	10.965	11.4176	2.15e-29	2.81e-28	52.1294
SAMD11	0.00718142	10.8799	11.4172	2.16e-29	2.82e-28	52.1256
PET100	-0.0843207	10.9701	-11.4161	2.18e-29	2.85e-28	52.1137
ABCC10	0.0713588	10.9036	11.412	2.28e-29	2.98e-28	52.0689
SNRPB	0.134557	11.0888	11.4098	2.34e-29	3.05e-28	52.0451
MTRNR2L8	-0.0842346	10.9592	-11.403	2.52e-29	3.28e-28	51.9717
NDUFA5	0.117152	10.9923	11.3964	2.71e-29	3.52e-28	51.9006
FAM49A	0.0849878	10.9217	11.3945	2.76e-29	3.59e-28	51.881
CARS-AS1	0.0212092	10.8825	11.3903	2.89e-29	3.76e-28	51.8348
DRAM2	0.130842	11.0244	11.3863	3.02e-29	3.92e-28	51.7921
KAT5	0.0735855	10.9222	11.3815	3.18e-29	4.13e-28	51.7402
TRIM73	-0.075971	10.9422	-11.3802	3.23e-29	4.19e-28	51.7262
HAVCR2	0.0614508	10.8966	11.3788	3.27e-29	4.25e-28	51.7114
POLN	0.0185535	10.8821	11.3782	3.29e-29	4.27e-28	51.7054
PDK3	0.0584074	10.9027	11.3708	3.57e-29	4.63e-28	51.625
DDX41	0.0766118	10.9167	11.3694	3.63e-29	4.69e-28	51.6102
DR1	0.107536	10.9653	11.3595	4.03e-29	5.22e-28	51.5039
TIMMDC1	0.0934937	10.9388	11.357	4.15e-29	5.36e-28	51.477
TSPAN31	0.0780989	10.9257	11.3567	4.16e-29	5.37e-28	51.4737
CNNM2	0.0529826	10.8936	11.3541	4.28e-29	5.52e-28	51.4461
PSD	0.0249443	10.8853	11.3537	4.3e-29	5.55e-28	51.4411
ADAM8	0.0861618	10.9269	11.3481	4.56e-29	5.89e-28	51.3817
UBE4A	0.082922	10.9289	11.3466	4.64e-29	5.98e-28	51.3655
PARP12	0.0820697	10.924	11.3424	4.85e-29	6.25e-28	51.3205
TFEB	0.106573	10.9688	11.3389	5.04e-29	6.49e-28	51.2825
RPA1	0.0890546	10.9303	11.3389	5.04e-29	6.49e-28	51.2823
L34079.3	0.0089993	10.8802	11.3384	5.07e-29	6.52e-28	51.2768
TSN	0.09576	10.9438	11.3334	5.35e-29	6.88e-28	51.2232
PAPSS1	0.0812805	10.9212	11.3301	5.55e-29	7.12e-28	51.188
MTF2	0.120594	10.985	11.326	5.8e-29	7.44e-28	51.144
LYPLAL1	0.0907182	10.9383	11.3251	5.86e-29	7.51e-28	51.1341
SEC11C	0.12184	10.9798	11.32	6.19e-29	7.93e-28	51.0797
GAB1	0.0687774	10.9044	11.3158	6.47e-29	8.29e-28	51.035
PIBF1	0.0895002	10.9367	11.315	6.53e-29	8.36e-28	51.0261
MRFAP1L1	0.0961515	10.944	11.3127	6.69e-29	8.56e-28	51.002
SDCBP	0.129458	10.9974	11.3125	6.71e-29	8.58e-28	50.9995
BACH1	0.0907105	10.9359	11.3082	7.03e-29	8.98e-28	50.9531
EIF4A2	0.159059	11.2183	11.3068	7.13e-29	9.11e-28	50.9388
DECR1	0.109044	10.9798	11.305	7.27e-29	9.29e-28	50.919
YIF1B	0.0655477	10.9084	11.3049	7.28e-29	9.29e-28	50.9177
DOCK5	0.0581126	10.8969	11.3032	7.42e-29	9.46e-28	50.8995
PSMB3	0.123598	11.0418	11.3007	7.62e-29	9.71e-28	50.8733
SEL1L	0.0978526	10.9389	11.2998	7.69e-29	9.8e-28	50.8637
ZMYM5	0.090075	10.9331	11.2985	7.8e-29	9.93e-28	50.8492
ZBED5	0.101158	10.962	11.2966	7.96e-29	1.01e-27	50.8289
S1PR5	0.0607097	10.8963	11.2945	8.14e-29	1.04e-27	50.8067
ITGAM	0.0866104	10.9171	11.2907	8.48e-29	1.08e-27	50.7666
LRRK2	0.101165	10.9372	11.2901	8.54e-29	1.08e-27	50.7593
G3BP1	0.126307	11.0106	11.289	8.65e-29	1.1e-27	50.7474
C19orf53	-0.109112	11.0536	-11.2873	8.8e-29	1.12e-27	50.7292
HSPA9	0.11692	10.9889	11.2853	8.99e-29	1.14e-27	50.708
KANSL3	0.066021	10.905	11.2809	9.43e-29	1.19e-27	50.6612
SNAP23	0.117386	11.0024	11.2765	9.89e-29	1.25e-27	50.614
GPAA1	0.0823401	10.9302	11.2695	1.07e-28	1.35e-27	50.5391
CD38	0.0936366	10.9205	11.2691	1.07e-28	1.35e-27	50.535
PCED1B	0.0798478	10.9418	11.2612	1.17e-28	1.47e-27	50.451
SLU7	0.113	10.977	11.2598	1.18e-28	1.49e-27	50.436
TOMM20	-0.120411	11.0745	-11.2589	1.19e-28	1.51e-27	50.4268
IFRD1	0.082497	10.9252	11.2576	1.21e-28	1.53e-27	50.4126
CHMP1B	0.0896203	10.9434	11.2574	1.21e-28	1.53e-27	50.4103
NAMPT	0.0957356	10.9299	11.2533	1.27e-28	1.6e-27	50.367
TOR1A	0.0767125	10.9161	11.2532	1.27e-28	1.6e-27	50.3657
ESYT1	0.0992876	10.9516	11.2499	1.31e-28	1.66e-27	50.3311
LYL1	-0.0944233	10.9784	-11.2497	1.32e-28	1.66e-27	50.3288
PYGB	0.0580904	10.9002	11.2493	1.32e-28	1.67e-27	50.3238
HECTD3	0.0595866	10.9	11.2493	1.32e-28	1.67e-27	50.3237
NSFL1C	0.0956267	10.9569	11.246	1.37e-28	1.72e-27	50.2893
ING3	0.0937917	10.933	11.2448	1.39e-28	1.74e-27	50.2766
FAM214A	0.114029	10.9735	11.242	1.43e-28	1.8e-27	50.2463
NPAT	0.102552	10.9604	11.2406	1.45e-28	1.82e-27	50.2316
PTPN22	0.0899885	10.9369	11.2338	1.56e-28	1.96e-27	50.1593
NKTR	0.153055	11.1167	11.2313	1.61e-28	2.01e-27	50.1328
TBC1D8	0.0456522	10.8889	11.231	1.61e-28	2.02e-27	50.1295
PRKCD	0.0906782	10.9253	11.2273	1.68e-28	2.1e-27	50.0897
COL4A4	0.0606544	10.9022	11.218	1.85e-28	2.32e-27	49.9914
POM121	0.0814879	10.9363	11.2135	1.94e-28	2.43e-27	49.9428
NR2C1	0.077893	10.9198	11.2101	2.01e-28	2.52e-27	49.9076
GNLY	0.140702	10.9315	11.2075	2.07e-28	2.59e-27	49.8794
UBL7	0.0900267	10.935	11.2074	2.07e-28	2.59e-27	49.8786
LINC00299	0.0392461	10.8872	11.2062	2.1e-28	2.62e-27	49.8653
AMBP	0.00398798	10.8793	11.202	2.2e-28	2.74e-27	49.8208
ELMO2	0.0645164	10.9016	11.1992	2.27e-28	2.82e-27	49.7909
NAA50	0.0931275	10.9369	11.1984	2.28e-28	2.84e-27	49.7829
TRAPPC9	0.0574899	10.8995	11.1973	2.31e-28	2.88e-27	49.7708
SNRPF	-0.0942168	10.9939	-11.1936	2.4e-28	2.99e-27	49.7322
TAOK3	0.135114	11.0474	11.19	2.5e-28	3.11e-27	49.6935
ATXN3	0.0932931	10.951	11.1864	2.6e-28	3.22e-27	49.6558
GM2A	0.0789373	10.9181	11.1829	2.69e-28	3.34e-27	49.6187
TRDC	0.0817554	10.9063	11.1829	2.7e-28	3.34e-27	49.6182
ECD	0.0720098	10.9165	11.1697	3.11e-28	3.85e-27	49.478
TES	0.121201	11.0013	11.1644	3.28e-28	4.07e-27	49.4228
SAE1	0.0777249	10.9212	11.1577	3.53e-28	4.37e-27	49.3514
COX8A	-0.105179	11.0326	-11.1563	3.58e-28	4.43e-27	49.3367
PIH1D1	0.0936552	10.9517	11.1532	3.7e-28	4.58e-27	49.304
NT5C3A	0.117493	10.9886	11.1516	3.77e-28	4.66e-27	49.2866
TXLNA	0.0755305	10.9185	11.1491	3.87e-28	4.78e-27	49.2608
SLC39A9	0.048653	10.8993	11.1471	3.95e-28	4.87e-27	49.2398
ADHFE1	0.046107	10.8899	11.1438	4.09e-28	5.05e-27	49.2042
CCT2	0.122531	11.0083	11.142	4.17e-28	5.14e-27	49.1856
ZNF318	0.0989382	10.951	11.1412	4.2e-28	5.18e-27	49.1775
ZNF32-AS2	0.0163893	10.8816	11.1327	4.6e-28	5.67e-27	49.0877
C11orf24	0.0652785	10.911	11.1266	4.91e-28	6.05e-27	49.0232
MRPL49	0.0727407	10.9154	11.1209	5.22e-28	6.42e-27	48.963
CCL5	0.148264	10.9578	11.1163	5.48e-28	6.74e-27	48.9147
C5orf51	0.0730943	10.9104	11.1161	5.49e-28	6.75e-27	48.9126
BCL7C	-0.0777614	10.9528	-11.1153	5.54e-28	6.8e-27	48.9039
HSPE1	-0.100629	11.0154	-11.1149	5.56e-28	6.83e-27	48.8998
DPM2	0.0778633	10.9284	11.1136	5.64e-28	6.92e-27	48.886
PSMD6	0.104649	10.9686	11.1104	5.83e-28	7.16e-27	48.8521
GABARAPL2	0.131445	11.0547	11.1083	5.97e-28	7.31e-27	48.8296
DPH7	0.0789047	10.9147	11.107	6.05e-28	7.41e-27	48.8164
RGS1	0.0352949	10.8865	11.1045	6.21e-28	7.6e-27	48.7904
NUDC	0.111815	11.0034	11.0944	6.91e-28	8.46e-27	48.6837
DNAJC13	0.0839098	10.9198	11.0935	6.98e-28	8.54e-27	48.674
HDAC2	0.0998455	10.951	11.0929	7.02e-28	8.58e-27	48.6682
NPIPB11	0.0248317	10.8845	11.0828	7.82e-28	9.56e-27	48.5611
HEXA	0.100821	10.9802	11.0776	8.26e-28	1.01e-26	48.5069
IGLV2-8	0.0654115	10.8913	11.075	8.49e-28	1.04e-26	48.4796
GBP4	0.0948366	10.939	11.0719	8.77e-28	1.07e-26	48.4473
MAP4K5	0.0843158	10.9323	11.0714	8.82e-28	1.08e-26	48.4417
DAGLB	0.0660628	10.904	11.0698	8.97e-28	1.09e-26	48.425
ASAH1	0.131433	11.0124	11.0649	9.45e-28	1.15e-26	48.3734
KIAA1468	0.0750674	10.9193	11.0646	9.48e-28	1.15e-26	48.3698
LTB	-0.194779	11.5129	-11.0633	9.62e-28	1.17e-26	48.3561
NPRL2	0.077295	10.9208	11.0626	9.68e-28	1.18e-26	48.3493
C1GALT1	0.103157	10.9627	11.058	1.02e-27	1.23e-26	48.3012
RASSF4	0.0726056	10.9004	11.0567	1.03e-27	1.25e-26	48.2877
VTI1A	0.0801044	10.9304	11.0552	1.05e-27	1.27e-26	48.2717
CNP	0.0832348	10.9148	11.0526	1.08e-27	1.31e-26	48.2439
COLGALT1	0.0720311	10.916	11.0522	1.08e-27	1.31e-26	48.2396
NCBP2-AS1	0.0168843	10.882	11.0519	1.08e-27	1.31e-26	48.2365
NFYC	0.0851107	10.9359	11.0491	1.12e-27	1.35e-26	48.2075
HNRNPH2	0.0964865	10.9517	11.0449	1.17e-27	1.41e-26	48.1633
CENPO	0.0281176	10.8856	11.0411	1.22e-27	1.47e-26	48.1235
NUDCD1	0.0664499	10.9132	11.0407	1.22e-27	1.48e-26	48.1195
C11orf98	0.030281	10.891	11.039	1.24e-27	1.5e-26	48.1017
RHOC	0.090932	10.9329	11.036	1.28e-27	1.55e-26	48.0706
DIDO1	0.102736	10.9705	11.0344	1.3e-27	1.57e-26	48.0538
STARD5	0.04487	10.8951	11.0305	1.36e-27	1.64e-26	48.0127
DDHD2	0.094147	10.9383	11.025	1.44e-27	1.74e-26	47.9554
CD244	0.0547323	10.895	11.0248	1.44e-27	1.74e-26	47.9528
TRBJ2-7	0.0158474	10.8815	11.0229	1.47e-27	1.77e-26	47.9332
COL4A3	0.0481295	10.8919	11.019	1.53e-27	1.85e-26	47.8921
EIF2AK2	0.108659	10.9654	11.0152	1.6e-27	1.92e-26	47.8528
RBBP4	0.125684	11.023	11.0082	1.72e-27	2.07e-26	47.7794
VPS72	0.0759681	10.9206	11.0076	1.73e-27	2.08e-26	47.7731
SLC4A1AP	0.079584	10.9255	11.0031	1.81e-27	2.18e-26	47.7261
VTA1	0.0837666	10.9291	11.001	1.86e-27	2.23e-26	47.7037
TRPM7	0.0957778	10.9507	11.0008	1.86e-27	2.23e-26	47.7017
AGTRAP	0.0831296	10.9261	10.9972	1.93e-27	2.31e-26	47.6645
CPNE5	0.104842	10.9614	10.9939	2e-27	2.39e-26	47.6298
MPDU1	0.0638669	10.9126	10.9904	2.07e-27	2.48e-26	47.593
PPCS	0.11312	10.9899	10.9898	2.09e-27	2.5e-26	47.5876
FGD3	0.10231	10.9683	10.9839	2.22e-27	2.66e-26	47.5252
UQCC1	0.0686897	10.9108	10.9811	2.29e-27	2.73e-26	47.4962
GTF3C2-AS1	0.0298975	10.8852	10.9792	2.33e-27	2.79e-26	47.4761
PTP4A2	0.141	11.1133	10.9754	2.43e-27	2.9e-26	47.4371
C6orf47-AS1	0.0151399	10.8817	10.9678	2.63e-27	3.14e-26	47.3574
FTSJ1	0.0677882	10.9095	10.9671	2.65e-27	3.16e-26	47.3508
BIRC6-AS1	0.0162411	10.8816	10.958	2.92e-27	3.48e-26	47.2554
ATF7	0.0657394	10.9169	10.9543	3.03e-27	3.61e-26	47.2167
ANGPTL1	0.0527856	10.8983	10.953	3.07e-27	3.66e-26	47.2037
ITFG1-AS1	0.0141015	10.8814	10.9491	3.2e-27	3.81e-26	47.1629
RARS	0.086711	10.9277	10.9465	3.29e-27	3.91e-26	47.1361
SLC11A1	0.104157	10.9152	10.9454	3.33e-27	3.95e-26	47.1248
GLB1	0.0774937	10.919	10.9379	3.6e-27	4.28e-26	47.0463
PYCARD-AS1	0.0401951	10.8977	10.9373	3.62e-27	4.3e-26	47.0408
PSMC5	0.115549	11.0099	10.9368	3.64e-27	4.32e-26	47.0349
SIGLEC14	0.0351	10.8897	10.9363	3.66e-27	4.34e-26	47.0304
EXOSC8	0.0962483	10.9544	10.934	3.75e-27	4.44e-26	47.006
ACP5	0.090718	10.9383	10.9336	3.77e-27	4.46e-26	47.0016
SREBF2	0.0763836	10.9287	10.9317	3.84e-27	4.55e-26	46.982
RAD9A	0.0674846	10.9395	10.9301	3.9e-27	4.62e-26	46.9658
ARHGAP12	0.0696336	10.9126	10.9251	4.11e-27	4.87e-26	46.9136
RASSF5	0.102754	10.9638	10.9201	4.33e-27	5.12e-26	46.862
SLC25A39	0.0917041	10.9416	10.9197	4.35e-27	5.14e-26	46.8578
PQLC3	0.0836481	10.9285	10.9183	4.42e-27	5.21e-26	46.8436
QARS	0.0881789	10.9418	10.912	4.72e-27	5.57e-26	46.7782
FNDC3B	0.0671073	10.9027	10.9114	4.75e-27	5.6e-26	46.7714
HLA-DMB	0.181609	11.2413	10.9103	4.8e-27	5.66e-26	46.7599
TTN-AS1	0.0637688	10.9126	10.9086	4.89e-27	5.76e-26	46.7428
ZNF207	0.143617	11.1255	10.903	5.18e-27	6.1e-26	46.6844
ACSL5	0.0727891	10.9151	10.9019	5.24e-27	6.17e-26	46.6734
EPS15L1	0.0750442	10.9278	10.8957	5.59e-27	6.58e-26	46.6089
FANCA	0.0533993	10.8991	10.8911	5.87e-27	6.9e-26	46.5614
TNPO3	0.0829404	10.9321	10.8845	6.29e-27	7.39e-26	46.4925
DIP2A	0.0945247	10.9463	10.8832	6.37e-27	7.49e-26	46.4793
AES	-0.140355	11.2641	-10.8801	6.58e-27	7.73e-26	46.4472
ATP6V0E2-AS1	0.0191479	10.8833	10.8769	6.8e-27	7.98e-26	46.4145
TRBJ2-5	0.00751675	10.8799	10.8763	6.85e-27	8.03e-26	46.4082
SCPEP1	0.121587	11.0017	10.8732	7.07e-27	8.29e-26	46.3764
TMEM262	0.0255009	10.8837	10.8728	7.1e-27	8.32e-26	46.3719
SIGMAR1	0.0649847	10.9026	10.8726	7.12e-27	8.33e-26	46.3699
TRBJ2-2	0.011272	10.8806	10.8723	7.14e-27	8.36e-26	46.3663
2022-03-09	-0.0881706	10.9725	-10.8662	7.61e-27	8.9e-26	46.3038
SNRPC	0.0996469	10.98	10.8654	7.68e-27	8.97e-26	46.295
RCC1	0.043611	10.8964	10.8616	7.98e-27	9.33e-26	46.2561
IGHA2	0.099119	10.9092	10.8599	8.12e-27	9.48e-26	46.2389
WDR6	0.0822904	10.9328	10.8599	8.13e-27	9.48e-26	46.2384
SET	0.147562	11.2278	10.8586	8.23e-27	9.6e-26	46.2254
HCK	0.0894843	10.9255	10.8543	8.61e-27	1e-25	46.1813
POTEI	0.00289842	10.8791	10.8541	8.63e-27	1.01e-25	46.1786
GUK1	0.122027	11.0436	10.8536	8.68e-27	1.01e-25	46.1734
IGHV4-59	0.0509546	10.8884	10.8533	8.7e-27	1.01e-25	46.1709
UBR7	0.0622253	10.9048	10.8509	8.92e-27	1.04e-25	46.146
CLEC2D	0.160117	11.198	10.8504	8.97e-27	1.04e-25	46.1408
MEAF6	0.117388	11.0111	10.8461	9.37e-27	1.09e-25	46.0965
NHLRC2	0.0891462	10.9338	10.8458	9.41e-27	1.09e-25	46.0931
LILRB2	0.0959669	10.9126	10.8449	9.5e-27	1.1e-25	46.0836
UNC13D	0.0729343	10.9185	10.8446	9.52e-27	1.1e-25	46.0808
MFF	0.107256	10.9838	10.8375	1.03e-26	1.19e-25	46.0071
SGTA	0.0650425	10.9073	10.8361	1.04e-26	1.21e-25	45.9928
BBS9	0.055457	10.898	10.8354	1.05e-26	1.21e-25	45.9862
LRRFIP1	0.14744	11.1659	10.8352	1.05e-26	1.22e-25	45.9839
IL15RA	0.0402359	10.8895	10.8333	1.07e-26	1.24e-25	45.9648
SP140L	0.123986	11.0414	10.8275	1.14e-26	1.32e-25	45.9042
SLC35A5	0.0566899	10.904	10.8269	1.14e-26	1.32e-25	45.8985
ASH1L-AS1	0.0425298	10.8924	10.8207	1.22e-26	1.41e-25	45.8349
ZNF638	0.128478	11.0368	10.8182	1.25e-26	1.45e-25	45.8087
UBR5	0.0931696	10.9496	10.8115	1.34e-26	1.55e-25	45.7397
TMX2	0.0812436	10.9242	10.8107	1.35e-26	1.56e-25	45.7312
USP39	0.0750183	10.9194	10.807	1.41e-26	1.62e-25	45.6931
PCMT1	0.106355	10.9812	10.8057	1.43e-26	1.64e-25	45.6803
NEDD9	0.0851877	10.9379	10.805	1.44e-26	1.65e-25	45.6735
CHMP1A	0.0778526	10.9274	10.8041	1.45e-26	1.67e-25	45.6641
UBR4	0.0872749	10.9412	10.8006	1.5e-26	1.73e-25	45.6274
TEX9	0.0491202	10.8936	10.8001	1.51e-26	1.74e-25	45.6226
KLHL28	0.0835449	10.9293	10.7954	1.59e-26	1.82e-25	45.5739
ARFGAP2	0.103047	10.9765	10.7941	1.61e-26	1.85e-25	45.5613
ERGIC3	0.105836	10.9716	10.793	1.63e-26	1.87e-25	45.5493
CLASP2	0.0807726	10.9278	10.7876	1.72e-26	1.97e-25	45.4949
USO1	0.0891404	10.9411	10.7875	1.72e-26	1.97e-25	45.4932
TBC1D22A	0.10214	10.977	10.7871	1.73e-26	1.98e-25	45.4892
IGFBP7	0.0537978	10.8981	10.784	1.78e-26	2.04e-25	45.4579
CAPN3	0.0391926	10.8893	10.7816	1.83e-26	2.1e-25	45.4327
VPS13D	0.0773513	10.9228	10.7815	1.83e-26	2.1e-25	45.432
PTGES3	0.140879	11.1181	10.7805	1.85e-26	2.12e-25	45.4216
CD58	0.0659068	10.9091	10.7786	1.89e-26	2.16e-25	45.4025
ZNF24	0.109871	10.9923	10.776	1.94e-26	2.21e-25	45.3757
NOL12	0.0598331	10.9073	10.7718	2.03e-26	2.31e-25	45.3321
NUP133	0.0665725	10.908	10.7696	2.07e-26	2.37e-25	45.3093
EMC7	0.0923808	10.9515	10.7675	2.12e-26	2.42e-25	45.2882
MCOLN2	0.0548807	10.8984	10.7617	2.25e-26	2.56e-25	45.2284
RNF141	0.102818	10.9723	10.7598	2.29e-26	2.61e-25	45.2098
SETD6	0.0461999	10.8976	10.7592	2.31e-26	2.63e-25	45.203
C15orf38-AP3S2	0.0247925	10.8832	10.7515	2.5e-26	2.84e-25	45.1242
SHMT2	0.0978614	10.9596	10.7486	2.57e-26	2.93e-25	45.095
PDLIM1	0.136407	11.0532	10.7478	2.6e-26	2.95e-25	45.0864
LATS1	0.0746214	10.9222	10.7318	3.06e-26	3.48e-25	44.9227
MS4A7	0.103559	10.9273	10.7309	3.09e-26	3.51e-25	44.9136
IWS1	0.0965409	10.9633	10.7302	3.11e-26	3.53e-25	44.9067
ASB6	0.0533731	10.9009	10.7293	3.14e-26	3.56e-25	44.8977
ZMYM6	0.0792961	10.9202	10.7252	3.27e-26	3.71e-25	44.8557
DOK2	0.0913525	10.9309	10.7242	3.31e-26	3.75e-25	44.8448
TOX	0.0504019	10.8941	10.7225	3.37e-26	3.82e-25	44.8279
ACTR10	0.0916233	10.9436	10.7178	3.54e-26	4e-25	44.7796
IFNAR2	0.0773065	10.9349	10.7152	3.63e-26	4.11e-25	44.7533
CNOT2	0.109606	10.9929	10.7137	3.69e-26	4.17e-25	44.7385
L1CAM	0.0337268	10.886	10.7103	3.82e-26	4.32e-25	44.7031
ACTG1	0.186849	11.5178	10.7096	3.85e-26	4.35e-25	44.6959
MFSD10	0.0959072	10.9616	10.7084	3.89e-26	4.39e-25	44.6845
MAPRE1	0.0914634	10.944	10.7061	3.98e-26	4.5e-25	44.6612
CHST15	0.0609541	10.9019	10.705	4.03e-26	4.55e-25	44.6492
ARID4A	0.119841	11.0115	10.7036	4.09e-26	4.61e-25	44.6357
DHRS7	0.113173	10.9929	10.7023	4.15e-26	4.67e-25	44.6215
DGKA	0.11232	10.9845	10.6984	4.31e-26	4.86e-25	44.5826
ARHGAP1	0.0765905	10.9328	10.6981	4.33e-26	4.87e-25	44.5796
UBLCP1	0.0918444	10.947	10.6897	4.72e-26	5.31e-25	44.4933
RAVER1	0.0347202	10.8882	10.6896	4.72e-26	5.31e-25	44.4928
PGD	0.0771367	10.918	10.6887	4.77e-26	5.36e-25	44.4832
KRBOX4	0.063102	10.9072	10.6873	4.84e-26	5.43e-25	44.4689
PNRC2	0.121887	11.0331	10.6871	4.85e-26	5.44e-25	44.4668
CHCHD2	0.136743	11.2241	10.6847	4.97e-26	5.57e-25	44.4424
F2R	0.0559759	10.8935	10.6837	5.02e-26	5.63e-25	44.4323
AC010761.6	0.010223	10.8804	10.6824	5.08e-26	5.7e-25	44.4197
FAM208A	0.100992	10.9777	10.6802	5.2e-26	5.83e-25	44.3972
EFTUD2	0.0802949	10.9276	10.6752	5.48e-26	6.13e-25	44.3457
NOL4L	0.0562038	10.9006	10.6711	5.71e-26	6.39e-25	44.3048
CNKSR3	0.0286921	10.885	10.6702	5.76e-26	6.44e-25	44.2955
ESD	0.105266	10.9785	10.6635	6.17e-26	6.9e-25	44.2275
SRR	0.0368805	10.8886	10.6623	6.25e-26	6.98e-25	44.2148
DPYD	0.0858196	10.9295	10.6596	6.42e-26	7.17e-25	44.1878
FAM177B	0.0756184	10.9131	10.6561	6.65e-26	7.43e-25	44.1523
PHF3	0.135271	11.0604	10.6553	6.71e-26	7.49e-25	44.1443
INPP5K	0.0690704	10.9127	10.6547	6.76e-26	7.53e-25	44.1374
NF2	0.0609445	10.9051	10.6515	6.97e-26	7.78e-25	44.1057
CAT	0.115766	10.9981	10.6501	7.08e-26	7.89e-25	44.091
SULF2	0.0650822	10.9102	10.6497	7.11e-26	7.92e-25	44.0867
SLC9A8	0.0509582	10.8992	10.6483	7.21e-26	8.03e-25	44.0728
DCTD	0.0739445	10.9212	10.6449	7.46e-26	8.3e-25	44.0388
P2RY11	0.033094	10.8916	10.6425	7.65e-26	8.51e-25	44.0138
NDUFS3	0.0861996	10.9525	10.6341	8.34e-26	9.27e-25	43.9285
LAMTOR1	0.123576	11.0523	10.6323	8.49e-26	9.43e-25	43.9111
GUCD1	0.105739	10.9777	10.6317	8.54e-26	9.49e-25	43.9045
MGAT5	0.0910737	10.9475	10.6309	8.61e-26	9.56e-25	43.8965
ZKSCAN8	0.0653859	10.9067	10.6297	8.72e-26	9.67e-25	43.8845
ZFC3H1	0.102255	10.9919	10.6284	8.83e-26	9.79e-25	43.8716
CRLF3	0.10394	10.9839	10.6276	8.9e-26	9.86e-25	43.8636
GMPPA	0.0658538	10.9043	10.6273	8.93e-26	9.89e-25	43.8605
UQCR10	-0.104776	11.0639	-10.6262	9.04e-26	1e-24	43.8489
TCTA	0.0669693	10.9114	10.6245	9.19e-26	1.02e-24	43.8318
TRIP12	0.0965556	10.9608	10.624	9.24e-26	1.02e-24	43.8272
ARMCX3-AS1	0.00878847	10.8802	10.6229	9.34e-26	1.03e-24	43.816
KIR3DL1	0.0431082	10.8871	10.6226	9.38e-26	1.04e-24	43.8123
LUC7L	0.0950964	10.9584	10.6222	9.41e-26	1.04e-24	43.8083
TOR3A	0.0821593	10.9352	10.6182	9.8e-26	1.08e-24	43.7685
IL7	0.055305	10.9006	10.6154	1.01e-25	1.11e-24	43.7397
CCDC175	0.0154431	10.8814	10.6142	1.02e-25	1.13e-24	43.7276
PISD	0.0690191	10.9131	10.6071	1.1e-25	1.21e-24	43.6556
MCTP2	0.0908586	10.9443	10.6071	1.1e-25	1.21e-24	43.6556
KAT2B	0.0620789	10.9092	10.6065	1.1e-25	1.22e-24	43.6494
TNFAIP8	0.14734	11.1551	10.602	1.16e-25	1.27e-24	43.6038
APEH	0.0775419	10.9236	10.6014	1.16e-25	1.28e-24	43.5979
TIMM17B	0.0758222	10.9398	10.5968	1.22e-25	1.34e-24	43.5521
SIAE	0.0353288	10.8887	10.5962	1.23e-25	1.35e-24	43.5457
UBXN2B	0.0626458	10.9082	10.5945	1.25e-25	1.37e-24	43.5281
DPP9	0.0634837	10.9145	10.5938	1.26e-25	1.38e-24	43.5214
IFFO1	0.0602272	10.9025	10.5906	1.3e-25	1.42e-24	43.4893
CTSH	0.136045	11.0452	10.5892	1.32e-25	1.44e-24	43.4753
PI4KB	0.0748015	10.9226	10.5865	1.35e-25	1.48e-24	43.4478
FLOT1	0.0821901	10.9313	10.586	1.36e-25	1.49e-24	43.443
SIGLEC10	0.0721562	10.9178	10.5859	1.36e-25	1.49e-24	43.4418
SNX14	0.0766793	10.9318	10.5829	1.4e-25	1.54e-24	43.4114
RBL2	0.119948	11.0199	10.5803	1.44e-25	1.58e-24	43.3847
MZB1	0.123804	10.9678	10.5784	1.47e-25	1.61e-24	43.3665
PKIG	0.1113	10.9984	10.5782	1.47e-25	1.61e-24	43.3643
PROSER1	0.0610796	10.9072	10.5776	1.48e-25	1.62e-24	43.3583
KLHL24	0.109288	10.9821	10.5726	1.56e-25	1.7e-24	43.3072
ZNF775	0.0472515	10.895	10.5721	1.57e-25	1.71e-24	43.3028
SLC9A3R1	0.0955507	10.9559	10.5707	1.59e-25	1.73e-24	43.2886
IGFBP7-AS1	0.0144551	10.8812	10.5651	1.68e-25	1.83e-24	43.2319
TPD52L2	0.0709985	10.9185	10.5646	1.69e-25	1.84e-24	43.2265
RASGRP3	0.0980696	10.9574	10.5588	1.79e-25	1.95e-24	43.169
NECAP1	0.0835323	10.9364	10.5585	1.8e-25	1.96e-24	43.166
SCAF4	0.0844535	10.9421	10.5565	1.84e-25	2e-24	43.1455
HLA-DOA	0.109553	10.9746	10.5551	1.86e-25	2.02e-24	43.1317
AC092159.2	0.0146006	10.8813	10.5523	1.92e-25	2.08e-24	43.1033
EIF4G1	0.0829854	10.9374	10.5522	1.92e-25	2.08e-24	43.1025
[truncated: 19,697 more rows]
